# Supplementary material for: Plasma proteomics for biomarker discovery in childhood tuberculosis
Source: Nat Commun. 2025 Jul 19;16:6657. doi: 10.1038/s41467-025-61515-5 (PMC12276249; doi:10.1038/s41467-025-61515-5)
Supplement: Supplementary file 4 — Supplementary Data 2 [file 41467_2025_61515_MOESM4_ESM.xlsx]

## Sheet: Info
COMBO ID	Anonymized identifier for patient
Log2 Protein Abundance	Log2 scale transformed protein intensity derived from DIA data
Genes	Gene identifier from Uniprot
Protein.Group	Protein.Group identifier
TB Classification	TB Status according to NIH consensus definition
HIV Status	HIV status
Height Velocity (HAZ)	Change in height during a fixed period
Weight Velocity (WHZ)	Change in height during a fixed period
Stunted (a value of 1 in this column indicates stunted growth based on a height-for-age z-score <-2)
Sex	Sex
Location (Country)	Country of sample collection

## Sheet: SupTable_S2_3
COMBO ID	Log2 Protein Abundance	Genes	Protein.Group	TB Classification	HIV Status	Height Velocity (HAZ)	Weight Velocity (WHZ)	Stunted (a value of 1 in this column indicates stunted growth based on a height-for-age z-score <-2)	Sex	Location (Country)
C001	10.3018	IGLV8-61	A0A075B6I0	Unlikely TB	Negative	-1.36	0.07		Male	Peru
C001	8.99154	IGLV5-37	A0A075B6J1-20-123	Unlikely TB	Negative	-1.36	0.07		Male	Peru
C001	11.8216	IGLV2-18	A0A075B6J9	Unlikely TB	Negative	-1.36	0.07		Male	Peru
C001	9.00429	IGLV3-12	A0A075B6K2	Unlikely TB	Negative	-1.36	0.07		Male	Peru
C001	11.8022	IGLV3-10	A0A075B6K4	Unlikely TB	Negative	-1.36	0.07		Male	Peru
C001	11.9449	IGLV3-10	A0A075B6K4-20-115	Unlikely TB	Negative	-1.36	0.07		Male	Peru
C001	9.81014	IGLV3-9	A0A075B6K5	Unlikely TB	Negative	-1.36	0.07		Male	Peru
C001	16.5125	IGKV2-28	A0A075B6P5-20-120	Unlikely TB	Negative	-1.36	0.07		Male	Peru
C001	10.8893	IGHV3-64	A0A075B6Q5	Unlikely TB	Negative	-1.36	0.07		Male	Peru
C001	9.07487	IGKV2D-24	A0A075B6R9	Unlikely TB	Negative	-1.36	0.07		Male	Peru
C001	11.6406	IGKV1D-17	A0A075B6S4-23-117	Unlikely TB	Negative	-1.36	0.07		Male	Peru
C001	9.88873	IGKV1-27	A0A075B6S5	Unlikely TB	Negative	-1.36	0.07		Male	Peru
C001	12.9597	IGKV1-37	A0A075B6S9-23-117	Unlikely TB	Negative	-1.36	0.07		Male	Peru
C001	8.10461	IGKV3D-15	A0A087WSY6	Unlikely TB	Negative	-1.36	0.07		Male	Peru
C001	12.6302	IGKV3D-15	A0A087WSY6-21-115	Unlikely TB	Negative	-1.36	0.07		Male	Peru
C001	10.0011	IGKV2-40	A0A087WW87	Unlikely TB	Negative	-1.36	0.07		Male	Peru
C001	11.5583	IGHV3-49	A0A0A0MS15	Unlikely TB	Negative	-1.36	0.07		Male	Peru
C001	13.1125	IGHV3-49	A0A0A0MS15-20-119	Unlikely TB	Negative	-1.36	0.07		Male	Peru
C001	8.77234	IGKV6D-21	A0A0A0MT36	Unlikely TB	Negative	-1.36	0.07		Male	Peru
C001	13.1562	IGLV1-36	A0A0B4J1U3	Unlikely TB	Negative	-1.36	0.07		Male	Peru
C001	10.0041	IGHV3-15	A0A0B4J1V0	Unlikely TB	Negative	-1.36	0.07		Male	Peru
C001	12.6284	IGHV3-15	A0A0B4J1V0-20-119	Unlikely TB	Negative	-1.36	0.07		Male	Peru
C001	9.94057	IGHV2-26	A0A0B4J1V2	Unlikely TB	Negative	-1.36	0.07		Male	Peru
C001	9.10804	IGHV3-73	A0A0B4J1V6	Unlikely TB	Negative	-1.36	0.07		Male	Peru
C001	15.0466	IGHV3-73	A0A0B4J1V6-20-119	Unlikely TB	Negative	-1.36	0.07		Male	Peru
C001	8.80922	IGHV3-74	A0A0B4J1X5	Unlikely TB	Negative	-1.36	0.07		Male	Peru
C001	11.2818	IGHV3-43	A0A0B4J1X8-20-118	Unlikely TB	Negative	-1.36	0.07		Male	Peru
C001	9.20121	IGLV9-49	A0A0B4J1Y8	Unlikely TB	Negative	-1.36	0.07		Male	Peru
C001	8.60017	IGLV9-49	A0A0B4J1Y8-20-123	Unlikely TB	Negative	-1.36	0.07		Male	Peru
C001	9.33353	IGHV3-72	A0A0B4J1Y9	Unlikely TB	Negative	-1.36	0.07		Male	Peru
C001	11.3545	IGKV1D-13	A0A0B4J2D9-23-117	Unlikely TB	Negative	-1.36	0.07		Male	Peru
C001	9.89109	IGHV1-69D	A0A0B4J2H0	Unlikely TB	Negative	-1.36	0.07		Male	Peru
C001	8.38588	IGKV6-21	A0A0C4DH24-20-114	Unlikely TB	Negative	-1.36	0.07		Male	Peru
C001	11.0141	IGKV3D-20	A0A0C4DH25-21-116	Unlikely TB	Negative	-1.36	0.07		Male	Peru
C001	10.6916	IGHV1-3	A0A0C4DH29	Unlikely TB	Negative	-1.36	0.07		Male	Peru
C001	10.3818	IGHV1-18	A0A0C4DH31	Unlikely TB	Negative	-1.36	0.07		Male	Peru
C001	10.2712	IGHV3-20	A0A0C4DH32-20-117	Unlikely TB	Negative	-1.36	0.07		Male	Peru
C001	11.7844	IGHV1-24	A0A0C4DH33-20-117	Unlikely TB	Negative	-1.36	0.07		Male	Peru
C001	9.12975	IGHV4-28	A0A0C4DH34	Unlikely TB	Negative	-1.36	0.07		Male	Peru
C001	13.7033	IGHV3-35	A0A0C4DH35	Unlikely TB	Negative	-1.36	0.07		Male	Peru
C001	12.6871	IGHV3-38	A0A0C4DH36	Unlikely TB	Negative	-1.36	0.07		Male	Peru
C001	12.2384	IGHV5-51	A0A0C4DH38	Unlikely TB	Negative	-1.36	0.07		Male	Peru
C001	10.981	IGHV5-51	A0A0C4DH38-20-117	Unlikely TB	Negative	-1.36	0.07		Male	Peru
C001	12.4094	IGHV3-66	A0A0C4DH42-20-116	Unlikely TB	Negative	-1.36	0.07		Male	Peru
C001	8.82055	IGHV2-70D	A0A0C4DH43	Unlikely TB	Negative	-1.36	0.07		Male	Peru
C001	12.5191	IGKV3D-7	A0A0C4DH55-24-119	Unlikely TB	Negative	-1.36	0.07		Male	Peru
C001	12.2047	IGKV1-9	A0A0C4DH69-23-117	Unlikely TB	Negative	-1.36	0.07		Male	Peru
C001	12.2397	IGKV1-6	A0A0C4DH72-23-117	Unlikely TB	Negative	-1.36	0.07		Male	Peru
C001	15.3339	IGKV1-12	A0A0C4DH73-23-117	Unlikely TB	Negative	-1.36	0.07		Male	Peru
C001	9.36121	IGHV7-4-1	A0A0J9YVY3-20-117	Unlikely TB	Negative	-1.36	0.07		Male	Peru
C001	13.581	IGHV3-64D	A0A0J9YX35	Unlikely TB	Negative	-1.36	0.07		Male	Peru
C001	9.44708	IGLL5	B9A064	Unlikely TB	Negative	-1.36	0.07		Male	Peru
C001	9.76295	PDLIM1	O00151	Unlikely TB	Negative	-1.36	0.07		Male	Peru
C001	10.7987	MASP2	O00187	Unlikely TB	Negative	-1.36	0.07		Male	Peru
C001	9.63067	MASP2	O00187-16-686	Unlikely TB	Negative	-1.36	0.07		Male	Peru
C001	9.14957	RAB27B	O00194	Unlikely TB	Negative	-1.36	0.07		Male	Peru
C001	9.71271	PSMD11	O00231	Unlikely TB	Negative	-1.36	0.07		Male	Peru
C001	9.47142	PSMD12	O00232	Unlikely TB	Negative	-1.36	0.07		Male	Peru
C001	8.9184	CLIC1	O00299	Unlikely TB	Negative	-1.36	0.07		Male	Peru
C001	10.8846	QSOX1	O00391	Unlikely TB	Negative	-1.36	0.07		Male	Peru
C001	8.49896	IPO5	O00410	Unlikely TB	Negative	-1.36	0.07		Male	Peru
C001	9.25409	DNM1L	O00429	Unlikely TB	Negative	-1.36	0.07		Male	Peru
C001	9.19142	STK25	O00506	Unlikely TB	Negative	-1.36	0.07		Male	Peru
C001	10.8194	CHL1	O00533	Unlikely TB	Negative	-1.36	0.07		Male	Peru
C001	11.6419	CHL1	O00533-25-1208	Unlikely TB	Negative	-1.36	0.07		Male	Peru
C001	10.2239	NRP1	O14786	Unlikely TB	Negative	-1.36	0.07		Male	Peru
C001	10.7897	APOL1	O14791	Unlikely TB	Negative	-1.36	0.07		Male	Peru
C001	9.68177	PSMA7	O14818	Unlikely TB	Negative	-1.36	0.07		Male	Peru
C001	8.77175	MYL12B	O14950	Unlikely TB	Negative	-1.36	0.07		Male	Peru
C001	9.57338	XPO1	O14980	Unlikely TB	Negative	-1.36	0.07		Male	Peru
C001	9.32539	ARPC1B	O15143	Unlikely TB	Negative	-1.36	0.07		Male	Peru
C001	16.6711	ARPC2	O15144	Unlikely TB	Negative	-1.36	0.07		Male	Peru
C001	8.85062	ARPC3	O15145	Unlikely TB	Negative	-1.36	0.07		Male	Peru
C001	8.51487	ARPC5	O15511	Unlikely TB	Negative	-1.36	0.07		Male	Peru
C001	12.9865	EIF4G3	O43432	Unlikely TB	Negative	-1.36	0.07		Male	Peru
C001	8.82247	ACTN4	O43707	Unlikely TB	Negative	-1.36	0.07		Male	Peru
C001	11.3037	CD5L	O43866	Unlikely TB	Negative	-1.36	0.07		Male	Peru
C001	11.244	CD5L	O43866-20-347	Unlikely TB	Negative	-1.36	0.07		Male	Peru
C001	8.89544	PLIN3	O60664	Unlikely TB	Negative	-1.36	0.07		Male	Peru
C001	10.6482	H2BC12	O60814	Unlikely TB	Negative	-1.36	0.07		Male	Peru
C001	7.27089	FCGR3B	O75015	Unlikely TB	Negative	-1.36	0.07		Male	Peru
C001	8.83208	FCGR3B	O75015-17-200	Unlikely TB	Negative	-1.36	0.07		Male	Peru
C001	9.40686	WDR1	O75083	Unlikely TB	Negative	-1.36	0.07		Male	Peru
C001	13.0674	ICOSLG	O75144	Unlikely TB	Negative	-1.36	0.07		Male	Peru
C001	9.05571	CS	O75390	Unlikely TB	Negative	-1.36	0.07		Male	Peru
C001	8.80471	SEC22B	O75396	Unlikely TB	Negative	-1.36	0.07		Male	Peru
C001	8.87871	SKAP2	O75563	Unlikely TB	Negative	-1.36	0.07		Male	Peru
C001	11.9924	FCN3	O75636	Unlikely TB	Negative	-1.36	0.07		Male	Peru
C001	8.58734	ZMPSTE24	O75844	Unlikely TB	Negative	-1.36	0.07		Male	Peru
C001	9.57069	IDH1	O75874	Unlikely TB	Negative	-1.36	0.07		Male	Peru
C001	10.5276	ATRN	O75882	Unlikely TB	Negative	-1.36	0.07		Male	Peru
C001	8.7149	ARL6IP5	O75915	Unlikely TB	Negative	-1.36	0.07		Male	Peru
C001	13.2318	APOM	O95445	Unlikely TB	Negative	-1.36	0.07		Male	Peru
C001	9.45447	PARN	O95453	Unlikely TB	Negative	-1.36	0.07		Male	Peru
C001	8.89106	H6PD	O95479	Unlikely TB	Negative	-1.36	0.07		Male	Peru
C001	9.17937	VNN1	O95497	Unlikely TB	Negative	-1.36	0.07		Male	Peru
C001	9.96416	AP2A1	O95782	Unlikely TB	Negative	-1.36	0.07		Male	Peru
C001	9.46567	CAVIN2	O95810	Unlikely TB	Negative	-1.36	0.07		Male	Peru
C001	10.6376	LDHA	P00338	Unlikely TB	Negative	-1.36	0.07		Male	Peru
C001	8.58694	ALDH1A1	P00352	Unlikely TB	Negative	-1.36	0.07		Male	Peru
C001	8.55639	GLUD1	P00367	Unlikely TB	Negative	-1.36	0.07		Male	Peru
C001	8.93216	CYB5R3	P00387	Unlikely TB	Negative	-1.36	0.07		Male	Peru
C001	13.3018	CP	P00450	Unlikely TB	Negative	-1.36	0.07		Male	Peru
C001	9.85705	CP	P00450-20-1065	Unlikely TB	Negative	-1.36	0.07		Male	Peru
C001	11.4087	F13A1	P00488	Unlikely TB	Negative	-1.36	0.07		Male	Peru
C001	9.47575	PNP	P00491	Unlikely TB	Negative	-1.36	0.07		Male	Peru
C001	8.95672	HPRT1	P00492	Unlikely TB	Negative	-1.36	0.07		Male	Peru
C001	9.92749	PGK1	P00558	Unlikely TB	Negative	-1.36	0.07		Male	Peru
C001	9.61078	AK1	P00568	Unlikely TB	Negative	-1.36	0.07		Male	Peru
C001	12.8361	F2	P00734	Unlikely TB	Negative	-1.36	0.07		Male	Peru
C001	8.56731	F2	P00734-364-622	Unlikely TB	Negative	-1.36	0.07		Male	Peru
C001	9.75028	F2	P00734-44-622	Unlikely TB	Negative	-1.36	0.07		Male	Peru
C001	11.5958	C1R	P00736	Unlikely TB	Negative	-1.36	0.07		Male	Peru
C001	15.2336	HP	P00738	Unlikely TB	Negative	-1.36	0.07		Male	Peru
C001	9.20357	HP	P00738-162-406	Unlikely TB	Negative	-1.36	0.07		Male	Peru
C001	12.0405	HP	P00738-19-406	Unlikely TB	Negative	-1.36	0.07		Male	Peru
C001	12.6475	HPR	P00739	Unlikely TB	Negative	-1.36	0.07		Male	Peru
C001	10.9814	F9	P00740	Unlikely TB	Negative	-1.36	0.07		Male	Peru
C001	12.0984	F10	P00742	Unlikely TB	Negative	-1.36	0.07		Male	Peru
C001	10.9254	CFD	P00746	Unlikely TB	Negative	-1.36	0.07		Male	Peru
C001	12.5088	PLG	P00747	Unlikely TB	Negative	-1.36	0.07		Male	Peru
C001	10.2133	PLG	P00747-20-810	Unlikely TB	Negative	-1.36	0.07		Male	Peru
C001	11.7759	F12	P00748	Unlikely TB	Negative	-1.36	0.07		Male	Peru
C001	12.7053	CFB	P00751	Unlikely TB	Negative	-1.36	0.07		Male	Peru
C001	11.766	CFB	P00751-26-764	Unlikely TB	Negative	-1.36	0.07		Male	Peru
C001	10.1273	CA1	P00915	Unlikely TB	Negative	-1.36	0.07		Male	Peru
C001	9.40214	CA2	P00918	Unlikely TB	Negative	-1.36	0.07		Male	Peru
C001	13.4578	SERPINC1	P01008	Unlikely TB	Negative	-1.36	0.07		Male	Peru
C001	13.0826	SERPINC1	P01008-33-464	Unlikely TB	Negative	-1.36	0.07		Male	Peru
C001	12.6662	SERPINA1	P01009	Unlikely TB	Negative	-1.36	0.07		Male	Peru
C001	10.7444	SERPINA1	P01009-25-418	Unlikely TB	Negative	-1.36	0.07		Male	Peru
C001	12.8359	SERPINA1	P01009-375-418	Unlikely TB	Negative	-1.36	0.07		Male	Peru
C001	12.791	SERPINA3	P01011	Unlikely TB	Negative	-1.36	0.07		Male	Peru
C001	13.6745	SERPINA3	P01011-26-423	Unlikely TB	Negative	-1.36	0.07		Male	Peru
C001	11.7236	AGT	P01019	Unlikely TB	Negative	-1.36	0.07		Male	Peru
C001	13.8944	A2M	P01023	Unlikely TB	Negative	-1.36	0.07		Male	Peru
C001	12.2605	A2M	P01023-24-1474	Unlikely TB	Negative	-1.36	0.07		Male	Peru
C001	13.1301	C3	P01024	Unlikely TB	Negative	-1.36	0.07		Male	Peru
C001	10.9247	C3	P01024-23-1663	Unlikely TB	Negative	-1.36	0.07		Male	Peru
C001	12.2845	C5	P01031	Unlikely TB	Negative	-1.36	0.07		Male	Peru
C001	9.76802	TIMP1	P01033-24-207	Unlikely TB	Negative	-1.36	0.07		Male	Peru
C001	10.7863	CST3	P01034	Unlikely TB	Negative	-1.36	0.07		Male	Peru
C001	12.7684	KNG1	P01042	Unlikely TB	Negative	-1.36	0.07		Male	Peru
C001	11.3417	TGFB1	P01137	Unlikely TB	Negative	-1.36	0.07		Male	Peru
C001	10.0825	IGF2	P01344	Unlikely TB	Negative	-1.36	0.07		Male	Peru
C001	9.61915	IGF2	P01344-25-91	Unlikely TB	Negative	-1.36	0.07		Male	Peru
C001	14.3427	JCHAIN	P01591	Unlikely TB	Negative	-1.36	0.07		Male	Peru
C001	9.57218	JCHAIN	P01591-23-159	Unlikely TB	Negative	-1.36	0.07		Male	Peru
C001	13.3238	IGKV1D-33	P01593	Unlikely TB	Negative	-1.36	0.07		Male	Peru
C001	15.1587	IGKV1D-33	P01593-23-117	Unlikely TB	Negative	-1.36	0.07		Male	Peru
C001	12.9755	IGKV1-39	P01597	Unlikely TB	Negative	-1.36	0.07		Male	Peru
C001	9.85847	IGKV1-17	P01599	Unlikely TB	Negative	-1.36	0.07		Male	Peru
C001	8.22449	IGKV1-5	P01602	Unlikely TB	Negative	-1.36	0.07		Male	Peru
C001	15.6901	IGKV1-5	P01602-23-117	Unlikely TB	Negative	-1.36	0.07		Male	Peru
C001	10.4605	IGKV3-20	P01619	Unlikely TB	Negative	-1.36	0.07		Male	Peru
C001	16.4135	IGKV3-20	P01619-21-116	Unlikely TB	Negative	-1.36	0.07		Male	Peru
C001	14.346	IGLV1-47	P01700	Unlikely TB	Negative	-1.36	0.07		Male	Peru
C001	11.2926	IGLV1-47	P01700-20-117	Unlikely TB	Negative	-1.36	0.07		Male	Peru
C001	11.4366	IGLV1-51	P01701	Unlikely TB	Negative	-1.36	0.07		Male	Peru
C001	14.75	IGLV1-51	P01701-20-117	Unlikely TB	Negative	-1.36	0.07		Male	Peru
C001	15.5248	IGLV1-40	P01703-20-118	Unlikely TB	Negative	-1.36	0.07		Male	Peru
C001	9.82015	IGLV2-14	P01704	Unlikely TB	Negative	-1.36	0.07		Male	Peru
C001	9.40323	IGLV3-19	P01714	Unlikely TB	Negative	-1.36	0.07		Male	Peru
C001	13.6044	IGLV3-19	P01714-21-112	Unlikely TB	Negative	-1.36	0.07		Male	Peru
C001	10.8385	IGLV3-25	P01717	Unlikely TB	Negative	-1.36	0.07		Male	Peru
C001	14.1706	IGLV3-27	P01718-21-113	Unlikely TB	Negative	-1.36	0.07		Male	Peru
C001	11.4182	IGLV6-57	P01721-20-117	Unlikely TB	Negative	-1.36	0.07		Male	Peru
C001	12.9898	IGHV1-69	P01742	Unlikely TB	Negative	-1.36	0.07		Male	Peru
C001	15.3003	IGHV1-46	P01743	Unlikely TB	Negative	-1.36	0.07		Male	Peru
C001	12.1551	IGHV3-11	P01762-20-117	Unlikely TB	Negative	-1.36	0.07		Male	Peru
C001	10.8045	IGHV3-23	P01764	Unlikely TB	Negative	-1.36	0.07		Male	Peru
C001	13.6531	IGHV3-23	P01764-20-117	Unlikely TB	Negative	-1.36	0.07		Male	Peru
C001	8.98506	IGHV3-13	P01766	Unlikely TB	Negative	-1.36	0.07		Male	Peru
C001	17.0124	IGHV3-53	P01767-20-116	Unlikely TB	Negative	-1.36	0.07		Male	Peru
C001	13.1525	IGHV3-30	P01768-20-117	Unlikely TB	Negative	-1.36	0.07		Male	Peru
C001	16.4568	IGHV3-33	P01772	Unlikely TB	Negative	-1.36	0.07		Male	Peru
C001	9.11683	IGHV3-7	P01780	Unlikely TB	Negative	-1.36	0.07		Male	Peru
C001	9.40843	IGHV3-7	P01780-20-117	Unlikely TB	Negative	-1.36	0.07		Male	Peru
C001	14.2862	IGHV3-9	P01782	Unlikely TB	Negative	-1.36	0.07		Male	Peru
C001	9.72123	IGHV2-5	P01817	Unlikely TB	Negative	-1.36	0.07		Male	Peru
C001	10.2664	IGHV4-39	P01824	Unlikely TB	Negative	-1.36	0.07		Male	Peru
C001	9.30318	IGHV4-39	P01824-27-125	Unlikely TB	Negative	-1.36	0.07		Male	Peru
C001	10.3994	PIGR	P01833	Unlikely TB	Negative	-1.36	0.07		Male	Peru
C001	10.54	PIGR	P01833-19-764	Unlikely TB	Negative	-1.36	0.07		Male	Peru
C001	13.0001	IGKC	P01834	Unlikely TB	Negative	-1.36	0.07		Male	Peru
C001	9.37989	IGHE	P01854	Unlikely TB	Negative	-1.36	0.07		Male	Peru
C001	13.6111	IGHG1	P01857	Unlikely TB	Negative	-1.36	0.07		Male	Peru
C001	10.5453	IGHG1	P01857-1-330	Unlikely TB	Negative	-1.36	0.07		Male	Peru
C001	13.2618	IGHG2	P01859	Unlikely TB	Negative	-1.36	0.07		Male	Peru
C001	11.7504	IGHG3	P01860	Unlikely TB	Negative	-1.36	0.07		Male	Peru
C001	14.1449	IGHG4	P01861	Unlikely TB	Negative	-1.36	0.07		Male	Peru
C001	12.4914	IGHM	P01871	Unlikely TB	Negative	-1.36	0.07		Male	Peru
C001	10.2688	IGHM	P01871-1-453	Unlikely TB	Negative	-1.36	0.07		Male	Peru
C001	15.0377	IGHA1	P01876	Unlikely TB	Negative	-1.36	0.07		Male	Peru
C001	11.5446	IGHA1	P01876-1-353	Unlikely TB	Negative	-1.36	0.07		Male	Peru
C001	10.383	IGHA2	P01877	Unlikely TB	Negative	-1.36	0.07		Male	Peru
C001	10.4201	IGHA2	P01877-1-340	Unlikely TB	Negative	-1.36	0.07		Male	Peru
C001	11.5502	IGHD	P01880	Unlikely TB	Negative	-1.36	0.07		Male	Peru
C001	9.30623	IGHD	P01880-1-384	Unlikely TB	Negative	-1.36	0.07		Male	Peru
C001	12.8237	HLA-B	P01889	Unlikely TB	Negative	-1.36	0.07		Male	Peru
C001	9.19511	HBE1	P02100	Unlikely TB	Negative	-1.36	0.07		Male	Peru
C001	11.0168	COL1A1	P02452	Unlikely TB	Negative	-1.36	0.07		Male	Peru
C001	11.8774	COL1A1	P02452-1219-1464	Unlikely TB	Negative	-1.36	0.07		Male	Peru
C001	9.12522	KRT14	P02533	Unlikely TB	Negative	-1.36	0.07		Male	Peru
C001	9.1248	KRT6A	P02538	Unlikely TB	Negative	-1.36	0.07		Male	Peru
C001	9.37812	SPTA1	P02549	Unlikely TB	Negative	-1.36	0.07		Male	Peru
C001	14.7709	APOA1	P02647	Unlikely TB	Negative	-1.36	0.07		Male	Peru
C001	11.6455	APOA1	P02647-25-266	Unlikely TB	Negative	-1.36	0.07		Male	Peru
C001	12.667	APOE	P02649	Unlikely TB	Negative	-1.36	0.07		Male	Peru
C001	12.9946	APOA2	P02652	Unlikely TB	Negative	-1.36	0.07		Male	Peru
C001	13.9213	APOC1	P02654	Unlikely TB	Negative	-1.36	0.07		Male	Peru
C001	15.6822	APOC1	P02654-29-83	Unlikely TB	Negative	-1.36	0.07		Male	Peru
C001	13.2617	APOC2	P02655	Unlikely TB	Negative	-1.36	0.07		Male	Peru
C001	11.7724	APOC2	P02655-23-101	Unlikely TB	Negative	-1.36	0.07		Male	Peru
C001	15.2269	APOC2	P02655-29-101	Unlikely TB	Negative	-1.36	0.07		Male	Peru
C001	11.5242	APOC3	P02656	Unlikely TB	Negative	-1.36	0.07		Male	Peru
C001	13.4922	APOC3	P02656-21-99	Unlikely TB	Negative	-1.36	0.07		Male	Peru
C001	12.0872	FGA	P02671	Unlikely TB	Negative	-1.36	0.07		Male	Peru
C001	15.3681	FGA	P02671-20-35	Unlikely TB	Negative	-1.36	0.07		Male	Peru
C001	13.3213	FGB	P02675	Unlikely TB	Negative	-1.36	0.07		Male	Peru
C001	17.6118	FGB	P02675-31-44	Unlikely TB	Negative	-1.36	0.07		Male	Peru
C001	13.5004	FGG	P02679	Unlikely TB	Negative	-1.36	0.07		Male	Peru
C001	9.53782	FGG	P02679-27-453	Unlikely TB	Negative	-1.36	0.07		Male	Peru
C001	9.85785	SLC4A1	P02730	Unlikely TB	Negative	-1.36	0.07		Male	Peru
C001	9.54291	CRP	P02741	Unlikely TB	Negative	-1.36	0.07		Male	Peru
C001	10.4135	APCS	P02743	Unlikely TB	Negative	-1.36	0.07		Male	Peru
C001	10.8704	C1QA	P02745	Unlikely TB	Negative	-1.36	0.07		Male	Peru
C001	11.8867	C1QB	P02746	Unlikely TB	Negative	-1.36	0.07		Male	Peru
C001	12.3374	C1QC	P02747	Unlikely TB	Negative	-1.36	0.07		Male	Peru
C001	12.7765	C9	P02748	Unlikely TB	Negative	-1.36	0.07		Male	Peru
C001	12.4616	APOH	P02749	Unlikely TB	Negative	-1.36	0.07		Male	Peru
C001	15.0142	LRG1	P02750	Unlikely TB	Negative	-1.36	0.07		Male	Peru
C001	9.15829	LRG1	P02750-36-347	Unlikely TB	Negative	-1.36	0.07		Male	Peru
C001	11.5044	FN1	P02751	Unlikely TB	Negative	-1.36	0.07		Male	Peru
C001	9.92372	RBP4	P02753	Unlikely TB	Negative	-1.36	0.07		Male	Peru
C001	13.2373	AMBP	P02760	Unlikely TB	Negative	-1.36	0.07		Male	Peru
C001	17.148	AMBP	P02760-206-352	Unlikely TB	Negative	-1.36	0.07		Male	Peru
C001	12.4027	ORM1	P02763	Unlikely TB	Negative	-1.36	0.07		Male	Peru
C001	12.4264	AHSG	P02765	Unlikely TB	Negative	-1.36	0.07		Male	Peru
C001	11.8955	TTR	P02766	Unlikely TB	Negative	-1.36	0.07		Male	Peru
C001	14.039	ALB	P02768	Unlikely TB	Negative	-1.36	0.07		Male	Peru
C001	11.871	ALB	P02768-25-609	Unlikely TB	Negative	-1.36	0.07		Male	Peru
C001	12.2951	GC	P02774	Unlikely TB	Negative	-1.36	0.07		Male	Peru
C001	12.3483	PPBP	P02775	Unlikely TB	Negative	-1.36	0.07		Male	Peru
C001	8.78599	PPBP	P02775-35-128	Unlikely TB	Negative	-1.36	0.07		Male	Peru
C001	11.4437	PF4	P02776	Unlikely TB	Negative	-1.36	0.07		Male	Peru
C001	10.5586	TFRC	P02786	Unlikely TB	Negative	-1.36	0.07		Male	Peru
C001	14.4689	TF	P02787	Unlikely TB	Negative	-1.36	0.07		Male	Peru
C001	10.9081	TF	P02787-20-698	Unlikely TB	Negative	-1.36	0.07		Male	Peru
C001	9.22592	LTF	P02788	Unlikely TB	Negative	-1.36	0.07		Male	Peru
C001	9.70135	LTF	P02788-20-710	Unlikely TB	Negative	-1.36	0.07		Male	Peru
C001	13.7276	HPX	P02790	Unlikely TB	Negative	-1.36	0.07		Male	Peru
C001	9.922	HPX	P02790-24-462	Unlikely TB	Negative	-1.36	0.07		Male	Peru
C001	9.01802	ANG	P03950	Unlikely TB	Negative	-1.36	0.07		Male	Peru
C001	10.7454	F11	P03951	Unlikely TB	Negative	-1.36	0.07		Male	Peru
C001	12.5468	KLKB1	P03952	Unlikely TB	Negative	-1.36	0.07		Male	Peru
C001	13.9251	KLKB1	P03952-20-390	Unlikely TB	Negative	-1.36	0.07		Male	Peru
C001	12.4258	C4BPA	P04003	Unlikely TB	Negative	-1.36	0.07		Male	Peru
C001	14.8924	VTN	P04004	Unlikely TB	Negative	-1.36	0.07		Male	Peru
C001	9.38098	CAT	P04040	Unlikely TB	Negative	-1.36	0.07		Male	Peru
C001	11.2155	FUCA1	P04066	Unlikely TB	Negative	-1.36	0.07		Male	Peru
C001	10.2275	PROC	P04070	Unlikely TB	Negative	-1.36	0.07		Male	Peru
C001	11.3097	ALDOA	P04075	Unlikely TB	Negative	-1.36	0.07		Male	Peru
C001	8.59045	ANXA1	P04083	Unlikely TB	Negative	-1.36	0.07		Male	Peru
C001	11.1381	APOB	P04114	Unlikely TB	Negative	-1.36	0.07		Male	Peru
C001	10.4817	APOB	P04114-28-4563	Unlikely TB	Negative	-1.36	0.07		Male	Peru
C001	10.441	LCAT	P04180	Unlikely TB	Negative	-1.36	0.07		Male	Peru
C001	12.1254	HRG	P04196	Unlikely TB	Negative	-1.36	0.07		Male	Peru
C001	9.7017	HRG	P04196-19-525	Unlikely TB	Negative	-1.36	0.07		Male	Peru
C001	13.8745	A1BG	P04217	Unlikely TB	Negative	-1.36	0.07		Male	Peru
C001	9.97394	A1BG	P04217-22-495	Unlikely TB	Negative	-1.36	0.07		Male	Peru
C001	10.7482	KRT1	P04264	Unlikely TB	Negative	-1.36	0.07		Male	Peru
C001	10.6281	VWF	P04275	Unlikely TB	Negative	-1.36	0.07		Male	Peru
C001	13.7636	SHBG	P04278	Unlikely TB	Negative	-1.36	0.07		Male	Peru
C001	9.95219	GAPDH	P04406	Unlikely TB	Negative	-1.36	0.07		Male	Peru
C001	10.8864	IGKV1-16	P04430	Unlikely TB	Negative	-1.36	0.07		Male	Peru
C001	12.2932	IGKV3-11	P04433	Unlikely TB	Negative	-1.36	0.07		Male	Peru
C001	17.0384	IGKV3-11	P04433-21-115	Unlikely TB	Negative	-1.36	0.07		Male	Peru
C001	8.7222	HLA-A	P04439	Unlikely TB	Negative	-1.36	0.07		Male	Peru
C001	10.0358	CAPNS1	P04632	Unlikely TB	Negative	-1.36	0.07		Male	Peru
C001	9.15263	HSPB1	P04792	Unlikely TB	Negative	-1.36	0.07		Male	Peru
C001	8.77055	RPN1	P04843	Unlikely TB	Negative	-1.36	0.07		Male	Peru
C001	8.95348	RPN2	P04844	Unlikely TB	Negative	-1.36	0.07		Male	Peru
C001	9.17328	GNAI2	P04899	Unlikely TB	Negative	-1.36	0.07		Male	Peru
C001	8.73828	ALDOB	P05062	Unlikely TB	Negative	-1.36	0.07		Male	Peru
C001	9.17985	APP	P05067	Unlikely TB	Negative	-1.36	0.07		Male	Peru
C001	12.4583	APOD	P05090	Unlikely TB	Negative	-1.36	0.07		Male	Peru
C001	12.105	APOD	P05090-21-189	Unlikely TB	Negative	-1.36	0.07		Male	Peru
C001	8.98064	ITGB3	P05106	Unlikely TB	Negative	-1.36	0.07		Male	Peru
C001	9.98652	S100A8	P05109	Unlikely TB	Negative	-1.36	0.07		Male	Peru
C001	10.7957	SERPINA5	P05154	Unlikely TB	Negative	-1.36	0.07		Male	Peru
C001	13.4356	SERPING1	P05155	Unlikely TB	Negative	-1.36	0.07		Male	Peru
C001	9.84234	SERPING1	P05155-23-500	Unlikely TB	Negative	-1.36	0.07		Male	Peru
C001	12.474	CFI	P05156	Unlikely TB	Negative	-1.36	0.07		Male	Peru
C001	10.705	F13B	P05160	Unlikely TB	Negative	-1.36	0.07		Male	Peru
C001	9.08136	MPO	P05164	Unlikely TB	Negative	-1.36	0.07		Male	Peru
C001	10.4818	ICAM1	P05362	Unlikely TB	Negative	-1.36	0.07		Male	Peru
C001	9.16974	RPLP0	P05388	Unlikely TB	Negative	-1.36	0.07		Male	Peru
C001	12.665	CLEC3B	P05452	Unlikely TB	Negative	-1.36	0.07		Male	Peru
C001	9.69129	CLEC3B	P05452-22-202	Unlikely TB	Negative	-1.36	0.07		Male	Peru
C001	11.2239	SERPINA7	P05543	Unlikely TB	Negative	-1.36	0.07		Male	Peru
C001	12.7894	SERPIND1	P05546	Unlikely TB	Negative	-1.36	0.07		Male	Peru
C001	9.74137	ITGB1	P05556	Unlikely TB	Negative	-1.36	0.07		Male	Peru
C001	12.455	BCHE	P06276	Unlikely TB	Negative	-1.36	0.07		Male	Peru
C001	9.3766	IGKV4-1	P06312	Unlikely TB	Negative	-1.36	0.07		Male	Peru
C001	15.6481	IGKV4-1	P06312-21-121	Unlikely TB	Negative	-1.36	0.07		Male	Peru
C001	7.99161	IGHV4-34	P06331	Unlikely TB	Negative	-1.36	0.07		Male	Peru
C001	11.7508	GSN	P06396	Unlikely TB	Negative	-1.36	0.07		Male	Peru
C001	18.4224	GSN	P06396-28-782	Unlikely TB	Negative	-1.36	0.07		Male	Peru
C001	10.5265	PTMA	P06454	Unlikely TB	Negative	-1.36	0.07		Male	Peru
C001	8.90606	ATP5F1B	P06576	Unlikely TB	Negative	-1.36	0.07		Male	Peru
C001	13.2441	C2	P06681	Unlikely TB	Negative	-1.36	0.07		Male	Peru
C001	8.89435	S100A9	P06702	Unlikely TB	Negative	-1.36	0.07		Male	Peru
C001	13.5291	APOA4	P06727	Unlikely TB	Negative	-1.36	0.07		Male	Peru
C001	8.69152	APOA4	P06727-21-396	Unlikely TB	Negative	-1.36	0.07		Male	Peru
C001	9.93278	ENO1	P06733	Unlikely TB	Negative	-1.36	0.07		Male	Peru
C001	9.22802	PYGL	P06737	Unlikely TB	Negative	-1.36	0.07		Male	Peru
C001	12.2588	NPM1	P06748	Unlikely TB	Negative	-1.36	0.07		Male	Peru
C001	9.86483	TPM3	P06753	Unlikely TB	Negative	-1.36	0.07		Male	Peru
C001	10.2265	LDHB	P07195	Unlikely TB	Negative	-1.36	0.07		Male	Peru
C001	12.2836	PROS1	P07225	Unlikely TB	Negative	-1.36	0.07		Male	Peru
C001	9.89041	P4HB	P07237	Unlikely TB	Negative	-1.36	0.07		Male	Peru
C001	10.0591	CSF1R	P07333	Unlikely TB	Negative	-1.36	0.07		Male	Peru
C001	11.4981	C8A	P07357	Unlikely TB	Negative	-1.36	0.07		Male	Peru
C001	13.104	C8B	P07358	Unlikely TB	Negative	-1.36	0.07		Male	Peru
C001	10.3508	GP1BA	P07359	Unlikely TB	Negative	-1.36	0.07		Male	Peru
C001	13.5741	C8G	P07360	Unlikely TB	Negative	-1.36	0.07		Male	Peru
C001	9.09172	CAPN1	P07384	Unlikely TB	Negative	-1.36	0.07		Male	Peru
C001	9.53262	TUBB	P07437	Unlikely TB	Negative	-1.36	0.07		Male	Peru
C001	11.4435	PFN1	P07737	Unlikely TB	Negative	-1.36	0.07		Male	Peru
C001	8.9388	BPGM	P07738	Unlikely TB	Negative	-1.36	0.07		Male	Peru
C001	12.5434	EPRS1	P07814	Unlikely TB	Negative	-1.36	0.07		Male	Peru
C001	8.83864	HSP90AA1	P07900	Unlikely TB	Negative	-1.36	0.07		Male	Peru
C001	9.62402	HNRNPC	P07910	Unlikely TB	Negative	-1.36	0.07		Male	Peru
C001	9.72434	TPM2	P07951	Unlikely TB	Negative	-1.36	0.07		Male	Peru
C001	9.58911	SFTPB	P07988	Unlikely TB	Negative	-1.36	0.07		Male	Peru
C001	11.2844	THBS1	P07996	Unlikely TB	Negative	-1.36	0.07		Male	Peru
C001	10.2774	THBS1	P07996-19-1170	Unlikely TB	Negative	-1.36	0.07		Male	Peru
C001	16.5701	ANXA6	P08133	Unlikely TB	Negative	-1.36	0.07		Male	Peru
C001	9.53361	RHOC	P08134	Unlikely TB	Negative	-1.36	0.07		Male	Peru
C001	14.4702	SERPINA6	P08185	Unlikely TB	Negative	-1.36	0.07		Male	Peru
C001	9.69321	SLC3A2	P08195	Unlikely TB	Negative	-1.36	0.07		Male	Peru
C001	9.71456	HSP90AB1	P08238	Unlikely TB	Negative	-1.36	0.07		Male	Peru
C001	9.16261	HSP90AB1	P08238-2-724	Unlikely TB	Negative	-1.36	0.07		Male	Peru
C001	10.3175	MMP2	P08253	Unlikely TB	Negative	-1.36	0.07		Male	Peru
C001	10.4735	SOD3	P08294	Unlikely TB	Negative	-1.36	0.07		Male	Peru
C001	12.3611	MGP	P08493	Unlikely TB	Negative	-1.36	0.07		Male	Peru
C001	9.41663	ITGA2B	P08514	Unlikely TB	Negative	-1.36	0.07		Male	Peru
C001	10.974	LPA	P08519	Unlikely TB	Negative	-1.36	0.07		Male	Peru
C001	9.02397	PLEK	P08567	Unlikely TB	Negative	-1.36	0.07		Male	Peru
C001	13.5542	CD14	P08571	Unlikely TB	Negative	-1.36	0.07		Male	Peru
C001	10.2151	CD14	P08571-20-367	Unlikely TB	Negative	-1.36	0.07		Male	Peru
C001	9.81474	MYL3	P08590	Unlikely TB	Negative	-1.36	0.07		Male	Peru
C001	13.1333	CFH	P08603	Unlikely TB	Negative	-1.36	0.07		Male	Peru
C001	9.54708	FCGR3A	P08637	Unlikely TB	Negative	-1.36	0.07		Male	Peru
C001	11.6716	FCGR3A	P08637-17-254	Unlikely TB	Negative	-1.36	0.07		Male	Peru
C001	9.60234	VIM	P08670	Unlikely TB	Negative	-1.36	0.07		Male	Peru
C001	12.3516	SERPINF2	P08697	Unlikely TB	Negative	-1.36	0.07		Male	Peru
C001	17.938	SERPINF2	P08697-40-491	Unlikely TB	Negative	-1.36	0.07		Male	Peru
C001	8.94442	F7	P08709	Unlikely TB	Negative	-1.36	0.07		Male	Peru
C001	9.16292	KRT16	P08779	Unlikely TB	Negative	-1.36	0.07		Male	Peru
C001	9.29458	IGFBP1	P08833	Unlikely TB	Negative	-1.36	0.07		Male	Peru
C001	9.01781	DBH	P09172	Unlikely TB	Negative	-1.36	0.07		Male	Peru
C001	9.14521	GSTP1	P09211	Unlikely TB	Negative	-1.36	0.07		Male	Peru
C001	9.1964	LGALS1	P09382	Unlikely TB	Negative	-1.36	0.07		Male	Peru
C001	9.71972	SPARC	P09486	Unlikely TB	Negative	-1.36	0.07		Male	Peru
C001	9.28081	TPM1	P09493	Unlikely TB	Negative	-1.36	0.07		Male	Peru
C001	11.939	C1S	P09871	Unlikely TB	Negative	-1.36	0.07		Male	Peru
C001	9.04891	LTA4H	P09960	Unlikely TB	Negative	-1.36	0.07		Male	Peru
C001	12.6377	C4A	P0C0L4	Unlikely TB	Negative	-1.36	0.07		Male	Peru
C001	12.4759	C4B	P0C0L5	Unlikely TB	Negative	-1.36	0.07		Male	Peru
C001	9.68858	C4B	P0C0L5-757-1446	Unlikely TB	Negative	-1.36	0.07		Male	Peru
C001	10.5239	SAA1	P0DJI8	Unlikely TB	Negative	-1.36	0.07		Male	Peru
C001	9.78894	SAA2	P0DJI9	Unlikely TB	Negative	-1.36	0.07		Male	Peru
C001	12.259	SAA2	P0DJI9-19-122	Unlikely TB	Negative	-1.36	0.07		Male	Peru
C001	9.83831	HSPA1A	P0DMV8	Unlikely TB	Negative	-1.36	0.07		Male	Peru
C001	8.84725	HSPA1A	P0DMV8-2-641	Unlikely TB	Negative	-1.36	0.07		Male	Peru
C001	13.958	IGLC2	P0DOY2	Unlikely TB	Negative	-1.36	0.07		Male	Peru
C001	19.1402	IGLC2	P0DOY2-1-106	Unlikely TB	Negative	-1.36	0.07		Male	Peru
C001	9.60288	IGLC3	P0DOY3	Unlikely TB	Negative	-1.36	0.07		Male	Peru
C001	9.28127	IGHV1-8	P0DP01	Unlikely TB	Negative	-1.36	0.07		Male	Peru
C001	9.24356	IGHV4-38-2	P0DP08-20-117	Unlikely TB	Negative	-1.36	0.07		Male	Peru
C001	10.3958	CALM1	P0DP23	Unlikely TB	Negative	-1.36	0.07		Male	Peru
C001	8.82788	IGHV3-38-3	P0DTE1	Unlikely TB	Negative	-1.36	0.07		Male	Peru
C001	12.7181	SRGN	P10124	Unlikely TB	Negative	-1.36	0.07		Male	Peru
C001	9.19668	TXN	P10599	Unlikely TB	Negative	-1.36	0.07		Male	Peru
C001	9.88687	TXN	P10599-2-105	Unlikely TB	Negative	-1.36	0.07		Male	Peru
C001	8.33509	CTSA	P10619	Unlikely TB	Negative	-1.36	0.07		Male	Peru
C001	11.0913	C7	P10643	Unlikely TB	Negative	-1.36	0.07		Male	Peru
C001	9.18139	PRKAR1A	P10644	Unlikely TB	Negative	-1.36	0.07		Male	Peru
C001	9.96033	KIT	P10721	Unlikely TB	Negative	-1.36	0.07		Male	Peru
C001	9.64718	HSPD1	P10809	Unlikely TB	Negative	-1.36	0.07		Male	Peru
C001	14.0818	CLU	P10909	Unlikely TB	Negative	-1.36	0.07		Male	Peru
C001	12.0273	CLU	P10909-23-449	Unlikely TB	Negative	-1.36	0.07		Male	Peru
C001	10.8915	HSPA5	P11021	Unlikely TB	Negative	-1.36	0.07		Male	Peru
C001	9.35175	HSPA8	P11142	Unlikely TB	Negative	-1.36	0.07		Male	Peru
C001	9.18512	SLC2A1	P11166	Unlikely TB	Negative	-1.36	0.07		Male	Peru
C001	8.51756	SLC2A3	P11169	Unlikely TB	Negative	-1.36	0.07		Male	Peru
C001	9.20421	EPB41	P11171	Unlikely TB	Negative	-1.36	0.07		Male	Peru
C001	9.37405	MBL2	P11226	Unlikely TB	Negative	-1.36	0.07		Male	Peru
C001	9.15418	SPTB	P11277	Unlikely TB	Negative	-1.36	0.07		Male	Peru
C001	8.99373	G6PD	P11413	Unlikely TB	Negative	-1.36	0.07		Male	Peru
C001	10.4343	MTHFD1	P11586	Unlikely TB	Negative	-1.36	0.07		Male	Peru
C001	10.4948	CETP	P11597	Unlikely TB	Negative	-1.36	0.07		Male	Peru
C001	11.071	CETP	P11597-18-493	Unlikely TB	Negative	-1.36	0.07		Male	Peru
C001	9.83934	COL6A3	P12111	Unlikely TB	Negative	-1.36	0.07		Male	Peru
C001	10.5378	COL6A3	P12111-26-3177	Unlikely TB	Negative	-1.36	0.07		Male	Peru
C001	8.87386	SLC25A4	P12235	Unlikely TB	Negative	-1.36	0.07		Male	Peru
C001	8.2029	SLC25A6	P12236	Unlikely TB	Negative	-1.36	0.07		Male	Peru
C001	11.2451	F5	P12259	Unlikely TB	Negative	-1.36	0.07		Male	Peru
C001	9.37467	ACTN1	P12814	Unlikely TB	Negative	-1.36	0.07		Male	Peru
C001	8.72988	CDH1	P12830	Unlikely TB	Negative	-1.36	0.07		Male	Peru
C001	8.57927	SRC	P12931	Unlikely TB	Negative	-1.36	0.07		Male	Peru
C001	10.8854	GP1BB	P13224	Unlikely TB	Negative	-1.36	0.07		Male	Peru
C001	9.57365	NCAM1	P13591	Unlikely TB	Negative	-1.36	0.07		Male	Peru
C001	11.1446	ICAM2	P13598	Unlikely TB	Negative	-1.36	0.07		Male	Peru
C001	8.73083	EEF2	P13639	Unlikely TB	Negative	-1.36	0.07		Male	Peru
C001	9.6525	KRT10	P13645	Unlikely TB	Negative	-1.36	0.07		Male	Peru
C001	9.33125	KRT5	P13647	Unlikely TB	Negative	-1.36	0.07		Male	Peru
C001	12.4877	C6	P13671	Unlikely TB	Negative	-1.36	0.07		Male	Peru
C001	9.38894	ALAD	P13716	Unlikely TB	Negative	-1.36	0.07		Male	Peru
C001	10.0841	LCP1	P13796	Unlikely TB	Negative	-1.36	0.07		Male	Peru
C001	9.2665	APEH	P13798	Unlikely TB	Negative	-1.36	0.07		Male	Peru
C001	8.37755	ETFA	P13804	Unlikely TB	Negative	-1.36	0.07		Male	Peru
C001	11.2664	SELL	P14151	Unlikely TB	Negative	-1.36	0.07		Male	Peru
C001	9.50399	NID1	P14543	Unlikely TB	Negative	-1.36	0.07		Male	Peru
C001	10.1079	PKM	P14618	Unlikely TB	Negative	-1.36	0.07		Male	Peru
C001	10.5641	HSP90B1	P14625	Unlikely TB	Negative	-1.36	0.07		Male	Peru
C001	9.9746	GP9	P14770	Unlikely TB	Negative	-1.36	0.07		Male	Peru
C001	9.75585	MMP9	P14780	Unlikely TB	Negative	-1.36	0.07		Male	Peru
C001	8.75343	MMP9	P14780-20-93	Unlikely TB	Negative	-1.36	0.07		Male	Peru
C001	8.71428	RAC2	P15153	Unlikely TB	Negative	-1.36	0.07		Male	Peru
C001	10.7077	CPN1	P15169	Unlikely TB	Negative	-1.36	0.07		Male	Peru
C001	9.1195	GSPT1	P15170	Unlikely TB	Negative	-1.36	0.07		Male	Peru
C001	8.73269	NME1	P15531	Unlikely TB	Negative	-1.36	0.07		Male	Peru
C001	10.5914	IGLL1	P15814	Unlikely TB	Negative	-1.36	0.07		Male	Peru
C001	11.9187	CD44	P16070	Unlikely TB	Negative	-1.36	0.07		Male	Peru
C001	9.28025	ANK1	P16157	Unlikely TB	Negative	-1.36	0.07		Male	Peru
C001	9.52739	GLB1	P16278	Unlikely TB	Negative	-1.36	0.07		Male	Peru
C001	9.41548	PECAM1	P16284	Unlikely TB	Negative	-1.36	0.07		Male	Peru
C001	8.97863	EPB42	P16452	Unlikely TB	Negative	-1.36	0.07		Male	Peru
C001	9.27771	ATP2A2	P16615	Unlikely TB	Negative	-1.36	0.07		Male	Peru
C001	8.81498	CD36	P16671	Unlikely TB	Negative	-1.36	0.07		Male	Peru
C001	9.32832	FAH	P16930	Unlikely TB	Negative	-1.36	0.07		Male	Peru
C001	9.33802	GOT1	P17174	Unlikely TB	Negative	-1.36	0.07		Male	Peru
C001	9.25841	ITGA2	P17301	Unlikely TB	Negative	-1.36	0.07		Male	Peru
C001	11.9899	IGFBP3	P17936	Unlikely TB	Negative	-1.36	0.07		Male	Peru
C001	9.17713	PSMC3	P17980	Unlikely TB	Negative	-1.36	0.07		Male	Peru
C001	9.30027	TCP1	P17987	Unlikely TB	Negative	-1.36	0.07		Male	Peru
C001	10.1443	ALOX12	P18054	Unlikely TB	Negative	-1.36	0.07		Male	Peru
C001	9.59989	VCL	P18206	Unlikely TB	Negative	-1.36	0.07		Male	Peru
C001	11.4231	LBP	P18428	Unlikely TB	Negative	-1.36	0.07		Male	Peru
C001	9.50913	PGAM1	P18669	Unlikely TB	Negative	-1.36	0.07		Male	Peru
C001	9.23487	SDC1	P18827	Unlikely TB	Negative	-1.36	0.07		Male	Peru
C001	9.61322	GNAZ	P19086	Unlikely TB	Negative	-1.36	0.07		Male	Peru
C001	10.8231	VCAM1	P19320	Unlikely TB	Negative	-1.36	0.07		Male	Peru
C001	9.7315	HK1	P19367	Unlikely TB	Negative	-1.36	0.07		Male	Peru
C001	11.3348	ORM2	P19652	Unlikely TB	Negative	-1.36	0.07		Male	Peru
C001	11.8135	ORM2	P19652-19-201	Unlikely TB	Negative	-1.36	0.07		Male	Peru
C001	12.2278	ITIH2	P19823	Unlikely TB	Negative	-1.36	0.07		Male	Peru
C001	12.5147	ITIH1	P19827	Unlikely TB	Negative	-1.36	0.07		Male	Peru
C001	8.46679	RAB6A	P20340	Unlikely TB	Negative	-1.36	0.07		Male	Peru
C001	9.43162	PSMB1	P20618	Unlikely TB	Negative	-1.36	0.07		Male	Peru
C001	9.85228	PZP	P20742	Unlikely TB	Negative	-1.36	0.07		Male	Peru
C001	12.4358	C4BPB	P20851	Unlikely TB	Negative	-1.36	0.07		Male	Peru
C001	13.7567	COL5A1	P20908	Unlikely TB	Negative	-1.36	0.07		Male	Peru
C001	9.21411	CSRP1	P21291	Unlikely TB	Negative	-1.36	0.07		Male	Peru
C001	9.38196	FLNA	P21333	Unlikely TB	Negative	-1.36	0.07		Male	Peru
C001	9.65287	CD9	P21926-2-228	Unlikely TB	Negative	-1.36	0.07		Male	Peru
C001	9.24304	COMT	P21964	Unlikely TB	Negative	-1.36	0.07		Male	Peru
C001	8.83715	TGM2	P21980	Unlikely TB	Negative	-1.36	0.07		Male	Peru
C001	10.9792	TNXB	P22105	Unlikely TB	Negative	-1.36	0.07		Male	Peru
C001	9.32826	PAICS	P22234	Unlikely TB	Negative	-1.36	0.07		Male	Peru
C001	9.23205	UBA1	P22314	Unlikely TB	Negative	-1.36	0.07		Male	Peru
C001	12.681	GPX3	P22352	Unlikely TB	Negative	-1.36	0.07		Male	Peru
C001	9.61514	NME2	P22392	Unlikely TB	Negative	-1.36	0.07		Male	Peru
C001	10.337	HNRNPA2B1	P22626	Unlikely TB	Negative	-1.36	0.07		Male	Peru
C001	12.202	CPN2	P22792	Unlikely TB	Negative	-1.36	0.07		Male	Peru
C001	12.2912	PROZ	P22891	Unlikely TB	Negative	-1.36	0.07		Male	Peru
C001	9.41987	MRC1	P22897	Unlikely TB	Negative	-1.36	0.07		Male	Peru
C001	7.82953	IGHV1-2	P23083	Unlikely TB	Negative	-1.36	0.07		Male	Peru
C001	11.3217	FBLN1	P23142	Unlikely TB	Negative	-1.36	0.07		Male	Peru
C001	11.116	FBLN1	P23142-30-703	Unlikely TB	Negative	-1.36	0.07		Male	Peru
C001	12.5743	TCEA1	P23193	Unlikely TB	Negative	-1.36	0.07		Male	Peru
C001	9.35014	ITGA6	P23229	Unlikely TB	Negative	-1.36	0.07		Male	Peru
C001	9.85277	PPIB	P23284	Unlikely TB	Negative	-1.36	0.07		Male	Peru
C001	9.70828	WARS1	P23381	Unlikely TB	Negative	-1.36	0.07		Male	Peru
C001	9.58818	PTPRG	P23470	Unlikely TB	Negative	-1.36	0.07		Male	Peru
C001	9.1997	AHCY	P23526	Unlikely TB	Negative	-1.36	0.07		Male	Peru
C001	10.3364	CFL1	P23528	Unlikely TB	Negative	-1.36	0.07		Male	Peru
C001	8.96792	PRTN3	P24158	Unlikely TB	Negative	-1.36	0.07		Male	Peru
C001	9.07133	EEF1B2	P24534	Unlikely TB	Negative	-1.36	0.07		Male	Peru
C001	8.35762	TBXAS1	P24557	Unlikely TB	Negative	-1.36	0.07		Male	Peru
C001	10.369	IGFBP6	P24592	Unlikely TB	Negative	-1.36	0.07		Male	Peru
C001	8.65413	IGFBP5	P24593	Unlikely TB	Negative	-1.36	0.07		Male	Peru
C001	9.32903	TNC	P24821	Unlikely TB	Negative	-1.36	0.07		Male	Peru
C001	9.13743	MYL9	P24844	Unlikely TB	Negative	-1.36	0.07		Male	Peru
C001	9.8426	AZGP1	P25311	Unlikely TB	Negative	-1.36	0.07		Male	Peru
C001	9.09128	ATP5F1A	P25705	Unlikely TB	Negative	-1.36	0.07		Male	Peru
C001	9.02866	PSMA1	P25786	Unlikely TB	Negative	-1.36	0.07		Male	Peru
C001	9.72216	PSMA2	P25787	Unlikely TB	Negative	-1.36	0.07		Male	Peru
C001	8.768	PSMA3	P25788	Unlikely TB	Negative	-1.36	0.07		Male	Peru
C001	9.76979	MSN	P26038	Unlikely TB	Negative	-1.36	0.07		Male	Peru
C001	9.13575	S100A4	P26447	Unlikely TB	Negative	-1.36	0.07		Male	Peru
C001	10.1921	EEF1G	P26641	Unlikely TB	Negative	-1.36	0.07		Male	Peru
C001	11.6723	MST1	P26927	Unlikely TB	Negative	-1.36	0.07		Male	Peru
C001	8.8635	STOM	P27105	Unlikely TB	Negative	-1.36	0.07		Male	Peru
C001	14.6093	PON1	P27169	Unlikely TB	Negative	-1.36	0.07		Male	Peru
C001	9.36181	YWHAQ	P27348	Unlikely TB	Negative	-1.36	0.07		Male	Peru
C001	9.68064	CALR	P27797	Unlikely TB	Negative	-1.36	0.07		Male	Peru
C001	8.79896	CANX	P27824	Unlikely TB	Negative	-1.36	0.07		Male	Peru
C001	12.3383	CFP	P27918	Unlikely TB	Negative	-1.36	0.07		Male	Peru
C001	9.97577	PSMA5	P28066	Unlikely TB	Negative	-1.36	0.07		Male	Peru
C001	9.25794	PTPN6	P29350	Unlikely TB	Negative	-1.36	0.07		Male	Peru
C001	10.2368	TKT	P29401	Unlikely TB	Negative	-1.36	0.07		Male	Peru
C001	9.66383	SERPINA4	P29622	Unlikely TB	Negative	-1.36	0.07		Male	Peru
C001	9.43639	EEF1D	P29692	Unlikely TB	Negative	-1.36	0.07		Male	Peru
C001	9.87294	PRDX6	P30041	Unlikely TB	Negative	-1.36	0.07		Male	Peru
C001	10.12	BLVRB	P30043	Unlikely TB	Negative	-1.36	0.07		Male	Peru
C001	9.0545	PRDX5	P30044	Unlikely TB	Negative	-1.36	0.07		Male	Peru
C001	9.29152	PRDX3	P30048	Unlikely TB	Negative	-1.36	0.07		Male	Peru
C001	9.05865	PEBP1	P30086	Unlikely TB	Negative	-1.36	0.07		Male	Peru
C001	9.6881	PDIA3	P30101	Unlikely TB	Negative	-1.36	0.07		Male	Peru
C001	9.74594	PPP2R1A	P30153	Unlikely TB	Negative	-1.36	0.07		Male	Peru
C001	9.70394	SERPINB1	P30740	Unlikely TB	Negative	-1.36	0.07		Male	Peru
C001	9.2475	SERPINB1	P30740-1-379	Unlikely TB	Negative	-1.36	0.07		Male	Peru
C001	9.41092	CPS1	P31327	Unlikely TB	Negative	-1.36	0.07		Male	Peru
C001	9.22427	ATIC	P31939	Unlikely TB	Negative	-1.36	0.07		Male	Peru
C001	8.55273	YWHAB	P31946	Unlikely TB	Negative	-1.36	0.07		Male	Peru
C001	9.45209	STIP1	P31948	Unlikely TB	Negative	-1.36	0.07		Male	Peru
C001	9.72523	PRDX2	P32119	Unlikely TB	Negative	-1.36	0.07		Male	Peru
C001	10.9466	CDH5	P33151	Unlikely TB	Negative	-1.36	0.07		Male	Peru
C001	13.0686	KIF5B	P33176	Unlikely TB	Negative	-1.36	0.07		Male	Peru
C001	10.9224	MAN1A1	P33908	Unlikely TB	Negative	-1.36	0.07		Male	Peru
C001	9.02135	HSPA4	P34932	Unlikely TB	Negative	-1.36	0.07		Male	Peru
C001	8.61992	PRSS3	P35030	Unlikely TB	Negative	-1.36	0.07		Male	Peru
C001	9.77409	PHB	P35232	Unlikely TB	Negative	-1.36	0.07		Male	Peru
C001	9.45538	THBS4	P35443	Unlikely TB	Negative	-1.36	0.07		Male	Peru
C001	9.72582	KRT9	P35527	Unlikely TB	Negative	-1.36	0.07		Male	Peru
C001	12.4159	SAA4	P35542	Unlikely TB	Negative	-1.36	0.07		Male	Peru
C001	9.41875	MYH9	P35579	Unlikely TB	Negative	-1.36	0.07		Male	Peru
C001	9.52914	COPB2	P35606	Unlikely TB	Negative	-1.36	0.07		Male	Peru
C001	10.1381	BSG	P35613	Unlikely TB	Negative	-1.36	0.07		Male	Peru
C001	12.6756	IGFALS	P35858	Unlikely TB	Negative	-1.36	0.07		Male	Peru
C001	10.4655	KRT2	P35908	Unlikely TB	Negative	-1.36	0.07		Male	Peru
C001	15.8646	ATP5F1C	P36542	Unlikely TB	Negative	-1.36	0.07		Male	Peru
C001	12.4136	SERPINF1	P36955	Unlikely TB	Negative	-1.36	0.07		Male	Peru
C001	12.5205	CFHR2	P36980	Unlikely TB	Negative	-1.36	0.07		Male	Peru
C001	9.20138	HPCAL1	P37235	Unlikely TB	Negative	-1.36	0.07		Male	Peru
C001	9.40245	TAGLN2	P37802	Unlikely TB	Negative	-1.36	0.07		Male	Peru
C001	9.32807	TALDO1	P37837	Unlikely TB	Negative	-1.36	0.07		Male	Peru
C001	9.5494	SNCA	P37840-1-140	Unlikely TB	Negative	-1.36	0.07		Male	Peru
C001	8.5018	HSPA9	P38646	Unlikely TB	Negative	-1.36	0.07		Male	Peru
C001	9.00443	DDOST	P39656	Unlikely TB	Negative	-1.36	0.07		Male	Peru
C001	9.12157	GP5	P40197	Unlikely TB	Negative	-1.36	0.07		Male	Peru
C001	9.32123	CCT6A	P40227	Unlikely TB	Negative	-1.36	0.07		Male	Peru
C001	9.34251	MDH1	P40925	Unlikely TB	Negative	-1.36	0.07		Male	Peru
C001	9.59384	MDH2	P40926	Unlikely TB	Negative	-1.36	0.07		Male	Peru
C001	9.87751	EIF2S3	P41091	Unlikely TB	Negative	-1.36	0.07		Male	Peru
C001	10.714	PTGDS	P41222	Unlikely TB	Negative	-1.36	0.07		Male	Peru
C001	9.58537	ACTR1B	P42025	Unlikely TB	Negative	-1.36	0.07		Male	Peru
C001	8.28938	PRCP	P42785	Unlikely TB	Negative	-1.36	0.07		Male	Peru
C001	9.45572	MCAM	P43121	Unlikely TB	Negative	-1.36	0.07		Male	Peru
C001	12.1926	BTD	P43251	Unlikely TB	Negative	-1.36	0.07		Male	Peru
C001	9.08808	GPD2	P43304	Unlikely TB	Negative	-1.36	0.07		Male	Peru
C001	11.8532	AFM	P43652	Unlikely TB	Negative	-1.36	0.07		Male	Peru
C001	9.21414	AFM	P43652-22-599	Unlikely TB	Negative	-1.36	0.07		Male	Peru
C001	9.21289	USP5	P45974	Unlikely TB	Negative	-1.36	0.07		Male	Peru
C001	10.4861	CAPZA2	P47755	Unlikely TB	Negative	-1.36	0.07		Male	Peru
C001	9.41256	CAPZB	P47756	Unlikely TB	Negative	-1.36	0.07		Male	Peru
C001	8.31957	LIMS1	P48059	Unlikely TB	Negative	-1.36	0.07		Male	Peru
C001	10.1818	ME1	P48163	Unlikely TB	Negative	-1.36	0.07		Male	Peru
C001	9.24398	ARCN1	P48444	Unlikely TB	Negative	-1.36	0.07		Male	Peru
C001	9.06548	CCT5	P48643	Unlikely TB	Negative	-1.36	0.07		Male	Peru
C001	11.1215	IDH2	P48735	Unlikely TB	Negative	-1.36	0.07		Male	Peru
C001	10.4693	MASP1	P48740	Unlikely TB	Negative	-1.36	0.07		Male	Peru
C001	8.98606	CCT3	P49368	Unlikely TB	Negative	-1.36	0.07		Male	Peru
C001	10.0451	TUFM	P49411	Unlikely TB	Negative	-1.36	0.07		Male	Peru
C001	9.25034	PSMB3	P49720	Unlikely TB	Negative	-1.36	0.07		Male	Peru
C001	9.37222	PSMB2	P49721	Unlikely TB	Negative	-1.36	0.07		Male	Peru
C001	9.03736	COMP	P49747	Unlikely TB	Negative	-1.36	0.07		Male	Peru
C001	9.09003	TMED10	P49755	Unlikely TB	Negative	-1.36	0.07		Male	Peru
C001	12.212	SELENOP	P49908	Unlikely TB	Negative	-1.36	0.07		Male	Peru
C001	11.5092	CAMP	P49913	Unlikely TB	Negative	-1.36	0.07		Male	Peru
C001	8.98201	GDI2	P50395	Unlikely TB	Negative	-1.36	0.07		Male	Peru
C001	10.1363	VASP	P50552	Unlikely TB	Negative	-1.36	0.07		Male	Peru
C001	9.23945	CCT8	P50990	Unlikely TB	Negative	-1.36	0.07		Male	Peru
C001	9.51227	CCT4	P50991	Unlikely TB	Negative	-1.36	0.07		Male	Peru
C001	7.99597	RAB5C	P51148	Unlikely TB	Negative	-1.36	0.07		Male	Peru
C001	8.88563	RAB7A	P51149	Unlikely TB	Negative	-1.36	0.07		Male	Peru
C001	9.62202	SSR4	P51571	Unlikely TB	Negative	-1.36	0.07		Male	Peru
C001	12.7987	ALDH3A2	P51648	Unlikely TB	Negative	-1.36	0.07		Male	Peru
C001	14.0855	LUM	P51884	Unlikely TB	Negative	-1.36	0.07		Male	Peru
C001	8.79554	LUM	P51884-19-338	Unlikely TB	Negative	-1.36	0.07		Male	Peru
C001	8.93919	ARHGDIA	P52565	Unlikely TB	Negative	-1.36	0.07		Male	Peru
C001	8.95364	CAPZA1	P52907	Unlikely TB	Negative	-1.36	0.07		Male	Peru
C001	9.03956	ACLY	P53396	Unlikely TB	Negative	-1.36	0.07		Male	Peru
C001	9.55837	COPB1	P53618	Unlikely TB	Negative	-1.36	0.07		Male	Peru
C001	8.44505	COPA	P53621	Unlikely TB	Negative	-1.36	0.07		Male	Peru
C001	9.06412	RAD23B	P54727	Unlikely TB	Negative	-1.36	0.07		Male	Peru
C001	9.32591	AK2	P54819	Unlikely TB	Negative	-1.36	0.07		Male	Peru
C001	9.3569	NAPA	P54920	Unlikely TB	Negative	-1.36	0.07		Male	Peru
C001	9.36985	EIF5	P55010	Unlikely TB	Negative	-1.36	0.07		Male	Peru
C001	12.5745	APOC4	P55056	Unlikely TB	Negative	-1.36	0.07		Male	Peru
C001	11.4963	PLTP	P55058	Unlikely TB	Negative	-1.36	0.07		Male	Peru
C001	9.87412	PLTP	P55058-18-493	Unlikely TB	Negative	-1.36	0.07		Male	Peru
C001	9.71476	VCP	P55072	Unlikely TB	Negative	-1.36	0.07		Male	Peru
C001	9.15328	NAP1L1	P55209	Unlikely TB	Negative	-1.36	0.07		Male	Peru
C001	10.782	CDH13	P55290	Unlikely TB	Negative	-1.36	0.07		Male	Peru
C001	10.1501	NPEPPS	P55786	Unlikely TB	Negative	-1.36	0.07		Male	Peru
C001	8.41414	MARS1	P56192	Unlikely TB	Negative	-1.36	0.07		Male	Peru
C001	10.4765	ANTXR2	P58335	Unlikely TB	Negative	-1.36	0.07		Male	Peru
C001	8.60495	MTPN	P58546	Unlikely TB	Negative	-1.36	0.07		Male	Peru
C001	9.44239	MYL6	P60660	Unlikely TB	Negative	-1.36	0.07		Male	Peru
C001	11.0467	ACTB	P60709	Unlikely TB	Negative	-1.36	0.07		Male	Peru
C001	10.1528	EIF4A1	P60842	Unlikely TB	Negative	-1.36	0.07		Male	Peru
C001	9.85762	PSMA6	P60900	Unlikely TB	Negative	-1.36	0.07		Male	Peru
C001	9.76247	CDC42	P60953	Unlikely TB	Negative	-1.36	0.07		Male	Peru
C001	9.30979	DSTN	P60981	Unlikely TB	Negative	-1.36	0.07		Male	Peru
C001	8.78464	KRTDAP	P60985	Unlikely TB	Negative	-1.36	0.07		Male	Peru
C001	9.64702	RAB8A	P61006	Unlikely TB	Negative	-1.36	0.07		Male	Peru
C001	8.9227	RAB5B	P61020	Unlikely TB	Negative	-1.36	0.07		Male	Peru
C001	8.95651	RAB10	P61026	Unlikely TB	Negative	-1.36	0.07		Male	Peru
C001	9.27102	UBE2N	P61088	Unlikely TB	Negative	-1.36	0.07		Male	Peru
C001	9.23585	RAB14	P61106	Unlikely TB	Negative	-1.36	0.07		Male	Peru
C001	8.89145	ACTR3	P61158	Unlikely TB	Negative	-1.36	0.07		Male	Peru
C001	8.86541	ACTR2	P61160	Unlikely TB	Negative	-1.36	0.07		Male	Peru
C001	9.11929	ACTR1A	P61163	Unlikely TB	Negative	-1.36	0.07		Male	Peru
C001	9.12559	ARF3	P61204	Unlikely TB	Negative	-1.36	0.07		Male	Peru
C001	9.83693	RAP1B	P61224	Unlikely TB	Negative	-1.36	0.07		Male	Peru
C001	9.97948	RAP2B	P61225	Unlikely TB	Negative	-1.36	0.07		Male	Peru
C001	8.50745	HSPE1	P61604	Unlikely TB	Negative	-1.36	0.07		Male	Peru
C001	15.7234	LYZ	P61626-19-148	Unlikely TB	Negative	-1.36	0.07		Male	Peru
C001	9.2723	B2M	P61769	Unlikely TB	Negative	-1.36	0.07		Male	Peru
C001	8.41697	B2M	P61769-21-119	Unlikely TB	Negative	-1.36	0.07		Male	Peru
C001	10.1327	HNRNPK	P61978	Unlikely TB	Negative	-1.36	0.07		Male	Peru
C001	9.05288	YWHAG	P61981	Unlikely TB	Negative	-1.36	0.07		Male	Peru
C001	9.41819	YWHAE	P62258	Unlikely TB	Negative	-1.36	0.07		Male	Peru
C001	9.05022	RPS13	P62277	Unlikely TB	Negative	-1.36	0.07		Male	Peru
C001	12.0506	TMSB4X	P62328	Unlikely TB	Negative	-1.36	0.07		Male	Peru
C001	9.49389	PSMC6	P62333	Unlikely TB	Negative	-1.36	0.07		Male	Peru
C001	13.4475	RPS6	P62753	Unlikely TB	Negative	-1.36	0.07		Male	Peru
C001	10.7123	H4C1	P62805	Unlikely TB	Negative	-1.36	0.07		Male	Peru
C001	8.37707	RAB1A	P62820	Unlikely TB	Negative	-1.36	0.07		Male	Peru
C001	8.97531	RAN	P62826	Unlikely TB	Negative	-1.36	0.07		Male	Peru
C001	9.37589	GNB1	P62873	Unlikely TB	Negative	-1.36	0.07		Male	Peru
C001	9.06904	RPL10A	P62906	Unlikely TB	Negative	-1.36	0.07		Male	Peru
C001	9.963	PPIA	P62937	Unlikely TB	Negative	-1.36	0.07		Male	Peru
C001	8.93848	PPIA	P62937-1-165	Unlikely TB	Negative	-1.36	0.07		Male	Peru
C001	13.1614	RPS27A	P62979	Unlikely TB	Negative	-1.36	0.07		Male	Peru
C001	9.46562	AP2B1	P63010	Unlikely TB	Negative	-1.36	0.07		Male	Peru
C001	10.1511	YWHAZ	P63104	Unlikely TB	Negative	-1.36	0.07		Male	Peru
C001	9.53107	EIF5A	P63241	Unlikely TB	Negative	-1.36	0.07		Male	Peru
C001	8.90147	ACTG1	P63261	Unlikely TB	Negative	-1.36	0.07		Male	Peru
C001	9.75484	TPM4	P67936	Unlikely TB	Negative	-1.36	0.07		Male	Peru
C001	10.5103	ACTC1	P68032	Unlikely TB	Negative	-1.36	0.07		Male	Peru
C001	9.6808	EEF1A1	P68104	Unlikely TB	Negative	-1.36	0.07		Male	Peru
C001	10.7071	TUBA1B	P68363	Unlikely TB	Negative	-1.36	0.07		Male	Peru
C001	9.46327	TUBA4A	P68366	Unlikely TB	Negative	-1.36	0.07		Male	Peru
C001	9.81315	TUBB4B	P68371	Unlikely TB	Negative	-1.36	0.07		Male	Peru
C001	11.3037	HBB	P68871	Unlikely TB	Negative	-1.36	0.07		Male	Peru
C001	9.22503	HBG2	P69892	Unlikely TB	Negative	-1.36	0.07		Male	Peru
C001	11.5423	HBA1	P69905	Unlikely TB	Negative	-1.36	0.07		Male	Peru
C001	8.84092	CCT2	P78371	Unlikely TB	Negative	-1.36	0.07		Male	Peru
C001	9.04345	GSTO1	P78417	Unlikely TB	Negative	-1.36	0.07		Male	Peru
C001	12.5752	GPLD1	P80108	Unlikely TB	Negative	-1.36	0.07		Male	Peru
C001	8.67114	S100A12	P80511	Unlikely TB	Negative	-1.36	0.07		Male	Peru
C001	11.3047	IGLV3-21	P80748	Unlikely TB	Negative	-1.36	0.07		Male	Peru
C001	9.12897	HSPG2	P98160	Unlikely TB	Negative	-1.36	0.07		Male	Peru
C001	12.0824	CYCS	P99999	Unlikely TB	Negative	-1.36	0.07		Male	Peru
C001	8.78366	Rv3404c	P9WKZ3	Unlikely TB	Negative	-1.36	0.07		Male	Peru
C001	9.45034	atpA	P9WPU7	Unlikely TB	Negative	-1.36	0.07		Male	Peru
C001	9.56934	MPP1	Q00013	Unlikely TB	Negative	-1.36	0.07		Male	Peru
C001	9.18332	CLTC	Q00610	Unlikely TB	Negative	-1.36	0.07		Male	Peru
C001	9.97867	CAP1	Q01518	Unlikely TB	Negative	-1.36	0.07		Male	Peru
C001	9.1006	PFKP	Q01813	Unlikely TB	Negative	-1.36	0.07		Male	Peru
C001	7.91283	GUCY1B1	Q02153	Unlikely TB	Negative	-1.36	0.07		Male	Peru
C001	8.70385	PLGLB1	Q02325	Unlikely TB	Negative	-1.36	0.07		Male	Peru
C001	9.31409	NUCB1	Q02818	Unlikely TB	Negative	-1.36	0.07		Male	Peru
C001	8.84116	CFHR3	Q02985	Unlikely TB	Negative	-1.36	0.07		Male	Peru
C001	9.24458	CFHR1	Q03591	Unlikely TB	Negative	-1.36	0.07		Male	Peru
C001	12.4804	HGFAC	Q04756	Unlikely TB	Negative	-1.36	0.07		Male	Peru
C001	8.35103	GLO1	Q04760	Unlikely TB	Negative	-1.36	0.07		Male	Peru
C001	9.11988	YWHAH	Q04917	Unlikely TB	Negative	-1.36	0.07		Male	Peru
C001	9.14978	PRKCD	Q05655	Unlikely TB	Negative	-1.36	0.07		Male	Peru
C001	8.96335	CALD1	Q05682	Unlikely TB	Negative	-1.36	0.07		Male	Peru
C001	12.5716	ITIH3	Q06033	Unlikely TB	Negative	-1.36	0.07		Male	Peru
C001	8.5908	ITIH3	Q06033-35-651	Unlikely TB	Negative	-1.36	0.07		Male	Peru
C001	9.03798	PSME1	Q06323	Unlikely TB	Negative	-1.36	0.07		Male	Peru
C001	9.2469	FMOD	Q06828	Unlikely TB	Negative	-1.36	0.07		Male	Peru
C001	9.99065	PRDX1	Q06830	Unlikely TB	Negative	-1.36	0.07		Male	Peru
C001	9.36452	KLC1	Q07866	Unlikely TB	Negative	-1.36	0.07		Male	Peru
C001	9.72834	LRP1	Q07954	Unlikely TB	Negative	-1.36	0.07		Male	Peru
C001	10.8857	LGALS3BP	Q08380	Unlikely TB	Negative	-1.36	0.07		Male	Peru
C001	8.79967	FGL1	Q08830	Unlikely TB	Negative	-1.36	0.07		Male	Peru
C001	9.28195	nrp	Q10896	Unlikely TB	Negative	-1.36	0.07		Male	Peru
C001	10.1463	EFEMP1	Q12805	Unlikely TB	Negative	-1.36	0.07		Male	Peru
C001	12.184	EFEMP1	Q12805-18-493	Unlikely TB	Negative	-1.36	0.07		Male	Peru
C001	11.8102	CNTN1	Q12860	Unlikely TB	Negative	-1.36	0.07		Male	Peru
C001	9.43533	SPP2	Q13103	Unlikely TB	Negative	-1.36	0.07		Male	Peru
C001	9.38851	MMRN1	Q13201	Unlikely TB	Negative	-1.36	0.07		Male	Peru
C001	9.25521	SELENBP1	Q13228	Unlikely TB	Negative	-1.36	0.07		Male	Peru
C001	12.5394	SEMA3F	Q13275	Unlikely TB	Negative	-1.36	0.07		Male	Peru
C001	9.63779	ILK	Q13418	Unlikely TB	Negative	-1.36	0.07		Male	Peru
C001	10.2538	DCTN2	Q13561	Unlikely TB	Negative	-1.36	0.07		Male	Peru
C001	10.0711	IQGAP2	Q13576	Unlikely TB	Negative	-1.36	0.07		Male	Peru
C001	8.64091	STIM1	Q13586	Unlikely TB	Negative	-1.36	0.07		Male	Peru
C001	9.22624	FHL1	Q13642	Unlikely TB	Negative	-1.36	0.07		Male	Peru
C001	12.5605	APOF	Q13790	Unlikely TB	Negative	-1.36	0.07		Male	Peru
C001	9.87362	ENPP2	Q13822	Unlikely TB	Negative	-1.36	0.07		Male	Peru
C001	10.5212	DSG2	Q14126	Unlikely TB	Negative	-1.36	0.07		Male	Peru
C001	8.83606	SEPTIN6	Q14141	Unlikely TB	Negative	-1.36	0.07		Male	Peru
C001	9.00161	DCTN1	Q14203	Unlikely TB	Negative	-1.36	0.07		Male	Peru
C001	9.4268	DYNC1H1	Q14204	Unlikely TB	Negative	-1.36	0.07		Male	Peru
C001	8.52944	CTTN	Q14247	Unlikely TB	Negative	-1.36	0.07		Male	Peru
C001	9.47585	FLOT2	Q14254	Unlikely TB	Negative	-1.36	0.07		Male	Peru
C001	9.90588	FGL2	Q14314	Unlikely TB	Negative	-1.36	0.07		Male	Peru
C001	9.61067	SPARCL1	Q14515	Unlikely TB	Negative	-1.36	0.07		Male	Peru
C001	10.8201	HABP2	Q14520	Unlikely TB	Negative	-1.36	0.07		Male	Peru
C001	12.8627	ITIH4	Q14624	Unlikely TB	Negative	-1.36	0.07		Male	Peru
C001	11.7122	ITIH4	Q14624-29-661	Unlikely TB	Negative	-1.36	0.07		Male	Peru
C001	9.34089	ITIH4	Q14624-689-930	Unlikely TB	Negative	-1.36	0.07		Male	Peru
C001	9.52425	GANAB	Q14697	Unlikely TB	Negative	-1.36	0.07		Male	Peru
C001	9.58611	LTBP1	Q14766	Unlikely TB	Negative	-1.36	0.07		Male	Peru
C001	9.09995	KPNB1	Q14974	Unlikely TB	Negative	-1.36	0.07		Male	Peru
C001	9.4276	SEPTIN2	Q15019	Unlikely TB	Negative	-1.36	0.07		Male	Peru
C001	10.3915	POSTN	Q15063	Unlikely TB	Negative	-1.36	0.07		Male	Peru
C001	9.352	PDIA6	Q15084	Unlikely TB	Negative	-1.36	0.07		Male	Peru
C001	8.994	PCOLCE	Q15113	Unlikely TB	Negative	-1.36	0.07		Male	Peru
C001	11.0969	PON3	Q15166	Unlikely TB	Negative	-1.36	0.07		Male	Peru
C001	10.9477	PCBP1	Q15365	Unlikely TB	Negative	-1.36	0.07		Male	Peru
C001	8.77138	PCBP2	Q15366	Unlikely TB	Negative	-1.36	0.07		Male	Peru
C001	10.0544	RSU1	Q15404	Unlikely TB	Negative	-1.36	0.07		Male	Peru
C001	10.3593	FCN2	Q15485	Unlikely TB	Negative	-1.36	0.07		Male	Peru
C001	10.0987	TGFBI	Q15582	Unlikely TB	Negative	-1.36	0.07		Male	Peru
C001	9.27426	MAPRE1	Q15691	Unlikely TB	Negative	-1.36	0.07		Male	Peru
C001	9.50788	CD226	Q15762	Unlikely TB	Negative	-1.36	0.07		Male	Peru
C001	9.7037	STXBP2	Q15833	Unlikely TB	Negative	-1.36	0.07		Male	Peru
C001	9.72975	ZYX	Q15942	Unlikely TB	Negative	-1.36	0.07		Male	Peru
C001	9.53343	SEPTIN7	Q16181	Unlikely TB	Negative	-1.36	0.07		Male	Peru
C001	11.0711	ECM1	Q16610	Unlikely TB	Negative	-1.36	0.07		Male	Peru
C001	9.46291	DBN1	Q16643	Unlikely TB	Negative	-1.36	0.07		Male	Peru
C001	9.69725	MAN2A1	Q16706	Unlikely TB	Negative	-1.36	0.07		Male	Peru
C001	13.0185	AOC3	Q16853	Unlikely TB	Negative	-1.36	0.07		Male	Peru
C001	8.69756	IMMT	Q16891	Unlikely TB	Negative	-1.36	0.07		Male	Peru
C001	9.44118	INF2	Q27J81	Unlikely TB	Negative	-1.36	0.07		Male	Peru
C001	9.25642	DDI2	Q5TDH0	Unlikely TB	Negative	-1.36	0.07		Male	Peru
C001	13.3944	ZFYVE26	Q68DK2	Unlikely TB	Negative	-1.36	0.07		Male	Peru
C001	8.44634	VASN	Q6EMK4	Unlikely TB	Negative	-1.36	0.07		Male	Peru
C001	13.5557	VASN	Q6EMK4-24-673	Unlikely TB	Negative	-1.36	0.07		Male	Peru
C001	9.63213	LAIR1	Q6GTX8	Unlikely TB	Negative	-1.36	0.07		Male	Peru
C001	8.95938	LAMTOR1	Q6IAA8	Unlikely TB	Negative	-1.36	0.07		Male	Peru
C001	18.0933	TWF2	Q6IBS0	Unlikely TB	Negative	-1.36	0.07		Male	Peru
C001	19.1617	FAHD1	Q6P587	Unlikely TB	Negative	-1.36	0.07		Male	Peru
C001	10.4636	PLXDC2	Q6UX71	Unlikely TB	Negative	-1.36	0.07		Male	Peru
C001	9.40261	PI16	Q6UXB8	Unlikely TB	Negative	-1.36	0.07		Male	Peru
C001	9.97903	CD109	Q6YHK3	Unlikely TB	Negative	-1.36	0.07		Male	Peru
C001	8.8133	UNC13D	Q70J99	Unlikely TB	Negative	-1.36	0.07		Male	Peru
C001	10.0312	TUBA1A	Q71U36	Unlikely TB	Negative	-1.36	0.07		Male	Peru
C001	12.9292	ADAMTS13	Q76LX8	Unlikely TB	Negative	-1.36	0.07		Male	Peru
C001	9.55951	DOK3	Q7L591	Unlikely TB	Negative	-1.36	0.07		Male	Peru
C001	9.79675	ABI3BP	Q7Z7G0	Unlikely TB	Negative	-1.36	0.07		Male	Peru
C001	9.44333	MEGF8	Q7Z7M0	Unlikely TB	Negative	-1.36	0.07		Male	Peru
C001	10.0029	SERPINA11	Q86U17	Unlikely TB	Negative	-1.36	0.07		Male	Peru
C001	9.02412	OAF	Q86UD1	Unlikely TB	Negative	-1.36	0.07		Male	Peru
C001	9.04296	FERMT3	Q86UX7	Unlikely TB	Negative	-1.36	0.07		Male	Peru
C001	11.1254	CD163	Q86VB7	Unlikely TB	Negative	-1.36	0.07		Male	Peru
C001	8.81815	CAND1	Q86VP6	Unlikely TB	Negative	-1.36	0.07		Male	Peru
C001	9.0945	TREML1	Q86YW5	Unlikely TB	Negative	-1.36	0.07		Male	Peru
C001	8.55821	LILRA3	Q8N6C8	Unlikely TB	Negative	-1.36	0.07		Male	Peru
C001	9.24199	GOLM1	Q8NBJ4	Unlikely TB	Negative	-1.36	0.07		Male	Peru
C001	9.30384	PCYOX1L	Q8NBM8	Unlikely TB	Negative	-1.36	0.07		Male	Peru
C001	10.5213	PCSK9	Q8NBP7	Unlikely TB	Negative	-1.36	0.07		Male	Peru
C001	9.18489	TXNDC5	Q8NBS9	Unlikely TB	Negative	-1.36	0.07		Male	Peru
C001	10.5092	ANGPTL6	Q8NI99	Unlikely TB	Negative	-1.36	0.07		Male	Peru
C001	8.5162	PDCD6IP	Q8WUM4	Unlikely TB	Negative	-1.36	0.07		Male	Peru
C001	9.09888	BRK1	Q8WUW1	Unlikely TB	Negative	-1.36	0.07		Male	Peru
C001	9.19077	OIT3	Q8WWZ8	Unlikely TB	Negative	-1.36	0.07		Male	Peru
C001	9.32917	MUC16	Q8WXI7	Unlikely TB	Negative	-1.36	0.07		Male	Peru
C001	11.8513	TTN	Q8WZ42	Unlikely TB	Negative	-1.36	0.07		Male	Peru
C001	11.8927	CFHR4	Q92496	Unlikely TB	Negative	-1.36	0.07		Male	Peru
C001	10.5009	PRG4	Q92954	Unlikely TB	Negative	-1.36	0.07		Male	Peru
C001	8.70841	ATP2A3	Q93084	Unlikely TB	Negative	-1.36	0.07		Male	Peru
C001	9.50351	PDLIM5	Q96HC4	Unlikely TB	Negative	-1.36	0.07		Male	Peru
C001	11.6824	CPB2	Q96IY4	Unlikely TB	Negative	-1.36	0.07		Male	Peru
C001	16.3836	CPB2	Q96IY4-23-114	Unlikely TB	Negative	-1.36	0.07		Male	Peru
C001	9.63184	CNDP1	Q96KN2	Unlikely TB	Negative	-1.36	0.07		Male	Peru
C001	12.2267	PRAP1	Q96NZ9	Unlikely TB	Negative	-1.36	0.07		Male	Peru
C001	8.35806	PRAP1	Q96NZ9-21-151	Unlikely TB	Negative	-1.36	0.07		Male	Peru
C001	11.998	PGLYRP2	Q96PD5	Unlikely TB	Negative	-1.36	0.07		Male	Peru
C001	19.1713	PUS7	Q96PZ0	Unlikely TB	Negative	-1.36	0.07		Male	Peru
C001	8.89929	VPS35	Q96QK1	Unlikely TB	Negative	-1.36	0.07		Male	Peru
C001	8.81296	SCGB3A1	Q96QR1	Unlikely TB	Negative	-1.36	0.07		Male	Peru
C001	9.46056	CNN2	Q99439	Unlikely TB	Negative	-1.36	0.07		Male	Peru
C001	9.40077	PARK7	Q99497	Unlikely TB	Negative	-1.36	0.07		Male	Peru
C001	9.55269	PHB2	Q99623	Unlikely TB	Negative	-1.36	0.07		Male	Peru
C001	9.69904	OLFM1	Q99784	Unlikely TB	Negative	-1.36	0.07		Male	Peru
C001	9.89773	CCT7	Q99832	Unlikely TB	Negative	-1.36	0.07		Male	Peru
C001	9.2728	RARRES2	Q99969	Unlikely TB	Negative	-1.36	0.07		Male	Peru
C001	9.77607	CORO1B	Q9BR76	Unlikely TB	Negative	-1.36	0.07		Male	Peru
C001	9.18654	ESYT1	Q9BSJ8	Unlikely TB	Negative	-1.36	0.07		Male	Peru
C001	9.759	FUCA2	Q9BTY2	Unlikely TB	Negative	-1.36	0.07		Male	Peru
C001	8.53185	PDCD10	Q9BUL8	Unlikely TB	Negative	-1.36	0.07		Male	Peru
C001	11.0441	COLEC11	Q9BWP8	Unlikely TB	Negative	-1.36	0.07		Male	Peru
C001	9.77289	CFHR5	Q9BXR6	Unlikely TB	Negative	-1.36	0.07		Male	Peru
C001	13.7915	CRNKL1	Q9BZJ0	Unlikely TB	Negative	-1.36	0.07		Male	Peru
C001	12.1399	RTN4R	Q9BZR6	Unlikely TB	Negative	-1.36	0.07		Male	Peru
C001	9.13614	TOLLIP	Q9H0E2	Unlikely TB	Negative	-1.36	0.07		Male	Peru
C001	8.81901	RAB1B	Q9H0U4	Unlikely TB	Negative	-1.36	0.07		Male	Peru
C001	8.55943	SH3BGRL3	Q9H299	Unlikely TB	Negative	-1.36	0.07		Male	Peru
C001	17.5186	RNPEP	Q9H4A4	Unlikely TB	Negative	-1.36	0.07		Male	Peru
C001	9.43307	RNPEP	Q9H4A4-2-650	Unlikely TB	Negative	-1.36	0.07		Male	Peru
C001	9.5326	DPEP2	Q9H4A9	Unlikely TB	Negative	-1.36	0.07		Male	Peru
C001	9.62848	TUBB1	Q9H4B7	Unlikely TB	Negative	-1.36	0.07		Male	Peru
C001	9.82249	PLEKHA4	Q9H4M7	Unlikely TB	Negative	-1.36	0.07		Male	Peru
C001	9.34547	EHD1	Q9H4M9	Unlikely TB	Negative	-1.36	0.07		Male	Peru
C001	9.6616	RGCC	Q9H4X1	Unlikely TB	Negative	-1.36	0.07		Male	Peru
C001	9.03135	PARVB	Q9HBI1	Unlikely TB	Negative	-1.36	0.07		Male	Peru
C001	10.4045	APMAP	Q9HDC9	Unlikely TB	Negative	-1.36	0.07		Male	Peru
C001	9.27456	VTA1	Q9NP79	Unlikely TB	Negative	-1.36	0.07		Male	Peru
C001	12.5477	IL1RAP	Q9NPH3	Unlikely TB	Negative	-1.36	0.07		Male	Peru
C001	10.1838	CRTAC1	Q9NQ79	Unlikely TB	Negative	-1.36	0.07		Male	Peru
C001	9.1654	RTN4	Q9NQC3	Unlikely TB	Negative	-1.36	0.07		Male	Peru
C001	9.7707	XPNPEP1	Q9NQW7	Unlikely TB	Negative	-1.36	0.07		Male	Peru
C001	10.0912	PDLIM7	Q9NR12	Unlikely TB	Negative	-1.36	0.07		Male	Peru
C001	8.77913	SAR1A	Q9NR31	Unlikely TB	Negative	-1.36	0.07		Male	Peru
C001	8.45262	ATG3	Q9NT62	Unlikely TB	Negative	-1.36	0.07		Male	Peru
C001	9.54182	OLA1	Q9NTK5	Unlikely TB	Negative	-1.36	0.07		Male	Peru
C001	18.4171	CBLN4	Q9NTU7	Unlikely TB	Negative	-1.36	0.07		Male	Peru
C001	9.57035	ARL8B	Q9NVJ2	Unlikely TB	Negative	-1.36	0.07		Male	Peru
C001	9.09352	TUBA8	Q9NY65	Unlikely TB	Negative	-1.36	0.07		Male	Peru
C001	8.42212	ERAP1	Q9NZ08	Unlikely TB	Negative	-1.36	0.07		Male	Peru
C001	13.1161	ADA2	Q9NZK5	Unlikely TB	Negative	-1.36	0.07		Male	Peru
C001	9.66219	C1RL	Q9NZP8	Unlikely TB	Negative	-1.36	0.07		Male	Peru
C001	8.48686	C1RL	Q9NZP8-36-487	Unlikely TB	Negative	-1.36	0.07		Male	Peru
C001	9.41083	ABRACL	Q9P1F3	Unlikely TB	Negative	-1.36	0.07		Male	Peru
C001	10.2408	BIN2	Q9UBW5	Unlikely TB	Negative	-1.36	0.07		Male	Peru
C001	11.665	FBLN5	Q9UBX5	Unlikely TB	Negative	-1.36	0.07		Male	Peru
C001	11.0301	FETUB	Q9UGM5	Unlikely TB	Negative	-1.36	0.07		Male	Peru
C001	10.398	PCYOX1	Q9UHG3	Unlikely TB	Negative	-1.36	0.07		Male	Peru
C001	15.0601	DDX20	Q9UHI6	Unlikely TB	Negative	-1.36	0.07		Male	Peru
C001	10.2189	DBNL	Q9UJU6	Unlikely TB	Negative	-1.36	0.07		Male	Peru
C001	10.8406	SERPINA10	Q9UK55	Unlikely TB	Negative	-1.36	0.07		Male	Peru
C001	9.97502	PSME2	Q9UL46	Unlikely TB	Negative	-1.36	0.07		Male	Peru
C001	12.7968	TRPC5	Q9UL62	Unlikely TB	Negative	-1.36	0.07		Male	Peru
C001	8.69723	HEG1	Q9ULI3	Unlikely TB	Negative	-1.36	0.07		Male	Peru
C001	9.47089	CORO1C	Q9ULV4	Unlikely TB	Negative	-1.36	0.07		Male	Peru
C001	10.6401	MINPP1	Q9UNW1	Unlikely TB	Negative	-1.36	0.07		Male	Peru
C001	9.60917	RUVBL2	Q9Y230	Unlikely TB	Negative	-1.36	0.07		Male	Peru
C001	9.63112	RUVBL1	Q9Y265	Unlikely TB	Negative	-1.36	0.07		Male	Peru
C001	9.77871	TLN1	Q9Y490	Unlikely TB	Negative	-1.36	0.07		Male	Peru
C001	19.848	MYO5A	Q9Y4I1	Unlikely TB	Negative	-1.36	0.07		Male	Peru
C001	12.4005	HYOU1	Q9Y4L1	Unlikely TB	Negative	-1.36	0.07		Male	Peru
C001	9.25179	SUPT16H	Q9Y5B9	Unlikely TB	Negative	-1.36	0.07		Male	Peru
C001	9.73372	ANGPTL3	Q9Y5C1	Unlikely TB	Negative	-1.36	0.07		Male	Peru
C001	9.33227	COPG1	Q9Y678	Unlikely TB	Negative	-1.36	0.07		Male	Peru
C001	10.5952	FCGBP	Q9Y6R7	Unlikely TB	Negative	-1.36	0.07		Male	Peru
C001	10.7009	FCGBP	Q9Y6R7-24-5405	Unlikely TB	Negative	-1.36	0.07		Male	Peru
C001	11.0161	COLEC10	Q9Y6Z7	Unlikely TB	Negative	-1.36	0.07		Male	Peru
C002	9.35922	IGLV8-61	A0A075B6I0	Unlikely TB	Negative	0.32			Female	Peru
C002	9.92831	IGLV5-37	A0A075B6J1-20-123	Unlikely TB	Negative	0.32			Female	Peru
C002	9.45893	IGLV2-18	A0A075B6J9	Unlikely TB	Negative	0.32			Female	Peru
C002	8.16902	IGLV3-12	A0A075B6K2	Unlikely TB	Negative	0.32			Female	Peru
C002	11.3241	IGLV3-10	A0A075B6K4	Unlikely TB	Negative	0.32			Female	Peru
C002	11.0354	IGLV3-10	A0A075B6K4-20-115	Unlikely TB	Negative	0.32			Female	Peru
C002	8.81016	IGLV3-9	A0A075B6K5	Unlikely TB	Negative	0.32			Female	Peru
C002	15.9561	IGKV2-28	A0A075B6P5-20-120	Unlikely TB	Negative	0.32			Female	Peru
C002	9.19453	IGHV3-64	A0A075B6Q5	Unlikely TB	Negative	0.32			Female	Peru
C002	8.91257	IGKV2D-24	A0A075B6R9	Unlikely TB	Negative	0.32			Female	Peru
C002	13.3278	IGKV1D-17	A0A075B6S4-23-117	Unlikely TB	Negative	0.32			Female	Peru
C002	9.19469	IGKV1-27	A0A075B6S5	Unlikely TB	Negative	0.32			Female	Peru
C002	16.3998	IGKV1-37	A0A075B6S9-23-117	Unlikely TB	Negative	0.32			Female	Peru
C002	11.1486	IGKV3D-15	A0A087WSY6	Unlikely TB	Negative	0.32			Female	Peru
C002	12.859	IGKV3D-15	A0A087WSY6-21-115	Unlikely TB	Negative	0.32			Female	Peru
C002	9.96431	IGKV2-40	A0A087WW87	Unlikely TB	Negative	0.32			Female	Peru
C002	11.014	IGHV3-49	A0A0A0MS15	Unlikely TB	Negative	0.32			Female	Peru
C002	12.8011	IGHV3-49	A0A0A0MS15-20-119	Unlikely TB	Negative	0.32			Female	Peru
C002	8.79027	IGKV6D-21	A0A0A0MT36	Unlikely TB	Negative	0.32			Female	Peru
C002	12.3517	IGLV1-36	A0A0B4J1U3	Unlikely TB	Negative	0.32			Female	Peru
C002	9.34995	IGHV3-15	A0A0B4J1V0	Unlikely TB	Negative	0.32			Female	Peru
C002	11.5082	IGHV3-15	A0A0B4J1V0-20-119	Unlikely TB	Negative	0.32			Female	Peru
C002	8.30607	IGHV2-26	A0A0B4J1V2	Unlikely TB	Negative	0.32			Female	Peru
C002	9.56533	IGHV3-73	A0A0B4J1V6	Unlikely TB	Negative	0.32			Female	Peru
C002	14.7779	IGHV3-73	A0A0B4J1V6-20-119	Unlikely TB	Negative	0.32			Female	Peru
C002	9.12367	IGHV3-74	A0A0B4J1X5	Unlikely TB	Negative	0.32			Female	Peru
C002	12.9297	IGHV3-43	A0A0B4J1X8-20-118	Unlikely TB	Negative	0.32			Female	Peru
C002	8.41389	IGLV9-49	A0A0B4J1Y8	Unlikely TB	Negative	0.32			Female	Peru
C002	9.48668	IGLV9-49	A0A0B4J1Y8-20-123	Unlikely TB	Negative	0.32			Female	Peru
C002	11.0683	IGHV3-72	A0A0B4J1Y9	Unlikely TB	Negative	0.32			Female	Peru
C002	12.6436	IGKV1D-13	A0A0B4J2D9-23-117	Unlikely TB	Negative	0.32			Female	Peru
C002	8.77815	IGHV1-69D	A0A0B4J2H0	Unlikely TB	Negative	0.32			Female	Peru
C002	10.96	IGKV6-21	A0A0C4DH24-20-114	Unlikely TB	Negative	0.32			Female	Peru
C002	11.1592	IGKV3D-20	A0A0C4DH25-21-116	Unlikely TB	Negative	0.32			Female	Peru
C002	8.96307	IGHV1-3	A0A0C4DH29	Unlikely TB	Negative	0.32			Female	Peru
C002	12.8545	IGHV1-18	A0A0C4DH31	Unlikely TB	Negative	0.32			Female	Peru
C002	11.0466	IGHV3-20	A0A0C4DH32-20-117	Unlikely TB	Negative	0.32			Female	Peru
C002	9.462	IGHV1-24	A0A0C4DH33-20-117	Unlikely TB	Negative	0.32			Female	Peru
C002	9.20454	IGHV4-28	A0A0C4DH34	Unlikely TB	Negative	0.32			Female	Peru
C002	13.0096	IGHV3-35	A0A0C4DH35	Unlikely TB	Negative	0.32			Female	Peru
C002	11.0495	IGHV3-38	A0A0C4DH36	Unlikely TB	Negative	0.32			Female	Peru
C002	12.7992	IGHV5-51	A0A0C4DH38	Unlikely TB	Negative	0.32			Female	Peru
C002	11.6294	IGHV5-51	A0A0C4DH38-20-117	Unlikely TB	Negative	0.32			Female	Peru
C002	11.5426	IGHV3-66	A0A0C4DH42-20-116	Unlikely TB	Negative	0.32			Female	Peru
C002	10.4254	IGHV2-70D	A0A0C4DH43	Unlikely TB	Negative	0.32			Female	Peru
C002	13.2855	IGKV3D-7	A0A0C4DH55-24-119	Unlikely TB	Negative	0.32			Female	Peru
C002	9.26383	IGKV1-9	A0A0C4DH69-23-117	Unlikely TB	Negative	0.32			Female	Peru
C002	12.3946	IGKV1-6	A0A0C4DH72-23-117	Unlikely TB	Negative	0.32			Female	Peru
C002	15.1402	IGKV1-12	A0A0C4DH73-23-117	Unlikely TB	Negative	0.32			Female	Peru
C002	9.27899	IGHV7-4-1	A0A0J9YVY3-20-117	Unlikely TB	Negative	0.32			Female	Peru
C002	11.7897	IGHV3-64D	A0A0J9YX35	Unlikely TB	Negative	0.32			Female	Peru
C002	10.913	IGLL5	B9A064	Unlikely TB	Negative	0.32			Female	Peru
C002	9.44012	PDLIM1	O00151	Unlikely TB	Negative	0.32			Female	Peru
C002	10.1096	MASP2	O00187	Unlikely TB	Negative	0.32			Female	Peru
C002	7.81202	MASP2	O00187-16-686	Unlikely TB	Negative	0.32			Female	Peru
C002	10.0537	RAB27B	O00194	Unlikely TB	Negative	0.32			Female	Peru
C002	8.82385	PSMD11	O00231	Unlikely TB	Negative	0.32			Female	Peru
C002	7.85724	PSMD12	O00232	Unlikely TB	Negative	0.32			Female	Peru
C002	9.21898	CLIC1	O00299	Unlikely TB	Negative	0.32			Female	Peru
C002	9.75972	QSOX1	O00391	Unlikely TB	Negative	0.32			Female	Peru
C002	9.54767	IPO5	O00410	Unlikely TB	Negative	0.32			Female	Peru
C002	9.86861	DNM1L	O00429	Unlikely TB	Negative	0.32			Female	Peru
C002	8.48564	STK25	O00506	Unlikely TB	Negative	0.32			Female	Peru
C002	10.7685	CHL1	O00533	Unlikely TB	Negative	0.32			Female	Peru
C002	10.5022	CHL1	O00533-25-1208	Unlikely TB	Negative	0.32			Female	Peru
C002	9.63392	NRP1	O14786	Unlikely TB	Negative	0.32			Female	Peru
C002	10.6023	APOL1	O14791	Unlikely TB	Negative	0.32			Female	Peru
C002	9.30918	PSMA7	O14818	Unlikely TB	Negative	0.32			Female	Peru
C002	9.49205	MYL12B	O14950	Unlikely TB	Negative	0.32			Female	Peru
C002	9.55556	XPO1	O14980	Unlikely TB	Negative	0.32			Female	Peru
C002	8.77736	ARPC1B	O15143	Unlikely TB	Negative	0.32			Female	Peru
C002	13.6889	ARPC2	O15144	Unlikely TB	Negative	0.32			Female	Peru
C002	9.11284	ARPC3	O15145	Unlikely TB	Negative	0.32			Female	Peru
C002	9.19162	ARPC5	O15511	Unlikely TB	Negative	0.32			Female	Peru
C002	13.119	EIF4G3	O43432	Unlikely TB	Negative	0.32			Female	Peru
C002	9.11782	ACTN4	O43707	Unlikely TB	Negative	0.32			Female	Peru
C002	10.7696	CD5L	O43866	Unlikely TB	Negative	0.32			Female	Peru
C002	8.38384	CD5L	O43866-20-347	Unlikely TB	Negative	0.32			Female	Peru
C002	8.2573	PLIN3	O60664	Unlikely TB	Negative	0.32			Female	Peru
C002	11.2122	H2BC12	O60814	Unlikely TB	Negative	0.32			Female	Peru
C002	9.69894	FCGR3B	O75015	Unlikely TB	Negative	0.32			Female	Peru
C002	8.65854	FCGR3B	O75015-17-200	Unlikely TB	Negative	0.32			Female	Peru
C002	9.29945	WDR1	O75083	Unlikely TB	Negative	0.32			Female	Peru
C002	12.3622	ICOSLG	O75144	Unlikely TB	Negative	0.32			Female	Peru
C002	9.83042	CS	O75390	Unlikely TB	Negative	0.32			Female	Peru
C002	9.39259	SEC22B	O75396	Unlikely TB	Negative	0.32			Female	Peru
C002	8.86121	SKAP2	O75563	Unlikely TB	Negative	0.32			Female	Peru
C002	11.5239	FCN3	O75636	Unlikely TB	Negative	0.32			Female	Peru
C002	10.258	ZMPSTE24	O75844	Unlikely TB	Negative	0.32			Female	Peru
C002	9.06735	IDH1	O75874	Unlikely TB	Negative	0.32			Female	Peru
C002	10.8055	ATRN	O75882	Unlikely TB	Negative	0.32			Female	Peru
C002	9.85151	ARL6IP5	O75915	Unlikely TB	Negative	0.32			Female	Peru
C002	11.7769	APOM	O95445	Unlikely TB	Negative	0.32			Female	Peru
C002	8.85209	PARN	O95453	Unlikely TB	Negative	0.32			Female	Peru
C002	9.50664	H6PD	O95479	Unlikely TB	Negative	0.32			Female	Peru
C002	8.99107	VNN1	O95497	Unlikely TB	Negative	0.32			Female	Peru
C002	9.72159	AP2A1	O95782	Unlikely TB	Negative	0.32			Female	Peru
C002	9.17391	CAVIN2	O95810	Unlikely TB	Negative	0.32			Female	Peru
C002	10.2498	LDHA	P00338	Unlikely TB	Negative	0.32			Female	Peru
C002	8.91973	ALDH1A1	P00352	Unlikely TB	Negative	0.32			Female	Peru
C002	9.57148	GLUD1	P00367	Unlikely TB	Negative	0.32			Female	Peru
C002	8.39877	CYB5R3	P00387	Unlikely TB	Negative	0.32			Female	Peru
C002	12.8125	CP	P00450	Unlikely TB	Negative	0.32			Female	Peru
C002	9.90063	CP	P00450-20-1065	Unlikely TB	Negative	0.32			Female	Peru
C002	11.4353	F13A1	P00488	Unlikely TB	Negative	0.32			Female	Peru
C002	9.38925	PNP	P00491	Unlikely TB	Negative	0.32			Female	Peru
C002	10.1849	HPRT1	P00492	Unlikely TB	Negative	0.32			Female	Peru
C002	9.54736	PGK1	P00558	Unlikely TB	Negative	0.32			Female	Peru
C002	8.70278	AK1	P00568	Unlikely TB	Negative	0.32			Female	Peru
C002	12.2896	F2	P00734	Unlikely TB	Negative	0.32			Female	Peru
C002	11.6236	F2	P00734-364-622	Unlikely TB	Negative	0.32			Female	Peru
C002	12.1246	F2	P00734-44-622	Unlikely TB	Negative	0.32			Female	Peru
C002	12.3546	C1R	P00736	Unlikely TB	Negative	0.32			Female	Peru
C002	14.2302	HP	P00738	Unlikely TB	Negative	0.32			Female	Peru
C002	9.06664	HP	P00738-162-406	Unlikely TB	Negative	0.32			Female	Peru
C002	10.5031	HP	P00738-19-406	Unlikely TB	Negative	0.32			Female	Peru
C002	11.5755	HPR	P00739	Unlikely TB	Negative	0.32			Female	Peru
C002	10.7846	F9	P00740	Unlikely TB	Negative	0.32			Female	Peru
C002	11.9202	F10	P00742	Unlikely TB	Negative	0.32			Female	Peru
C002	13.2907	CFD	P00746	Unlikely TB	Negative	0.32			Female	Peru
C002	12.5892	PLG	P00747	Unlikely TB	Negative	0.32			Female	Peru
C002	11.355	PLG	P00747-20-810	Unlikely TB	Negative	0.32			Female	Peru
C002	12.2482	F12	P00748	Unlikely TB	Negative	0.32			Female	Peru
C002	12.6186	CFB	P00751	Unlikely TB	Negative	0.32			Female	Peru
C002	11.8616	CFB	P00751-26-764	Unlikely TB	Negative	0.32			Female	Peru
C002	10.4008	CA1	P00915	Unlikely TB	Negative	0.32			Female	Peru
C002	9.36432	CA2	P00918	Unlikely TB	Negative	0.32			Female	Peru
C002	13.1258	SERPINC1	P01008	Unlikely TB	Negative	0.32			Female	Peru
C002	13.237	SERPINC1	P01008-33-464	Unlikely TB	Negative	0.32			Female	Peru
C002	12.5758	SERPINA1	P01009	Unlikely TB	Negative	0.32			Female	Peru
C002	11.6609	SERPINA1	P01009-25-418	Unlikely TB	Negative	0.32			Female	Peru
C002	11.9751	SERPINA1	P01009-375-418	Unlikely TB	Negative	0.32			Female	Peru
C002	13.3024	SERPINA3	P01011	Unlikely TB	Negative	0.32			Female	Peru
C002	13.4365	SERPINA3	P01011-26-423	Unlikely TB	Negative	0.32			Female	Peru
C002	12.4722	AGT	P01019	Unlikely TB	Negative	0.32			Female	Peru
C002	13.8345	A2M	P01023	Unlikely TB	Negative	0.32			Female	Peru
C002	10.8476	A2M	P01023-24-1474	Unlikely TB	Negative	0.32			Female	Peru
C002	13.2619	C3	P01024	Unlikely TB	Negative	0.32			Female	Peru
C002	11.6769	C3	P01024-23-1663	Unlikely TB	Negative	0.32			Female	Peru
C002	12.2216	C5	P01031	Unlikely TB	Negative	0.32			Female	Peru
C002	9.61786	TIMP1	P01033-24-207	Unlikely TB	Negative	0.32			Female	Peru
C002	10.8228	CST3	P01034	Unlikely TB	Negative	0.32			Female	Peru
C002	12.8512	KNG1	P01042	Unlikely TB	Negative	0.32			Female	Peru
C002	9.13036	TGFB1	P01137	Unlikely TB	Negative	0.32			Female	Peru
C002	10.2339	IGF2	P01344	Unlikely TB	Negative	0.32			Female	Peru
C002	11.0942	IGF2	P01344-25-91	Unlikely TB	Negative	0.32			Female	Peru
C002	14.2462	JCHAIN	P01591	Unlikely TB	Negative	0.32			Female	Peru
C002	11.2948	JCHAIN	P01591-23-159	Unlikely TB	Negative	0.32			Female	Peru
C002	13.1983	IGKV1D-33	P01593	Unlikely TB	Negative	0.32			Female	Peru
C002	14.811	IGKV1D-33	P01593-23-117	Unlikely TB	Negative	0.32			Female	Peru
C002	11.663	IGKV1-39	P01597	Unlikely TB	Negative	0.32			Female	Peru
C002	10.1706	IGKV1-17	P01599	Unlikely TB	Negative	0.32			Female	Peru
C002	9.31539	IGKV1-5	P01602	Unlikely TB	Negative	0.32			Female	Peru
C002	10.8368	IGKV1-5	P01602-23-117	Unlikely TB	Negative	0.32			Female	Peru
C002	10.7091	IGKV3-20	P01619	Unlikely TB	Negative	0.32			Female	Peru
C002	12.2105	IGKV3-20	P01619-21-116	Unlikely TB	Negative	0.32			Female	Peru
C002	12.2119	IGLV1-47	P01700	Unlikely TB	Negative	0.32			Female	Peru
C002	9.46707	IGLV1-47	P01700-20-117	Unlikely TB	Negative	0.32			Female	Peru
C002	12.9118	IGLV1-51	P01701	Unlikely TB	Negative	0.32			Female	Peru
C002	12.8204	IGLV1-51	P01701-20-117	Unlikely TB	Negative	0.32			Female	Peru
C002	13.087	IGLV1-40	P01703-20-118	Unlikely TB	Negative	0.32			Female	Peru
C002	7.73646	IGLV2-14	P01704	Unlikely TB	Negative	0.32			Female	Peru
C002	8.83744	IGLV3-19	P01714	Unlikely TB	Negative	0.32			Female	Peru
C002	13.4409	IGLV3-19	P01714-21-112	Unlikely TB	Negative	0.32			Female	Peru
C002	9.53115	IGLV3-25	P01717	Unlikely TB	Negative	0.32			Female	Peru
C002	11.0201	IGLV3-27	P01718-21-113	Unlikely TB	Negative	0.32			Female	Peru
C002	11.7998	IGLV6-57	P01721-20-117	Unlikely TB	Negative	0.32			Female	Peru
C002	9.39656	IGHV1-69	P01742	Unlikely TB	Negative	0.32			Female	Peru
C002	9.29618	IGHV1-46	P01743	Unlikely TB	Negative	0.32			Female	Peru
C002	11.0983	IGHV3-11	P01762-20-117	Unlikely TB	Negative	0.32			Female	Peru
C002	8.75492	IGHV3-23	P01764	Unlikely TB	Negative	0.32			Female	Peru
C002	14.2492	IGHV3-23	P01764-20-117	Unlikely TB	Negative	0.32			Female	Peru
C002	8.57817	IGHV3-13	P01766	Unlikely TB	Negative	0.32			Female	Peru
C002	13.8609	IGHV3-53	P01767-20-116	Unlikely TB	Negative	0.32			Female	Peru
C002	11.7979	IGHV3-30	P01768-20-117	Unlikely TB	Negative	0.32			Female	Peru
C002	14.0079	IGHV3-33	P01772	Unlikely TB	Negative	0.32			Female	Peru
C002	9.197	IGHV3-7	P01780	Unlikely TB	Negative	0.32			Female	Peru
C002	12.3915	IGHV3-7	P01780-20-117	Unlikely TB	Negative	0.32			Female	Peru
C002	12.668	IGHV3-9	P01782	Unlikely TB	Negative	0.32			Female	Peru
C002	8.92235	IGHV2-5	P01817	Unlikely TB	Negative	0.32			Female	Peru
C002	10.2178	IGHV4-39	P01824	Unlikely TB	Negative	0.32			Female	Peru
C002	9.50878	IGHV4-39	P01824-27-125	Unlikely TB	Negative	0.32			Female	Peru
C002	10.5419	PIGR	P01833	Unlikely TB	Negative	0.32			Female	Peru
C002	10.8288	PIGR	P01833-19-764	Unlikely TB	Negative	0.32			Female	Peru
C002	13.5063	IGKC	P01834	Unlikely TB	Negative	0.32			Female	Peru
C002	9.70308	IGHE	P01854	Unlikely TB	Negative	0.32			Female	Peru
C002	13.4089	IGHG1	P01857	Unlikely TB	Negative	0.32			Female	Peru
C002	9.97337	IGHG1	P01857-1-330	Unlikely TB	Negative	0.32			Female	Peru
C002	13.4145	IGHG2	P01859	Unlikely TB	Negative	0.32			Female	Peru
C002	12.6499	IGHG3	P01860	Unlikely TB	Negative	0.32			Female	Peru
C002	16.5692	IGHG4	P01861	Unlikely TB	Negative	0.32			Female	Peru
C002	12.0869	IGHM	P01871	Unlikely TB	Negative	0.32			Female	Peru
C002	10.6025	IGHM	P01871-1-453	Unlikely TB	Negative	0.32			Female	Peru
C002	15.508	IGHA1	P01876	Unlikely TB	Negative	0.32			Female	Peru
C002	12.7184	IGHA1	P01876-1-353	Unlikely TB	Negative	0.32			Female	Peru
C002	10.2665	IGHA2	P01877	Unlikely TB	Negative	0.32			Female	Peru
C002	15.3028	IGHA2	P01877-1-340	Unlikely TB	Negative	0.32			Female	Peru
C002	13.3337	IGHD	P01880	Unlikely TB	Negative	0.32			Female	Peru
C002	9.3931	IGHD	P01880-1-384	Unlikely TB	Negative	0.32			Female	Peru
C002	12.2675	HLA-B	P01889	Unlikely TB	Negative	0.32			Female	Peru
C002	9.17605	HBE1	P02100	Unlikely TB	Negative	0.32			Female	Peru
C002	9.92312	COL1A1	P02452	Unlikely TB	Negative	0.32			Female	Peru
C002	13.2501	COL1A1	P02452-1219-1464	Unlikely TB	Negative	0.32			Female	Peru
C002	9.13405	KRT14	P02533	Unlikely TB	Negative	0.32			Female	Peru
C002	8.49176	KRT6A	P02538	Unlikely TB	Negative	0.32			Female	Peru
C002	9.45547	SPTA1	P02549	Unlikely TB	Negative	0.32			Female	Peru
C002	15.1668	APOA1	P02647	Unlikely TB	Negative	0.32			Female	Peru
C002	11.9689	APOA1	P02647-25-266	Unlikely TB	Negative	0.32			Female	Peru
C002	14.2208	APOE	P02649	Unlikely TB	Negative	0.32			Female	Peru
C002	13.0212	APOA2	P02652	Unlikely TB	Negative	0.32			Female	Peru
C002	13.831	APOC1	P02654	Unlikely TB	Negative	0.32			Female	Peru
C002	17.2224	APOC1	P02654-29-83	Unlikely TB	Negative	0.32			Female	Peru
C002	12.0777	APOC2	P02655	Unlikely TB	Negative	0.32			Female	Peru
C002	8.60079	APOC2	P02655-23-101	Unlikely TB	Negative	0.32			Female	Peru
C002	15.7202	APOC2	P02655-29-101	Unlikely TB	Negative	0.32			Female	Peru
C002	13.0858	APOC3	P02656	Unlikely TB	Negative	0.32			Female	Peru
C002	12.5731	APOC3	P02656-21-99	Unlikely TB	Negative	0.32			Female	Peru
C002	11.9635	FGA	P02671	Unlikely TB	Negative	0.32			Female	Peru
C002	14.9584	FGA	P02671-20-35	Unlikely TB	Negative	0.32			Female	Peru
C002	13.2609	FGB	P02675	Unlikely TB	Negative	0.32			Female	Peru
C002	15.0541	FGB	P02675-31-44	Unlikely TB	Negative	0.32			Female	Peru
C002	13.3406	FGG	P02679	Unlikely TB	Negative	0.32			Female	Peru
C002	9.21437	FGG	P02679-27-453	Unlikely TB	Negative	0.32			Female	Peru
C002	10.0407	SLC4A1	P02730	Unlikely TB	Negative	0.32			Female	Peru
C002	9.86556	CRP	P02741	Unlikely TB	Negative	0.32			Female	Peru
C002	9.96482	APCS	P02743	Unlikely TB	Negative	0.32			Female	Peru
C002	11.0311	C1QA	P02745	Unlikely TB	Negative	0.32			Female	Peru
C002	12.4605	C1QB	P02746	Unlikely TB	Negative	0.32			Female	Peru
C002	12.485	C1QC	P02747	Unlikely TB	Negative	0.32			Female	Peru
C002	12.6139	C9	P02748	Unlikely TB	Negative	0.32			Female	Peru
C002	12.8457	APOH	P02749	Unlikely TB	Negative	0.32			Female	Peru
C002	13.0306	LRG1	P02750	Unlikely TB	Negative	0.32			Female	Peru
C002	9.37219	LRG1	P02750-36-347	Unlikely TB	Negative	0.32			Female	Peru
C002	10.3199	FN1	P02751	Unlikely TB	Negative	0.32			Female	Peru
C002	11.6073	RBP4	P02753	Unlikely TB	Negative	0.32			Female	Peru
C002	14.1088	AMBP	P02760	Unlikely TB	Negative	0.32			Female	Peru
C002	9.88826	AMBP	P02760-206-352	Unlikely TB	Negative	0.32			Female	Peru
C002	12.587	ORM1	P02763	Unlikely TB	Negative	0.32			Female	Peru
C002	12.6684	AHSG	P02765	Unlikely TB	Negative	0.32			Female	Peru
C002	12.8786	TTR	P02766	Unlikely TB	Negative	0.32			Female	Peru
C002	14.6696	ALB	P02768	Unlikely TB	Negative	0.32			Female	Peru
C002	12.1283	ALB	P02768-25-609	Unlikely TB	Negative	0.32			Female	Peru
C002	12.2258	GC	P02774	Unlikely TB	Negative	0.32			Female	Peru
C002	9.99893	PPBP	P02775	Unlikely TB	Negative	0.32			Female	Peru
C002	9.09545	PPBP	P02775-35-128	Unlikely TB	Negative	0.32			Female	Peru
C002	10.1917	PF4	P02776	Unlikely TB	Negative	0.32			Female	Peru
C002	11.1706	TFRC	P02786	Unlikely TB	Negative	0.32			Female	Peru
C002	14.5323	TF	P02787	Unlikely TB	Negative	0.32			Female	Peru
C002	11.464	TF	P02787-20-698	Unlikely TB	Negative	0.32			Female	Peru
C002	9.43876	LTF	P02788	Unlikely TB	Negative	0.32			Female	Peru
C002	9.31514	LTF	P02788-20-710	Unlikely TB	Negative	0.32			Female	Peru
C002	15.1312	HPX	P02790	Unlikely TB	Negative	0.32			Female	Peru
C002	8.65262	HPX	P02790-24-462	Unlikely TB	Negative	0.32			Female	Peru
C002	9.58803	ANG	P03950	Unlikely TB	Negative	0.32			Female	Peru
C002	11.1077	F11	P03951	Unlikely TB	Negative	0.32			Female	Peru
C002	12.4889	KLKB1	P03952	Unlikely TB	Negative	0.32			Female	Peru
C002	14.7244	KLKB1	P03952-20-390	Unlikely TB	Negative	0.32			Female	Peru
C002	11.9558	C4BPA	P04003	Unlikely TB	Negative	0.32			Female	Peru
C002	14.2851	VTN	P04004	Unlikely TB	Negative	0.32			Female	Peru
C002	9.31709	CAT	P04040	Unlikely TB	Negative	0.32			Female	Peru
C002	9.79878	FUCA1	P04066	Unlikely TB	Negative	0.32			Female	Peru
C002	11.074	PROC	P04070	Unlikely TB	Negative	0.32			Female	Peru
C002	10.3064	ALDOA	P04075	Unlikely TB	Negative	0.32			Female	Peru
C002	9.17323	ANXA1	P04083	Unlikely TB	Negative	0.32			Female	Peru
C002	11.2682	APOB	P04114	Unlikely TB	Negative	0.32			Female	Peru
C002	10.5802	APOB	P04114-28-4563	Unlikely TB	Negative	0.32			Female	Peru
C002	10.1834	LCAT	P04180	Unlikely TB	Negative	0.32			Female	Peru
C002	12.934	HRG	P04196	Unlikely TB	Negative	0.32			Female	Peru
C002	9.66009	HRG	P04196-19-525	Unlikely TB	Negative	0.32			Female	Peru
C002	14.4461	A1BG	P04217	Unlikely TB	Negative	0.32			Female	Peru
C002	10.3972	A1BG	P04217-22-495	Unlikely TB	Negative	0.32			Female	Peru
C002	10.1011	KRT1	P04264	Unlikely TB	Negative	0.32			Female	Peru
C002	9.36459	VWF	P04275	Unlikely TB	Negative	0.32			Female	Peru
C002	13.4899	SHBG	P04278	Unlikely TB	Negative	0.32			Female	Peru
C002	9.92803	GAPDH	P04406	Unlikely TB	Negative	0.32			Female	Peru
C002	9.13152	IGKV1-16	P04430	Unlikely TB	Negative	0.32			Female	Peru
C002	12.2376	IGKV3-11	P04433	Unlikely TB	Negative	0.32			Female	Peru
C002	16.2111	IGKV3-11	P04433-21-115	Unlikely TB	Negative	0.32			Female	Peru
C002	8.29479	HLA-A	P04439	Unlikely TB	Negative	0.32			Female	Peru
C002	8.87906	CAPNS1	P04632	Unlikely TB	Negative	0.32			Female	Peru
C002	9.27262	HSPB1	P04792	Unlikely TB	Negative	0.32			Female	Peru
C002	8.7394	RPN1	P04843	Unlikely TB	Negative	0.32			Female	Peru
C002	8.86908	RPN2	P04844	Unlikely TB	Negative	0.32			Female	Peru
C002	8.87209	GNAI2	P04899	Unlikely TB	Negative	0.32			Female	Peru
C002	9.18463	ALDOB	P05062	Unlikely TB	Negative	0.32			Female	Peru
C002	9.39493	APP	P05067	Unlikely TB	Negative	0.32			Female	Peru
C002	12.0598	APOD	P05090	Unlikely TB	Negative	0.32			Female	Peru
C002	10.7223	APOD	P05090-21-189	Unlikely TB	Negative	0.32			Female	Peru
C002	9.11595	ITGB3	P05106	Unlikely TB	Negative	0.32			Female	Peru
C002	9.45275	S100A8	P05109	Unlikely TB	Negative	0.32			Female	Peru
C002	10.1146	SERPINA5	P05154	Unlikely TB	Negative	0.32			Female	Peru
C002	14.0314	SERPING1	P05155	Unlikely TB	Negative	0.32			Female	Peru
C002	9.25339	SERPING1	P05155-23-500	Unlikely TB	Negative	0.32			Female	Peru
C002	12.7611	CFI	P05156	Unlikely TB	Negative	0.32			Female	Peru
C002	10.7794	F13B	P05160	Unlikely TB	Negative	0.32			Female	Peru
C002	9.08039	MPO	P05164	Unlikely TB	Negative	0.32			Female	Peru
C002	10.4256	ICAM1	P05362	Unlikely TB	Negative	0.32			Female	Peru
C002	8.80329	RPLP0	P05388	Unlikely TB	Negative	0.32			Female	Peru
C002	12.7922	CLEC3B	P05452	Unlikely TB	Negative	0.32			Female	Peru
C002	9.01026	CLEC3B	P05452-22-202	Unlikely TB	Negative	0.32			Female	Peru
C002	11.3496	SERPINA7	P05543	Unlikely TB	Negative	0.32			Female	Peru
C002	12.3156	SERPIND1	P05546	Unlikely TB	Negative	0.32			Female	Peru
C002	9.63125	ITGB1	P05556	Unlikely TB	Negative	0.32			Female	Peru
C002	12.3419	BCHE	P06276	Unlikely TB	Negative	0.32			Female	Peru
C002	9.40569	IGKV4-1	P06312	Unlikely TB	Negative	0.32			Female	Peru
C002	15.5744	IGKV4-1	P06312-21-121	Unlikely TB	Negative	0.32			Female	Peru
C002	8.39477	IGHV4-34	P06331	Unlikely TB	Negative	0.32			Female	Peru
C002	12.1687	GSN	P06396	Unlikely TB	Negative	0.32			Female	Peru
C002	19.0719	GSN	P06396-28-782	Unlikely TB	Negative	0.32			Female	Peru
C002	8.69779	PTMA	P06454	Unlikely TB	Negative	0.32			Female	Peru
C002	9.06879	ATP5F1B	P06576	Unlikely TB	Negative	0.32			Female	Peru
C002	12.8523	C2	P06681	Unlikely TB	Negative	0.32			Female	Peru
C002	9.48106	S100A9	P06702	Unlikely TB	Negative	0.32			Female	Peru
C002	14.0217	APOA4	P06727	Unlikely TB	Negative	0.32			Female	Peru
C002	8.91663	APOA4	P06727-21-396	Unlikely TB	Negative	0.32			Female	Peru
C002	10.1046	ENO1	P06733	Unlikely TB	Negative	0.32			Female	Peru
C002	9.10574	PYGL	P06737	Unlikely TB	Negative	0.32			Female	Peru
C002	12.6911	NPM1	P06748	Unlikely TB	Negative	0.32			Female	Peru
C002	8.95211	TPM3	P06753	Unlikely TB	Negative	0.32			Female	Peru
C002	9.7878	LDHB	P07195	Unlikely TB	Negative	0.32			Female	Peru
C002	12.4254	PROS1	P07225	Unlikely TB	Negative	0.32			Female	Peru
C002	9.00504	P4HB	P07237	Unlikely TB	Negative	0.32			Female	Peru
C002	9.7325	CSF1R	P07333	Unlikely TB	Negative	0.32			Female	Peru
C002	11.4853	C8A	P07357	Unlikely TB	Negative	0.32			Female	Peru
C002	12.7509	C8B	P07358	Unlikely TB	Negative	0.32			Female	Peru
C002	10.3292	GP1BA	P07359	Unlikely TB	Negative	0.32			Female	Peru
C002	13.3027	C8G	P07360	Unlikely TB	Negative	0.32			Female	Peru
C002	9.12973	CAPN1	P07384	Unlikely TB	Negative	0.32			Female	Peru
C002	9.18326	TUBB	P07437	Unlikely TB	Negative	0.32			Female	Peru
C002	10.1257	PFN1	P07737	Unlikely TB	Negative	0.32			Female	Peru
C002	9.33733	BPGM	P07738	Unlikely TB	Negative	0.32			Female	Peru
C002	11.9702	EPRS1	P07814	Unlikely TB	Negative	0.32			Female	Peru
C002	9.41204	HSP90AA1	P07900	Unlikely TB	Negative	0.32			Female	Peru
C002	9.01904	HNRNPC	P07910	Unlikely TB	Negative	0.32			Female	Peru
C002	8.87222	TPM2	P07951	Unlikely TB	Negative	0.32			Female	Peru
C002	8.96462	SFTPB	P07988	Unlikely TB	Negative	0.32			Female	Peru
C002	9.74405	THBS1	P07996	Unlikely TB	Negative	0.32			Female	Peru
C002	9.29012	THBS1	P07996-19-1170	Unlikely TB	Negative	0.32			Female	Peru
C002	17.1914	ANXA6	P08133	Unlikely TB	Negative	0.32			Female	Peru
C002	9.30879	RHOC	P08134	Unlikely TB	Negative	0.32			Female	Peru
C002	14.5653	SERPINA6	P08185	Unlikely TB	Negative	0.32			Female	Peru
C002	9.5969	SLC3A2	P08195	Unlikely TB	Negative	0.32			Female	Peru
C002	9.85722	HSP90AB1	P08238	Unlikely TB	Negative	0.32			Female	Peru
C002	8.83892	HSP90AB1	P08238-2-724	Unlikely TB	Negative	0.32			Female	Peru
C002	12.5715	MMP2	P08253	Unlikely TB	Negative	0.32			Female	Peru
C002	10.82	SOD3	P08294	Unlikely TB	Negative	0.32			Female	Peru
C002	7.93076	MGP	P08493	Unlikely TB	Negative	0.32			Female	Peru
C002	9.24096	ITGA2B	P08514	Unlikely TB	Negative	0.32			Female	Peru
C002	10.4727	LPA	P08519	Unlikely TB	Negative	0.32			Female	Peru
C002	8.6504	PLEK	P08567	Unlikely TB	Negative	0.32			Female	Peru
C002	12.9131	CD14	P08571	Unlikely TB	Negative	0.32			Female	Peru
C002	10.6396	CD14	P08571-20-367	Unlikely TB	Negative	0.32			Female	Peru
C002	10.0272	MYL3	P08590	Unlikely TB	Negative	0.32			Female	Peru
C002	13.471	CFH	P08603	Unlikely TB	Negative	0.32			Female	Peru
C002	9.45736	FCGR3A	P08637	Unlikely TB	Negative	0.32			Female	Peru
C002	8.16137	FCGR3A	P08637-17-254	Unlikely TB	Negative	0.32			Female	Peru
C002	9.05275	VIM	P08670	Unlikely TB	Negative	0.32			Female	Peru
C002	12.6809	SERPINF2	P08697	Unlikely TB	Negative	0.32			Female	Peru
C002	18.2717	SERPINF2	P08697-40-491	Unlikely TB	Negative	0.32			Female	Peru
C002	10.7548	F7	P08709	Unlikely TB	Negative	0.32			Female	Peru
C002	9.71763	KRT16	P08779	Unlikely TB	Negative	0.32			Female	Peru
C002	9.06537	IGFBP1	P08833	Unlikely TB	Negative	0.32			Female	Peru
C002	10.9119	DBH	P09172	Unlikely TB	Negative	0.32			Female	Peru
C002	10.2487	GSTP1	P09211	Unlikely TB	Negative	0.32			Female	Peru
C002	9.54003	LGALS1	P09382	Unlikely TB	Negative	0.32			Female	Peru
C002	9.46388	SPARC	P09486	Unlikely TB	Negative	0.32			Female	Peru
C002	9.52559	TPM1	P09493	Unlikely TB	Negative	0.32			Female	Peru
C002	12.3887	C1S	P09871	Unlikely TB	Negative	0.32			Female	Peru
C002	9.34988	LTA4H	P09960	Unlikely TB	Negative	0.32			Female	Peru
C002	12.1203	C4A	P0C0L4	Unlikely TB	Negative	0.32			Female	Peru
C002	12.518	C4B	P0C0L5	Unlikely TB	Negative	0.32			Female	Peru
C002	16.7438	C4B	P0C0L5-757-1446	Unlikely TB	Negative	0.32			Female	Peru
C002	9.76438	SAA1	P0DJI8	Unlikely TB	Negative	0.32			Female	Peru
C002	9.58928	SAA2	P0DJI9	Unlikely TB	Negative	0.32			Female	Peru
C002	9.40725	SAA2	P0DJI9-19-122	Unlikely TB	Negative	0.32			Female	Peru
C002	9.05455	HSPA1A	P0DMV8	Unlikely TB	Negative	0.32			Female	Peru
C002	9.17755	HSPA1A	P0DMV8-2-641	Unlikely TB	Negative	0.32			Female	Peru
C002	13.0003	IGLC2	P0DOY2	Unlikely TB	Negative	0.32			Female	Peru
C002	20.1829	IGLC2	P0DOY2-1-106	Unlikely TB	Negative	0.32			Female	Peru
C002	9.22099	IGLC3	P0DOY3	Unlikely TB	Negative	0.32			Female	Peru
C002	11.6631	IGHV1-8	P0DP01	Unlikely TB	Negative	0.32			Female	Peru
C002	9.30991	IGHV4-38-2	P0DP08-20-117	Unlikely TB	Negative	0.32			Female	Peru
C002	9.11964	CALM1	P0DP23	Unlikely TB	Negative	0.32			Female	Peru
C002	9.71614	IGHV3-38-3	P0DTE1	Unlikely TB	Negative	0.32			Female	Peru
C002	11.8879	SRGN	P10124	Unlikely TB	Negative	0.32			Female	Peru
C002	8.66199	TXN	P10599	Unlikely TB	Negative	0.32			Female	Peru
C002	9.40875	TXN	P10599-2-105	Unlikely TB	Negative	0.32			Female	Peru
C002	8.98372	CTSA	P10619	Unlikely TB	Negative	0.32			Female	Peru
C002	11.313	C7	P10643	Unlikely TB	Negative	0.32			Female	Peru
C002	8.96402	PRKAR1A	P10644	Unlikely TB	Negative	0.32			Female	Peru
C002	10.0028	KIT	P10721	Unlikely TB	Negative	0.32			Female	Peru
C002	9.14879	HSPD1	P10809	Unlikely TB	Negative	0.32			Female	Peru
C002	14.0614	CLU	P10909	Unlikely TB	Negative	0.32			Female	Peru
C002	12.0366	CLU	P10909-23-449	Unlikely TB	Negative	0.32			Female	Peru
C002	10.6254	HSPA5	P11021	Unlikely TB	Negative	0.32			Female	Peru
C002	9.54477	HSPA8	P11142	Unlikely TB	Negative	0.32			Female	Peru
C002	9.32528	SLC2A1	P11166	Unlikely TB	Negative	0.32			Female	Peru
C002	8.95756	SLC2A3	P11169	Unlikely TB	Negative	0.32			Female	Peru
C002	9.92464	EPB41	P11171	Unlikely TB	Negative	0.32			Female	Peru
C002	10.7563	MBL2	P11226	Unlikely TB	Negative	0.32			Female	Peru
C002	9.33443	SPTB	P11277	Unlikely TB	Negative	0.32			Female	Peru
C002	9.35967	G6PD	P11413	Unlikely TB	Negative	0.32			Female	Peru
C002	9.53781	MTHFD1	P11586	Unlikely TB	Negative	0.32			Female	Peru
C002	10.616	CETP	P11597	Unlikely TB	Negative	0.32			Female	Peru
C002	10.7378	CETP	P11597-18-493	Unlikely TB	Negative	0.32			Female	Peru
C002	9.79222	COL6A3	P12111	Unlikely TB	Negative	0.32			Female	Peru
C002	11.7891	COL6A3	P12111-26-3177	Unlikely TB	Negative	0.32			Female	Peru
C002	9.45197	SLC25A4	P12235	Unlikely TB	Negative	0.32			Female	Peru
C002	9.21168	SLC25A6	P12236	Unlikely TB	Negative	0.32			Female	Peru
C002	10.6442	F5	P12259	Unlikely TB	Negative	0.32			Female	Peru
C002	9.30376	ACTN1	P12814	Unlikely TB	Negative	0.32			Female	Peru
C002	10.7704	CDH1	P12830	Unlikely TB	Negative	0.32			Female	Peru
C002	9.35524	SRC	P12931	Unlikely TB	Negative	0.32			Female	Peru
C002	9.38955	GP1BB	P13224	Unlikely TB	Negative	0.32			Female	Peru
C002	9.80097	NCAM1	P13591	Unlikely TB	Negative	0.32			Female	Peru
C002	11.2328	ICAM2	P13598	Unlikely TB	Negative	0.32			Female	Peru
C002	9.45732	EEF2	P13639	Unlikely TB	Negative	0.32			Female	Peru
C002	9.21072	KRT10	P13645	Unlikely TB	Negative	0.32			Female	Peru
C002	9.16483	KRT5	P13647	Unlikely TB	Negative	0.32			Female	Peru
C002	12.7763	C6	P13671	Unlikely TB	Negative	0.32			Female	Peru
C002	9.47232	ALAD	P13716	Unlikely TB	Negative	0.32			Female	Peru
C002	9.21489	LCP1	P13796	Unlikely TB	Negative	0.32			Female	Peru
C002	8.82417	APEH	P13798	Unlikely TB	Negative	0.32			Female	Peru
C002	9.21438	ETFA	P13804	Unlikely TB	Negative	0.32			Female	Peru
C002	10.2506	SELL	P14151	Unlikely TB	Negative	0.32			Female	Peru
C002	10.2566	NID1	P14543	Unlikely TB	Negative	0.32			Female	Peru
C002	9.49978	PKM	P14618	Unlikely TB	Negative	0.32			Female	Peru
C002	10.0941	HSP90B1	P14625	Unlikely TB	Negative	0.32			Female	Peru
C002	8.35554	GP9	P14770	Unlikely TB	Negative	0.32			Female	Peru
C002	8.96272	MMP9	P14780	Unlikely TB	Negative	0.32			Female	Peru
C002	9.29378	MMP9	P14780-20-93	Unlikely TB	Negative	0.32			Female	Peru
C002	9.21298	RAC2	P15153	Unlikely TB	Negative	0.32			Female	Peru
C002	11.3281	CPN1	P15169	Unlikely TB	Negative	0.32			Female	Peru
C002	9.16645	GSPT1	P15170	Unlikely TB	Negative	0.32			Female	Peru
C002	8.94123	NME1	P15531	Unlikely TB	Negative	0.32			Female	Peru
C002	10.42	IGLL1	P15814	Unlikely TB	Negative	0.32			Female	Peru
C002	11.9031	CD44	P16070	Unlikely TB	Negative	0.32			Female	Peru
C002	9.33277	ANK1	P16157	Unlikely TB	Negative	0.32			Female	Peru
C002	10.6645	GLB1	P16278	Unlikely TB	Negative	0.32			Female	Peru
C002	9.2186	PECAM1	P16284	Unlikely TB	Negative	0.32			Female	Peru
C002	9.33174	EPB42	P16452	Unlikely TB	Negative	0.32			Female	Peru
C002	9.59593	ATP2A2	P16615	Unlikely TB	Negative	0.32			Female	Peru
C002	8.98964	CD36	P16671	Unlikely TB	Negative	0.32			Female	Peru
C002	9.92723	FAH	P16930	Unlikely TB	Negative	0.32			Female	Peru
C002	9.04144	GOT1	P17174	Unlikely TB	Negative	0.32			Female	Peru
C002	9.12105	ITGA2	P17301	Unlikely TB	Negative	0.32			Female	Peru
C002	12.4752	IGFBP3	P17936	Unlikely TB	Negative	0.32			Female	Peru
C002	9.15629	PSMC3	P17980	Unlikely TB	Negative	0.32			Female	Peru
C002	9.10392	TCP1	P17987	Unlikely TB	Negative	0.32			Female	Peru
C002	7.6598	ALOX12	P18054	Unlikely TB	Negative	0.32			Female	Peru
C002	9.50737	VCL	P18206	Unlikely TB	Negative	0.32			Female	Peru
C002	11.1149	LBP	P18428	Unlikely TB	Negative	0.32			Female	Peru
C002	9.32856	PGAM1	P18669	Unlikely TB	Negative	0.32			Female	Peru
C002	9.82752	SDC1	P18827	Unlikely TB	Negative	0.32			Female	Peru
C002	8.54528	GNAZ	P19086	Unlikely TB	Negative	0.32			Female	Peru
C002	10.668	VCAM1	P19320	Unlikely TB	Negative	0.32			Female	Peru
C002	9.53582	HK1	P19367	Unlikely TB	Negative	0.32			Female	Peru
C002	10.0913	ORM2	P19652	Unlikely TB	Negative	0.32			Female	Peru
C002	12.3311	ORM2	P19652-19-201	Unlikely TB	Negative	0.32			Female	Peru
C002	11.6735	ITIH2	P19823	Unlikely TB	Negative	0.32			Female	Peru
C002	12.9638	ITIH1	P19827	Unlikely TB	Negative	0.32			Female	Peru
C002	8.31099	RAB6A	P20340	Unlikely TB	Negative	0.32			Female	Peru
C002	8.58395	PSMB1	P20618	Unlikely TB	Negative	0.32			Female	Peru
C002	11.1908	PZP	P20742	Unlikely TB	Negative	0.32			Female	Peru
C002	12.8401	C4BPB	P20851	Unlikely TB	Negative	0.32			Female	Peru
C002	12.4278	COL5A1	P20908	Unlikely TB	Negative	0.32			Female	Peru
C002	9.27007	CSRP1	P21291	Unlikely TB	Negative	0.32			Female	Peru
C002	9.22634	FLNA	P21333	Unlikely TB	Negative	0.32			Female	Peru
C002	9.14473	CD9	P21926-2-228	Unlikely TB	Negative	0.32			Female	Peru
C002	8.96871	COMT	P21964	Unlikely TB	Negative	0.32			Female	Peru
C002	9.15525	TGM2	P21980	Unlikely TB	Negative	0.32			Female	Peru
C002	11.8282	TNXB	P22105	Unlikely TB	Negative	0.32			Female	Peru
C002	9.22446	PAICS	P22234	Unlikely TB	Negative	0.32			Female	Peru
C002	8.84818	UBA1	P22314	Unlikely TB	Negative	0.32			Female	Peru
C002	11.8256	GPX3	P22352	Unlikely TB	Negative	0.32			Female	Peru
C002	9.10775	NME2	P22392	Unlikely TB	Negative	0.32			Female	Peru
C002	9.54153	HNRNPA2B1	P22626	Unlikely TB	Negative	0.32			Female	Peru
C002	12.3246	CPN2	P22792	Unlikely TB	Negative	0.32			Female	Peru
C002	12.5594	PROZ	P22891	Unlikely TB	Negative	0.32			Female	Peru
C002	9.78808	MRC1	P22897	Unlikely TB	Negative	0.32			Female	Peru
C002	10.822	IGHV1-2	P23083	Unlikely TB	Negative	0.32			Female	Peru
C002	11.423	FBLN1	P23142	Unlikely TB	Negative	0.32			Female	Peru
C002	11.8071	FBLN1	P23142-30-703	Unlikely TB	Negative	0.32			Female	Peru
C002	12.5965	TCEA1	P23193	Unlikely TB	Negative	0.32			Female	Peru
C002	8.90825	ITGA6	P23229	Unlikely TB	Negative	0.32			Female	Peru
C002	9.01456	PPIB	P23284	Unlikely TB	Negative	0.32			Female	Peru
C002	9.42047	WARS1	P23381	Unlikely TB	Negative	0.32			Female	Peru
C002	9.00283	PTPRG	P23470	Unlikely TB	Negative	0.32			Female	Peru
C002	8.82496	AHCY	P23526	Unlikely TB	Negative	0.32			Female	Peru
C002	9.8868	CFL1	P23528	Unlikely TB	Negative	0.32			Female	Peru
C002	8.38206	PRTN3	P24158	Unlikely TB	Negative	0.32			Female	Peru
C002	9.18313	EEF1B2	P24534	Unlikely TB	Negative	0.32			Female	Peru
C002	8.42337	TBXAS1	P24557	Unlikely TB	Negative	0.32			Female	Peru
C002	12.1349	IGFBP6	P24592	Unlikely TB	Negative	0.32			Female	Peru
C002	12.6077	IGFBP5	P24593	Unlikely TB	Negative	0.32			Female	Peru
C002	10.0903	TNC	P24821	Unlikely TB	Negative	0.32			Female	Peru
C002	9.34371	MYL9	P24844	Unlikely TB	Negative	0.32			Female	Peru
C002	12.6628	AZGP1	P25311	Unlikely TB	Negative	0.32			Female	Peru
C002	9.36666	ATP5F1A	P25705	Unlikely TB	Negative	0.32			Female	Peru
C002	9.21976	PSMA1	P25786	Unlikely TB	Negative	0.32			Female	Peru
C002	8.28629	PSMA2	P25787	Unlikely TB	Negative	0.32			Female	Peru
C002	9.61097	PSMA3	P25788	Unlikely TB	Negative	0.32			Female	Peru
C002	9.24699	MSN	P26038	Unlikely TB	Negative	0.32			Female	Peru
C002	11.4288	S100A4	P26447	Unlikely TB	Negative	0.32			Female	Peru
C002	8.64656	EEF1G	P26641	Unlikely TB	Negative	0.32			Female	Peru
C002	11.2147	MST1	P26927	Unlikely TB	Negative	0.32			Female	Peru
C002	9.18933	STOM	P27105	Unlikely TB	Negative	0.32			Female	Peru
C002	14.3585	PON1	P27169	Unlikely TB	Negative	0.32			Female	Peru
C002	9.02499	YWHAQ	P27348	Unlikely TB	Negative	0.32			Female	Peru
C002	9.70027	CALR	P27797	Unlikely TB	Negative	0.32			Female	Peru
C002	9.2224	CANX	P27824	Unlikely TB	Negative	0.32			Female	Peru
C002	10.7433	CFP	P27918	Unlikely TB	Negative	0.32			Female	Peru
C002	8.61573	PSMA5	P28066	Unlikely TB	Negative	0.32			Female	Peru
C002	8.96958	PTPN6	P29350	Unlikely TB	Negative	0.32			Female	Peru
C002	9.44208	TKT	P29401	Unlikely TB	Negative	0.32			Female	Peru
C002	10.0332	SERPINA4	P29622	Unlikely TB	Negative	0.32			Female	Peru
C002	9.0873	EEF1D	P29692	Unlikely TB	Negative	0.32			Female	Peru
C002	9.29388	PRDX6	P30041	Unlikely TB	Negative	0.32			Female	Peru
C002	10.1421	BLVRB	P30043	Unlikely TB	Negative	0.32			Female	Peru
C002	9.47677	PRDX5	P30044	Unlikely TB	Negative	0.32			Female	Peru
C002	9.5315	PRDX3	P30048	Unlikely TB	Negative	0.32			Female	Peru
C002	9.42941	PEBP1	P30086	Unlikely TB	Negative	0.32			Female	Peru
C002	9.47617	PDIA3	P30101	Unlikely TB	Negative	0.32			Female	Peru
C002	9.37618	PPP2R1A	P30153	Unlikely TB	Negative	0.32			Female	Peru
C002	8.71201	SERPINB1	P30740	Unlikely TB	Negative	0.32			Female	Peru
C002	9.36189	SERPINB1	P30740-1-379	Unlikely TB	Negative	0.32			Female	Peru
C002	10.5212	CPS1	P31327	Unlikely TB	Negative	0.32			Female	Peru
C002	9.68082	ATIC	P31939	Unlikely TB	Negative	0.32			Female	Peru
C002	8.41912	YWHAB	P31946	Unlikely TB	Negative	0.32			Female	Peru
C002	9.24623	STIP1	P31948	Unlikely TB	Negative	0.32			Female	Peru
C002	10.2224	PRDX2	P32119	Unlikely TB	Negative	0.32			Female	Peru
C002	10.7391	CDH5	P33151	Unlikely TB	Negative	0.32			Female	Peru
C002	12.5407	KIF5B	P33176	Unlikely TB	Negative	0.32			Female	Peru
C002	11.0224	MAN1A1	P33908	Unlikely TB	Negative	0.32			Female	Peru
C002	9.13524	HSPA4	P34932	Unlikely TB	Negative	0.32			Female	Peru
C002	9.0187	PRSS3	P35030	Unlikely TB	Negative	0.32			Female	Peru
C002	8.86407	PHB	P35232	Unlikely TB	Negative	0.32			Female	Peru
C002	9.27217	THBS4	P35443	Unlikely TB	Negative	0.32			Female	Peru
C002	9.20025	KRT9	P35527	Unlikely TB	Negative	0.32			Female	Peru
C002	13.6361	SAA4	P35542	Unlikely TB	Negative	0.32			Female	Peru
C002	9.29756	MYH9	P35579	Unlikely TB	Negative	0.32			Female	Peru
C002	9.88993	COPB2	P35606	Unlikely TB	Negative	0.32			Female	Peru
C002	8.12289	BSG	P35613	Unlikely TB	Negative	0.32			Female	Peru
C002	13.9948	IGFALS	P35858	Unlikely TB	Negative	0.32			Female	Peru
C002	9.65382	KRT2	P35908	Unlikely TB	Negative	0.32			Female	Peru
C002	14.8072	ATP5F1C	P36542	Unlikely TB	Negative	0.32			Female	Peru
C002	12.4556	SERPINF1	P36955	Unlikely TB	Negative	0.32			Female	Peru
C002	11.3888	CFHR2	P36980	Unlikely TB	Negative	0.32			Female	Peru
C002	9.41827	HPCAL1	P37235	Unlikely TB	Negative	0.32			Female	Peru
C002	9.19589	TAGLN2	P37802	Unlikely TB	Negative	0.32			Female	Peru
C002	9.0057	TALDO1	P37837	Unlikely TB	Negative	0.32			Female	Peru
C002	9.29313	SNCA	P37840-1-140	Unlikely TB	Negative	0.32			Female	Peru
C002	9.28543	HSPA9	P38646	Unlikely TB	Negative	0.32			Female	Peru
C002	9.26091	DDOST	P39656	Unlikely TB	Negative	0.32			Female	Peru
C002	9.29581	GP5	P40197	Unlikely TB	Negative	0.32			Female	Peru
C002	9.55917	CCT6A	P40227	Unlikely TB	Negative	0.32			Female	Peru
C002	9.38486	MDH1	P40925	Unlikely TB	Negative	0.32			Female	Peru
C002	9.33134	MDH2	P40926	Unlikely TB	Negative	0.32			Female	Peru
C002	8.92939	EIF2S3	P41091	Unlikely TB	Negative	0.32			Female	Peru
C002	10.6739	PTGDS	P41222	Unlikely TB	Negative	0.32			Female	Peru
C002	9.64735	ACTR1B	P42025	Unlikely TB	Negative	0.32			Female	Peru
C002	8.86956	PRCP	P42785	Unlikely TB	Negative	0.32			Female	Peru
C002	10.7516	MCAM	P43121	Unlikely TB	Negative	0.32			Female	Peru
C002	11.3591	BTD	P43251	Unlikely TB	Negative	0.32			Female	Peru
C002	9.45879	GPD2	P43304	Unlikely TB	Negative	0.32			Female	Peru
C002	11.9677	AFM	P43652	Unlikely TB	Negative	0.32			Female	Peru
C002	8.80299	AFM	P43652-22-599	Unlikely TB	Negative	0.32			Female	Peru
C002	8.92179	USP5	P45974	Unlikely TB	Negative	0.32			Female	Peru
C002	9.01511	CAPZA2	P47755	Unlikely TB	Negative	0.32			Female	Peru
C002	9.47013	CAPZB	P47756	Unlikely TB	Negative	0.32			Female	Peru
C002	9.18931	LIMS1	P48059	Unlikely TB	Negative	0.32			Female	Peru
C002	9.93447	ME1	P48163	Unlikely TB	Negative	0.32			Female	Peru
C002	8.75885	ARCN1	P48444	Unlikely TB	Negative	0.32			Female	Peru
C002	9.4892	CCT5	P48643	Unlikely TB	Negative	0.32			Female	Peru
C002	11.4382	IDH2	P48735	Unlikely TB	Negative	0.32			Female	Peru
C002	10.4869	MASP1	P48740	Unlikely TB	Negative	0.32			Female	Peru
C002	9.41252	CCT3	P49368	Unlikely TB	Negative	0.32			Female	Peru
C002	8.8162	TUFM	P49411	Unlikely TB	Negative	0.32			Female	Peru
C002	9.96887	PSMB3	P49720	Unlikely TB	Negative	0.32			Female	Peru
C002	9.83244	PSMB2	P49721	Unlikely TB	Negative	0.32			Female	Peru
C002	10.0811	COMP	P49747	Unlikely TB	Negative	0.32			Female	Peru
C002	8.83146	TMED10	P49755	Unlikely TB	Negative	0.32			Female	Peru
C002	11.5719	SELENOP	P49908	Unlikely TB	Negative	0.32			Female	Peru
C002	11.3246	CAMP	P49913	Unlikely TB	Negative	0.32			Female	Peru
C002	9.34451	GDI2	P50395	Unlikely TB	Negative	0.32			Female	Peru
C002	9.17398	VASP	P50552	Unlikely TB	Negative	0.32			Female	Peru
C002	9.19044	CCT8	P50990	Unlikely TB	Negative	0.32			Female	Peru
C002	9.22362	CCT4	P50991	Unlikely TB	Negative	0.32			Female	Peru
C002	9.0424	RAB5C	P51148	Unlikely TB	Negative	0.32			Female	Peru
C002	9.1373	RAB7A	P51149	Unlikely TB	Negative	0.32			Female	Peru
C002	8.91668	SSR4	P51571	Unlikely TB	Negative	0.32			Female	Peru
C002	12.2535	ALDH3A2	P51648	Unlikely TB	Negative	0.32			Female	Peru
C002	14.0215	LUM	P51884	Unlikely TB	Negative	0.32			Female	Peru
C002	8.44472	LUM	P51884-19-338	Unlikely TB	Negative	0.32			Female	Peru
C002	8.84678	ARHGDIA	P52565	Unlikely TB	Negative	0.32			Female	Peru
C002	9.11268	CAPZA1	P52907	Unlikely TB	Negative	0.32			Female	Peru
C002	9.54284	ACLY	P53396	Unlikely TB	Negative	0.32			Female	Peru
C002	9.50301	COPB1	P53618	Unlikely TB	Negative	0.32			Female	Peru
C002	8.66939	COPA	P53621	Unlikely TB	Negative	0.32			Female	Peru
C002	10.2689	RAD23B	P54727	Unlikely TB	Negative	0.32			Female	Peru
C002	9.8205	AK2	P54819	Unlikely TB	Negative	0.32			Female	Peru
C002	9.24547	NAPA	P54920	Unlikely TB	Negative	0.32			Female	Peru
C002	10.7902	EIF5	P55010	Unlikely TB	Negative	0.32			Female	Peru
C002	12.6829	APOC4	P55056	Unlikely TB	Negative	0.32			Female	Peru
C002	10.5122	PLTP	P55058	Unlikely TB	Negative	0.32			Female	Peru
C002	8.76502	PLTP	P55058-18-493	Unlikely TB	Negative	0.32			Female	Peru
C002	9.76294	VCP	P55072	Unlikely TB	Negative	0.32			Female	Peru
C002	9.32089	NAP1L1	P55209	Unlikely TB	Negative	0.32			Female	Peru
C002	10.5971	CDH13	P55290	Unlikely TB	Negative	0.32			Female	Peru
C002	9.56522	NPEPPS	P55786	Unlikely TB	Negative	0.32			Female	Peru
C002	9.96281	MARS1	P56192	Unlikely TB	Negative	0.32			Female	Peru
C002	10.3953	ANTXR2	P58335	Unlikely TB	Negative	0.32			Female	Peru
C002	8.99322	MTPN	P58546	Unlikely TB	Negative	0.32			Female	Peru
C002	9.2783	MYL6	P60660	Unlikely TB	Negative	0.32			Female	Peru
C002	10.2155	ACTB	P60709	Unlikely TB	Negative	0.32			Female	Peru
C002	9.03581	EIF4A1	P60842	Unlikely TB	Negative	0.32			Female	Peru
C002	9.19096	PSMA6	P60900	Unlikely TB	Negative	0.32			Female	Peru
C002	9.26935	CDC42	P60953	Unlikely TB	Negative	0.32			Female	Peru
C002	9.45762	DSTN	P60981	Unlikely TB	Negative	0.32			Female	Peru
C002	9.16376	KRTDAP	P60985	Unlikely TB	Negative	0.32			Female	Peru
C002	8.76104	RAB8A	P61006	Unlikely TB	Negative	0.32			Female	Peru
C002	9.06442	RAB5B	P61020	Unlikely TB	Negative	0.32			Female	Peru
C002	8.94259	RAB10	P61026	Unlikely TB	Negative	0.32			Female	Peru
C002	8.79068	UBE2N	P61088	Unlikely TB	Negative	0.32			Female	Peru
C002	8.74854	RAB14	P61106	Unlikely TB	Negative	0.32			Female	Peru
C002	9.24956	ACTR3	P61158	Unlikely TB	Negative	0.32			Female	Peru
C002	9.70942	ACTR2	P61160	Unlikely TB	Negative	0.32			Female	Peru
C002	9.38719	ACTR1A	P61163	Unlikely TB	Negative	0.32			Female	Peru
C002	9.56459	ARF3	P61204	Unlikely TB	Negative	0.32			Female	Peru
C002	8.73126	RAP1B	P61224	Unlikely TB	Negative	0.32			Female	Peru
C002	9.58935	RAP2B	P61225	Unlikely TB	Negative	0.32			Female	Peru
C002	9.08836	HSPE1	P61604	Unlikely TB	Negative	0.32			Female	Peru
C002	14.8472	LYZ	P61626-19-148	Unlikely TB	Negative	0.32			Female	Peru
C002	9.28484	B2M	P61769	Unlikely TB	Negative	0.32			Female	Peru
C002	9.08538	B2M	P61769-21-119	Unlikely TB	Negative	0.32			Female	Peru
C002	9.63099	HNRNPK	P61978	Unlikely TB	Negative	0.32			Female	Peru
C002	9.38766	YWHAG	P61981	Unlikely TB	Negative	0.32			Female	Peru
C002	8.88254	YWHAE	P62258	Unlikely TB	Negative	0.32			Female	Peru
C002	9.17657	RPS13	P62277	Unlikely TB	Negative	0.32			Female	Peru
C002	9.56087	TMSB4X	P62328	Unlikely TB	Negative	0.32			Female	Peru
C002	8.8607	PSMC6	P62333	Unlikely TB	Negative	0.32			Female	Peru
C002	8.99847	RPS6	P62753	Unlikely TB	Negative	0.32			Female	Peru
C002	10.5441	H4C1	P62805	Unlikely TB	Negative	0.32			Female	Peru
C002	9.67969	RAB1A	P62820	Unlikely TB	Negative	0.32			Female	Peru
C002	9.00779	RAN	P62826	Unlikely TB	Negative	0.32			Female	Peru
C002	9.39594	GNB1	P62873	Unlikely TB	Negative	0.32			Female	Peru
C002	9.74017	RPL10A	P62906	Unlikely TB	Negative	0.32			Female	Peru
C002	9.09624	PPIA	P62937	Unlikely TB	Negative	0.32			Female	Peru
C002	10.512	PPIA	P62937-1-165	Unlikely TB	Negative	0.32			Female	Peru
C002	11.8112	RPS27A	P62979	Unlikely TB	Negative	0.32			Female	Peru
C002	8.72783	AP2B1	P63010	Unlikely TB	Negative	0.32			Female	Peru
C002	9.76796	YWHAZ	P63104	Unlikely TB	Negative	0.32			Female	Peru
C002	11.4848	EIF5A	P63241	Unlikely TB	Negative	0.32			Female	Peru
C002	8.97647	ACTG1	P63261	Unlikely TB	Negative	0.32			Female	Peru
C002	9.41516	TPM4	P67936	Unlikely TB	Negative	0.32			Female	Peru
C002	9.10844	ACTC1	P68032	Unlikely TB	Negative	0.32			Female	Peru
C002	9.02085	EEF1A1	P68104	Unlikely TB	Negative	0.32			Female	Peru
C002	9.53171	TUBA1B	P68363	Unlikely TB	Negative	0.32			Female	Peru
C002	9.27992	TUBA4A	P68366	Unlikely TB	Negative	0.32			Female	Peru
C002	9.13928	TUBB4B	P68371	Unlikely TB	Negative	0.32			Female	Peru
C002	10.3181	HBB	P68871	Unlikely TB	Negative	0.32			Female	Peru
C002	9.26901	HBG2	P69892	Unlikely TB	Negative	0.32			Female	Peru
C002	10.7566	HBA1	P69905	Unlikely TB	Negative	0.32			Female	Peru
C002	9.3531	CCT2	P78371	Unlikely TB	Negative	0.32			Female	Peru
C002	9.86101	GSTO1	P78417	Unlikely TB	Negative	0.32			Female	Peru
C002	12.0321	GPLD1	P80108	Unlikely TB	Negative	0.32			Female	Peru
C002	9.21562	S100A12	P80511	Unlikely TB	Negative	0.32			Female	Peru
C002	11.8078	IGLV3-21	P80748	Unlikely TB	Negative	0.32			Female	Peru
C002	9.90831	HSPG2	P98160	Unlikely TB	Negative	0.32			Female	Peru
C002	12.3977	CYCS	P99999	Unlikely TB	Negative	0.32			Female	Peru
C002	14.3819	Rv3404c	P9WKZ3	Unlikely TB	Negative	0.32			Female	Peru
C002	8.27159	atpA	P9WPU7	Unlikely TB	Negative	0.32			Female	Peru
C002	9.56152	MPP1	Q00013	Unlikely TB	Negative	0.32			Female	Peru
C002	9.27327	CLTC	Q00610	Unlikely TB	Negative	0.32			Female	Peru
C002	9.14606	CAP1	Q01518	Unlikely TB	Negative	0.32			Female	Peru
C002	8.52104	PFKP	Q01813	Unlikely TB	Negative	0.32			Female	Peru
C002	9.01216	GUCY1B1	Q02153	Unlikely TB	Negative	0.32			Female	Peru
C002	8.53395	PLGLB1	Q02325	Unlikely TB	Negative	0.32			Female	Peru
C002	10.0272	NUCB1	Q02818	Unlikely TB	Negative	0.32			Female	Peru
C002	8.64225	CFHR3	Q02985	Unlikely TB	Negative	0.32			Female	Peru
C002	9.68708	CFHR1	Q03591	Unlikely TB	Negative	0.32			Female	Peru
C002	10.5128	HGFAC	Q04756	Unlikely TB	Negative	0.32			Female	Peru
C002	8.81131	GLO1	Q04760	Unlikely TB	Negative	0.32			Female	Peru
C002	9.14277	YWHAH	Q04917	Unlikely TB	Negative	0.32			Female	Peru
C002	9.43575	PRKCD	Q05655	Unlikely TB	Negative	0.32			Female	Peru
C002	8.90448	CALD1	Q05682	Unlikely TB	Negative	0.32			Female	Peru
C002	12.016	ITIH3	Q06033	Unlikely TB	Negative	0.32			Female	Peru
C002	10.3331	ITIH3	Q06033-35-651	Unlikely TB	Negative	0.32			Female	Peru
C002	9.39252	PSME1	Q06323	Unlikely TB	Negative	0.32			Female	Peru
C002	10.1109	FMOD	Q06828	Unlikely TB	Negative	0.32			Female	Peru
C002	9.84301	PRDX1	Q06830	Unlikely TB	Negative	0.32			Female	Peru
C002	9.07107	KLC1	Q07866	Unlikely TB	Negative	0.32			Female	Peru
C002	10.5597	LRP1	Q07954	Unlikely TB	Negative	0.32			Female	Peru
C002	11.0439	LGALS3BP	Q08380	Unlikely TB	Negative	0.32			Female	Peru
C002	10.1208	FGL1	Q08830	Unlikely TB	Negative	0.32			Female	Peru
C002	9.1721	nrp	Q10896	Unlikely TB	Negative	0.32			Female	Peru
C002	10.9427	EFEMP1	Q12805	Unlikely TB	Negative	0.32			Female	Peru
C002	12.8291	EFEMP1	Q12805-18-493	Unlikely TB	Negative	0.32			Female	Peru
C002	11.877	CNTN1	Q12860	Unlikely TB	Negative	0.32			Female	Peru
C002	9.52659	SPP2	Q13103	Unlikely TB	Negative	0.32			Female	Peru
C002	9.09384	MMRN1	Q13201	Unlikely TB	Negative	0.32			Female	Peru
C002	8.87547	SELENBP1	Q13228	Unlikely TB	Negative	0.32			Female	Peru
C002	12.4701	SEMA3F	Q13275	Unlikely TB	Negative	0.32			Female	Peru
C002	9.44688	ILK	Q13418	Unlikely TB	Negative	0.32			Female	Peru
C002	9.08025	DCTN2	Q13561	Unlikely TB	Negative	0.32			Female	Peru
C002	9.03772	IQGAP2	Q13576	Unlikely TB	Negative	0.32			Female	Peru
C002	9.30091	STIM1	Q13586	Unlikely TB	Negative	0.32			Female	Peru
C002	8.36142	FHL1	Q13642	Unlikely TB	Negative	0.32			Female	Peru
C002	13.1759	APOF	Q13790	Unlikely TB	Negative	0.32			Female	Peru
C002	9.6532	ENPP2	Q13822	Unlikely TB	Negative	0.32			Female	Peru
C002	10.5357	DSG2	Q14126	Unlikely TB	Negative	0.32			Female	Peru
C002	9.84636	SEPTIN6	Q14141	Unlikely TB	Negative	0.32			Female	Peru
C002	9.05729	DCTN1	Q14203	Unlikely TB	Negative	0.32			Female	Peru
C002	8.66076	DYNC1H1	Q14204	Unlikely TB	Negative	0.32			Female	Peru
C002	8.59789	CTTN	Q14247	Unlikely TB	Negative	0.32			Female	Peru
C002	9.4983	FLOT2	Q14254	Unlikely TB	Negative	0.32			Female	Peru
C002	11.7458	FGL2	Q14314	Unlikely TB	Negative	0.32			Female	Peru
C002	10.4502	SPARCL1	Q14515	Unlikely TB	Negative	0.32			Female	Peru
C002	10.8463	HABP2	Q14520	Unlikely TB	Negative	0.32			Female	Peru
C002	13.1334	ITIH4	Q14624	Unlikely TB	Negative	0.32			Female	Peru
C002	11.1152	ITIH4	Q14624-29-661	Unlikely TB	Negative	0.32			Female	Peru
C002	9.68655	ITIH4	Q14624-689-930	Unlikely TB	Negative	0.32			Female	Peru
C002	9.73679	GANAB	Q14697	Unlikely TB	Negative	0.32			Female	Peru
C002	9.58242	LTBP1	Q14766	Unlikely TB	Negative	0.32			Female	Peru
C002	9.5447	KPNB1	Q14974	Unlikely TB	Negative	0.32			Female	Peru
C002	9.29283	SEPTIN2	Q15019	Unlikely TB	Negative	0.32			Female	Peru
C002	10.446	POSTN	Q15063	Unlikely TB	Negative	0.32			Female	Peru
C002	9.26415	PDIA6	Q15084	Unlikely TB	Negative	0.32			Female	Peru
C002	11.3686	PCOLCE	Q15113	Unlikely TB	Negative	0.32			Female	Peru
C002	12.1182	PON3	Q15166	Unlikely TB	Negative	0.32			Female	Peru
C002	9.20195	PCBP1	Q15365	Unlikely TB	Negative	0.32			Female	Peru
C002	8.42797	PCBP2	Q15366	Unlikely TB	Negative	0.32			Female	Peru
C002	8.80788	RSU1	Q15404	Unlikely TB	Negative	0.32			Female	Peru
C002	10.6287	FCN2	Q15485	Unlikely TB	Negative	0.32			Female	Peru
C002	9.72268	TGFBI	Q15582	Unlikely TB	Negative	0.32			Female	Peru
C002	9.33211	MAPRE1	Q15691	Unlikely TB	Negative	0.32			Female	Peru
C002	9.54971	CD226	Q15762	Unlikely TB	Negative	0.32			Female	Peru
C002	8.98796	STXBP2	Q15833	Unlikely TB	Negative	0.32			Female	Peru
C002	9.05788	ZYX	Q15942	Unlikely TB	Negative	0.32			Female	Peru
C002	9.37828	SEPTIN7	Q16181	Unlikely TB	Negative	0.32			Female	Peru
C002	11.689	ECM1	Q16610	Unlikely TB	Negative	0.32			Female	Peru
C002	8.84048	DBN1	Q16643	Unlikely TB	Negative	0.32			Female	Peru
C002	10.9211	MAN2A1	Q16706	Unlikely TB	Negative	0.32			Female	Peru
C002	11.7436	AOC3	Q16853	Unlikely TB	Negative	0.32			Female	Peru
C002	9.27569	IMMT	Q16891	Unlikely TB	Negative	0.32			Female	Peru
C002	9.38575	INF2	Q27J81	Unlikely TB	Negative	0.32			Female	Peru
C002	8.88278	DDI2	Q5TDH0	Unlikely TB	Negative	0.32			Female	Peru
C002	13.605	ZFYVE26	Q68DK2	Unlikely TB	Negative	0.32			Female	Peru
C002	9.02441	VASN	Q6EMK4	Unlikely TB	Negative	0.32			Female	Peru
C002	14.3528	VASN	Q6EMK4-24-673	Unlikely TB	Negative	0.32			Female	Peru
C002	9.05306	LAIR1	Q6GTX8	Unlikely TB	Negative	0.32			Female	Peru
C002	10.4098	LAMTOR1	Q6IAA8	Unlikely TB	Negative	0.32			Female	Peru
C002	9.94925	TWF2	Q6IBS0	Unlikely TB	Negative	0.32			Female	Peru
C002	18.9183	FAHD1	Q6P587	Unlikely TB	Negative	0.32			Female	Peru
C002	11.7268	PLXDC2	Q6UX71	Unlikely TB	Negative	0.32			Female	Peru
C002	12.4865	PI16	Q6UXB8	Unlikely TB	Negative	0.32			Female	Peru
C002	9.96052	CD109	Q6YHK3	Unlikely TB	Negative	0.32			Female	Peru
C002	9.69372	UNC13D	Q70J99	Unlikely TB	Negative	0.32			Female	Peru
C002	9.80059	TUBA1A	Q71U36	Unlikely TB	Negative	0.32			Female	Peru
C002	11.1094	ADAMTS13	Q76LX8	Unlikely TB	Negative	0.32			Female	Peru
C002	9.25884	DOK3	Q7L591	Unlikely TB	Negative	0.32			Female	Peru
C002	8.97317	ABI3BP	Q7Z7G0	Unlikely TB	Negative	0.32			Female	Peru
C002	10.1105	MEGF8	Q7Z7M0	Unlikely TB	Negative	0.32			Female	Peru
C002	9.42111	SERPINA11	Q86U17	Unlikely TB	Negative	0.32			Female	Peru
C002	9.58958	OAF	Q86UD1	Unlikely TB	Negative	0.32			Female	Peru
C002	9.18575	FERMT3	Q86UX7	Unlikely TB	Negative	0.32			Female	Peru
C002	10.6744	CD163	Q86VB7	Unlikely TB	Negative	0.32			Female	Peru
C002	8.81674	CAND1	Q86VP6	Unlikely TB	Negative	0.32			Female	Peru
C002	10.3525	TREML1	Q86YW5	Unlikely TB	Negative	0.32			Female	Peru
C002	9.71278	LILRA3	Q8N6C8	Unlikely TB	Negative	0.32			Female	Peru
C002	8.96527	GOLM1	Q8NBJ4	Unlikely TB	Negative	0.32			Female	Peru
C002	9.03823	PCYOX1L	Q8NBM8	Unlikely TB	Negative	0.32			Female	Peru
C002	10.6727	PCSK9	Q8NBP7	Unlikely TB	Negative	0.32			Female	Peru
C002	9.45605	TXNDC5	Q8NBS9	Unlikely TB	Negative	0.32			Female	Peru
C002	11.6183	ANGPTL6	Q8NI99	Unlikely TB	Negative	0.32			Female	Peru
C002	9.42986	PDCD6IP	Q8WUM4	Unlikely TB	Negative	0.32			Female	Peru
C002	9.42031	BRK1	Q8WUW1	Unlikely TB	Negative	0.32			Female	Peru
C002	9.01102	OIT3	Q8WWZ8	Unlikely TB	Negative	0.32			Female	Peru
C002	9.55542	MUC16	Q8WXI7	Unlikely TB	Negative	0.32			Female	Peru
C002	11.8445	TTN	Q8WZ42	Unlikely TB	Negative	0.32			Female	Peru
C002	11.3461	CFHR4	Q92496	Unlikely TB	Negative	0.32			Female	Peru
C002	10.574	PRG4	Q92954	Unlikely TB	Negative	0.32			Female	Peru
C002	9.304	ATP2A3	Q93084	Unlikely TB	Negative	0.32			Female	Peru
C002	7.9342	PDLIM5	Q96HC4	Unlikely TB	Negative	0.32			Female	Peru
C002	11.0835	CPB2	Q96IY4	Unlikely TB	Negative	0.32			Female	Peru
C002	16.3471	CPB2	Q96IY4-23-114	Unlikely TB	Negative	0.32			Female	Peru
C002	11.2609	CNDP1	Q96KN2	Unlikely TB	Negative	0.32			Female	Peru
C002	9.48026	PRAP1	Q96NZ9	Unlikely TB	Negative	0.32			Female	Peru
C002	8.70981	PRAP1	Q96NZ9-21-151	Unlikely TB	Negative	0.32			Female	Peru
C002	12.0421	PGLYRP2	Q96PD5	Unlikely TB	Negative	0.32			Female	Peru
C002	8.31872	PUS7	Q96PZ0	Unlikely TB	Negative	0.32			Female	Peru
C002	9.84327	VPS35	Q96QK1	Unlikely TB	Negative	0.32			Female	Peru
C002	11.3221	SCGB3A1	Q96QR1	Unlikely TB	Negative	0.32			Female	Peru
C002	9.43532	CNN2	Q99439	Unlikely TB	Negative	0.32			Female	Peru
C002	9.26355	PARK7	Q99497	Unlikely TB	Negative	0.32			Female	Peru
C002	9.87731	PHB2	Q99623	Unlikely TB	Negative	0.32			Female	Peru
C002	10.0717	OLFM1	Q99784	Unlikely TB	Negative	0.32			Female	Peru
C002	9.68169	CCT7	Q99832	Unlikely TB	Negative	0.32			Female	Peru
C002	9.02085	RARRES2	Q99969	Unlikely TB	Negative	0.32			Female	Peru
C002	8.07959	CORO1B	Q9BR76	Unlikely TB	Negative	0.32			Female	Peru
C002	9.21171	ESYT1	Q9BSJ8	Unlikely TB	Negative	0.32			Female	Peru
C002	10.7704	FUCA2	Q9BTY2	Unlikely TB	Negative	0.32			Female	Peru
C002	10.2282	PDCD10	Q9BUL8	Unlikely TB	Negative	0.32			Female	Peru
C002	10.5261	COLEC11	Q9BWP8	Unlikely TB	Negative	0.32			Female	Peru
C002	10.1931	CFHR5	Q9BXR6	Unlikely TB	Negative	0.32			Female	Peru
C002	14.671	CRNKL1	Q9BZJ0	Unlikely TB	Negative	0.32			Female	Peru
C002	9.90209	RTN4R	Q9BZR6	Unlikely TB	Negative	0.32			Female	Peru
C002	8.38996	TOLLIP	Q9H0E2	Unlikely TB	Negative	0.32			Female	Peru
C002	9.09908	RAB1B	Q9H0U4	Unlikely TB	Negative	0.32			Female	Peru
C002	9.11896	SH3BGRL3	Q9H299	Unlikely TB	Negative	0.32			Female	Peru
C002	9.1813	RNPEP	Q9H4A4	Unlikely TB	Negative	0.32			Female	Peru
C002	9.43123	RNPEP	Q9H4A4-2-650	Unlikely TB	Negative	0.32			Female	Peru
C002	9.93575	DPEP2	Q9H4A9	Unlikely TB	Negative	0.32			Female	Peru
C002	9.57865	TUBB1	Q9H4B7	Unlikely TB	Negative	0.32			Female	Peru
C002	8.70975	PLEKHA4	Q9H4M7	Unlikely TB	Negative	0.32			Female	Peru
C002	9.07102	EHD1	Q9H4M9	Unlikely TB	Negative	0.32			Female	Peru
C002	9.95477	RGCC	Q9H4X1	Unlikely TB	Negative	0.32			Female	Peru
C002	9.22375	PARVB	Q9HBI1	Unlikely TB	Negative	0.32			Female	Peru
C002	9.61084	APMAP	Q9HDC9	Unlikely TB	Negative	0.32			Female	Peru
C002	10.0883	VTA1	Q9NP79	Unlikely TB	Negative	0.32			Female	Peru
C002	11.101	IL1RAP	Q9NPH3	Unlikely TB	Negative	0.32			Female	Peru
C002	9.6149	CRTAC1	Q9NQ79	Unlikely TB	Negative	0.32			Female	Peru
C002	8.78829	RTN4	Q9NQC3	Unlikely TB	Negative	0.32			Female	Peru
C002	8.9032	XPNPEP1	Q9NQW7	Unlikely TB	Negative	0.32			Female	Peru
C002	9.49238	PDLIM7	Q9NR12	Unlikely TB	Negative	0.32			Female	Peru
C002	9.35418	SAR1A	Q9NR31	Unlikely TB	Negative	0.32			Female	Peru
C002	9.51939	ATG3	Q9NT62	Unlikely TB	Negative	0.32			Female	Peru
C002	9.36534	OLA1	Q9NTK5	Unlikely TB	Negative	0.32			Female	Peru
C002	18.0521	CBLN4	Q9NTU7	Unlikely TB	Negative	0.32			Female	Peru
C002	8.90068	ARL8B	Q9NVJ2	Unlikely TB	Negative	0.32			Female	Peru
C002	8.66915	TUBA8	Q9NY65	Unlikely TB	Negative	0.32			Female	Peru
C002	9.50246	ERAP1	Q9NZ08	Unlikely TB	Negative	0.32			Female	Peru
C002	11.7701	ADA2	Q9NZK5	Unlikely TB	Negative	0.32			Female	Peru
C002	9.2662	C1RL	Q9NZP8	Unlikely TB	Negative	0.32			Female	Peru
C002	9.62146	C1RL	Q9NZP8-36-487	Unlikely TB	Negative	0.32			Female	Peru
C002	11.2412	ABRACL	Q9P1F3	Unlikely TB	Negative	0.32			Female	Peru
C002	9.01768	BIN2	Q9UBW5	Unlikely TB	Negative	0.32			Female	Peru
C002	10.9039	FBLN5	Q9UBX5	Unlikely TB	Negative	0.32			Female	Peru
C002	11.3866	FETUB	Q9UGM5	Unlikely TB	Negative	0.32			Female	Peru
C002	10.2196	PCYOX1	Q9UHG3	Unlikely TB	Negative	0.32			Female	Peru
C002	14.3876	DDX20	Q9UHI6	Unlikely TB	Negative	0.32			Female	Peru
C002	8.589	DBNL	Q9UJU6	Unlikely TB	Negative	0.32			Female	Peru
C002	11.0634	SERPINA10	Q9UK55	Unlikely TB	Negative	0.32			Female	Peru
C002	9.16085	PSME2	Q9UL46	Unlikely TB	Negative	0.32			Female	Peru
C002	14.7661	TRPC5	Q9UL62	Unlikely TB	Negative	0.32			Female	Peru
C002	11.0348	HEG1	Q9ULI3	Unlikely TB	Negative	0.32			Female	Peru
C002	8.68271	CORO1C	Q9ULV4	Unlikely TB	Negative	0.32			Female	Peru
C002	10.7957	MINPP1	Q9UNW1	Unlikely TB	Negative	0.32			Female	Peru
C002	9.27535	RUVBL2	Q9Y230	Unlikely TB	Negative	0.32			Female	Peru
C002	10.0702	RUVBL1	Q9Y265	Unlikely TB	Negative	0.32			Female	Peru
C002	9.56147	TLN1	Q9Y490	Unlikely TB	Negative	0.32			Female	Peru
C002	19.7774	MYO5A	Q9Y4I1	Unlikely TB	Negative	0.32			Female	Peru
C002	11.2482	HYOU1	Q9Y4L1	Unlikely TB	Negative	0.32			Female	Peru
C002	10.3425	SUPT16H	Q9Y5B9	Unlikely TB	Negative	0.32			Female	Peru
C002	11.0431	ANGPTL3	Q9Y5C1	Unlikely TB	Negative	0.32			Female	Peru
C002	9.23829	COPG1	Q9Y678	Unlikely TB	Negative	0.32			Female	Peru
C002	10.4247	FCGBP	Q9Y6R7	Unlikely TB	Negative	0.32			Female	Peru
C002	10.6992	FCGBP	Q9Y6R7-24-5405	Unlikely TB	Negative	0.32			Female	Peru
C002	11.4633	COLEC10	Q9Y6Z7	Unlikely TB	Negative	0.32			Female	Peru
C003	9.11872	IGLV8-61	A0A075B6I0	Confirmed TB	Negative	-1	1.07		Male	Peru
C003	9.70265	IGLV5-37	A0A075B6J1-20-123	Confirmed TB	Negative	-1	1.07		Male	Peru
C003	11.8089	IGLV2-18	A0A075B6J9	Confirmed TB	Negative	-1	1.07		Male	Peru
C003	8.81426	IGLV3-12	A0A075B6K2	Confirmed TB	Negative	-1	1.07		Male	Peru
C003	11.2507	IGLV3-10	A0A075B6K4	Confirmed TB	Negative	-1	1.07		Male	Peru
C003	12.0672	IGLV3-10	A0A075B6K4-20-115	Confirmed TB	Negative	-1	1.07		Male	Peru
C003	8.66301	IGLV3-9	A0A075B6K5	Confirmed TB	Negative	-1	1.07		Male	Peru
C003	16.4015	IGKV2-28	A0A075B6P5-20-120	Confirmed TB	Negative	-1	1.07		Male	Peru
C003	10.3981	IGHV3-64	A0A075B6Q5	Confirmed TB	Negative	-1	1.07		Male	Peru
C003	8.78744	IGKV2D-24	A0A075B6R9	Confirmed TB	Negative	-1	1.07		Male	Peru
C003	15.987	IGKV1D-17	A0A075B6S4-23-117	Confirmed TB	Negative	-1	1.07		Male	Peru
C003	9.61831	IGKV1-27	A0A075B6S5	Confirmed TB	Negative	-1	1.07		Male	Peru
C003	12.4615	IGKV1-37	A0A075B6S9-23-117	Confirmed TB	Negative	-1	1.07		Male	Peru
C003	9.48461	IGKV3D-15	A0A087WSY6	Confirmed TB	Negative	-1	1.07		Male	Peru
C003	12.4541	IGKV3D-15	A0A087WSY6-21-115	Confirmed TB	Negative	-1	1.07		Male	Peru
C003	10.3275	IGKV2-40	A0A087WW87	Confirmed TB	Negative	-1	1.07		Male	Peru
C003	10.5202	IGHV3-49	A0A0A0MS15	Confirmed TB	Negative	-1	1.07		Male	Peru
C003	10.8522	IGHV3-49	A0A0A0MS15-20-119	Confirmed TB	Negative	-1	1.07		Male	Peru
C003	9.65366	IGKV6D-21	A0A0A0MT36	Confirmed TB	Negative	-1	1.07		Male	Peru
C003	8.66623	IGLV1-36	A0A0B4J1U3	Confirmed TB	Negative	-1	1.07		Male	Peru
C003	9.39427	IGHV3-15	A0A0B4J1V0	Confirmed TB	Negative	-1	1.07		Male	Peru
C003	10.3426	IGHV3-15	A0A0B4J1V0-20-119	Confirmed TB	Negative	-1	1.07		Male	Peru
C003	9.06894	IGHV2-26	A0A0B4J1V2	Confirmed TB	Negative	-1	1.07		Male	Peru
C003	9.61815	IGHV3-73	A0A0B4J1V6	Confirmed TB	Negative	-1	1.07		Male	Peru
C003	14.1031	IGHV3-73	A0A0B4J1V6-20-119	Confirmed TB	Negative	-1	1.07		Male	Peru
C003	8.57208	IGHV3-74	A0A0B4J1X5	Confirmed TB	Negative	-1	1.07		Male	Peru
C003	11.1368	IGHV3-43	A0A0B4J1X8-20-118	Confirmed TB	Negative	-1	1.07		Male	Peru
C003	9.4037	IGLV9-49	A0A0B4J1Y8	Confirmed TB	Negative	-1	1.07		Male	Peru
C003	9.40047	IGLV9-49	A0A0B4J1Y8-20-123	Confirmed TB	Negative	-1	1.07		Male	Peru
C003	8.61433	IGHV3-72	A0A0B4J1Y9	Confirmed TB	Negative	-1	1.07		Male	Peru
C003	11.7212	IGKV1D-13	A0A0B4J2D9-23-117	Confirmed TB	Negative	-1	1.07		Male	Peru
C003	12.1326	IGHV1-69D	A0A0B4J2H0	Confirmed TB	Negative	-1	1.07		Male	Peru
C003	11.4489	IGKV6-21	A0A0C4DH24-20-114	Confirmed TB	Negative	-1	1.07		Male	Peru
C003	11.6029	IGKV3D-20	A0A0C4DH25-21-116	Confirmed TB	Negative	-1	1.07		Male	Peru
C003	9.25914	IGHV1-3	A0A0C4DH29	Confirmed TB	Negative	-1	1.07		Male	Peru
C003	10.1334	IGHV1-18	A0A0C4DH31	Confirmed TB	Negative	-1	1.07		Male	Peru
C003	10.2391	IGHV3-20	A0A0C4DH32-20-117	Confirmed TB	Negative	-1	1.07		Male	Peru
C003	11.1486	IGHV1-24	A0A0C4DH33-20-117	Confirmed TB	Negative	-1	1.07		Male	Peru
C003	11.3683	IGHV4-28	A0A0C4DH34	Confirmed TB	Negative	-1	1.07		Male	Peru
C003	13.2756	IGHV3-35	A0A0C4DH35	Confirmed TB	Negative	-1	1.07		Male	Peru
C003	12.6611	IGHV3-38	A0A0C4DH36	Confirmed TB	Negative	-1	1.07		Male	Peru
C003	13.3559	IGHV5-51	A0A0C4DH38	Confirmed TB	Negative	-1	1.07		Male	Peru
C003	10.4328	IGHV5-51	A0A0C4DH38-20-117	Confirmed TB	Negative	-1	1.07		Male	Peru
C003	11.5019	IGHV3-66	A0A0C4DH42-20-116	Confirmed TB	Negative	-1	1.07		Male	Peru
C003	8.5737	IGHV2-70D	A0A0C4DH43	Confirmed TB	Negative	-1	1.07		Male	Peru
C003	12.3736	IGKV3D-7	A0A0C4DH55-24-119	Confirmed TB	Negative	-1	1.07		Male	Peru
C003	12.2678	IGKV1-9	A0A0C4DH69-23-117	Confirmed TB	Negative	-1	1.07		Male	Peru
C003	12.0323	IGKV1-6	A0A0C4DH72-23-117	Confirmed TB	Negative	-1	1.07		Male	Peru
C003	15.309	IGKV1-12	A0A0C4DH73-23-117	Confirmed TB	Negative	-1	1.07		Male	Peru
C003	9.68848	IGHV7-4-1	A0A0J9YVY3-20-117	Confirmed TB	Negative	-1	1.07		Male	Peru
C003	11.8294	IGHV3-64D	A0A0J9YX35	Confirmed TB	Negative	-1	1.07		Male	Peru
C003	9.51077	IGLL5	B9A064	Confirmed TB	Negative	-1	1.07		Male	Peru
C003	9.78124	PDLIM1	O00151	Confirmed TB	Negative	-1	1.07		Male	Peru
C003	11.3008	MASP2	O00187	Confirmed TB	Negative	-1	1.07		Male	Peru
C003	12.8934	MASP2	O00187-16-686	Confirmed TB	Negative	-1	1.07		Male	Peru
C003	8.61872	RAB27B	O00194	Confirmed TB	Negative	-1	1.07		Male	Peru
C003	8.81359	PSMD11	O00231	Confirmed TB	Negative	-1	1.07		Male	Peru
C003	9.6017	PSMD12	O00232	Confirmed TB	Negative	-1	1.07		Male	Peru
C003	9.58113	CLIC1	O00299	Confirmed TB	Negative	-1	1.07		Male	Peru
C003	9.58936	QSOX1	O00391	Confirmed TB	Negative	-1	1.07		Male	Peru
C003	9.59115	IPO5	O00410	Confirmed TB	Negative	-1	1.07		Male	Peru
C003	8.98028	DNM1L	O00429	Confirmed TB	Negative	-1	1.07		Male	Peru
C003	8.87185	STK25	O00506	Confirmed TB	Negative	-1	1.07		Male	Peru
C003	9.99434	CHL1	O00533	Confirmed TB	Negative	-1	1.07		Male	Peru
C003	8.40237	CHL1	O00533-25-1208	Confirmed TB	Negative	-1	1.07		Male	Peru
C003	10.4326	NRP1	O14786	Confirmed TB	Negative	-1	1.07		Male	Peru
C003	11.0795	APOL1	O14791	Confirmed TB	Negative	-1	1.07		Male	Peru
C003	9.35156	PSMA7	O14818	Confirmed TB	Negative	-1	1.07		Male	Peru
C003	9.18876	MYL12B	O14950	Confirmed TB	Negative	-1	1.07		Male	Peru
C003	8.62757	XPO1	O14980	Confirmed TB	Negative	-1	1.07		Male	Peru
C003	9.43937	ARPC1B	O15143	Confirmed TB	Negative	-1	1.07		Male	Peru
C003	15.137	ARPC2	O15144	Confirmed TB	Negative	-1	1.07		Male	Peru
C003	8.85051	ARPC3	O15145	Confirmed TB	Negative	-1	1.07		Male	Peru
C003	9.95361	ARPC5	O15511	Confirmed TB	Negative	-1	1.07		Male	Peru
C003	13.3658	EIF4G3	O43432	Confirmed TB	Negative	-1	1.07		Male	Peru
C003	9.16967	ACTN4	O43707	Confirmed TB	Negative	-1	1.07		Male	Peru
C003	11.0718	CD5L	O43866	Confirmed TB	Negative	-1	1.07		Male	Peru
C003	8.77713	CD5L	O43866-20-347	Confirmed TB	Negative	-1	1.07		Male	Peru
C003	9.93798	PLIN3	O60664	Confirmed TB	Negative	-1	1.07		Male	Peru
C003	10.8991	H2BC12	O60814	Confirmed TB	Negative	-1	1.07		Male	Peru
C003	14.1718	FCGR3B	O75015	Confirmed TB	Negative	-1	1.07		Male	Peru
C003	10.2909	FCGR3B	O75015-17-200	Confirmed TB	Negative	-1	1.07		Male	Peru
C003	8.95198	WDR1	O75083	Confirmed TB	Negative	-1	1.07		Male	Peru
C003	12.4773	ICOSLG	O75144	Confirmed TB	Negative	-1	1.07		Male	Peru
C003	9.35591	CS	O75390	Confirmed TB	Negative	-1	1.07		Male	Peru
C003	8.80375	SEC22B	O75396	Confirmed TB	Negative	-1	1.07		Male	Peru
C003	9.83918	SKAP2	O75563	Confirmed TB	Negative	-1	1.07		Male	Peru
C003	12.4749	FCN3	O75636	Confirmed TB	Negative	-1	1.07		Male	Peru
C003	9.51298	ZMPSTE24	O75844	Confirmed TB	Negative	-1	1.07		Male	Peru
C003	9.18952	IDH1	O75874	Confirmed TB	Negative	-1	1.07		Male	Peru
C003	10.8492	ATRN	O75882	Confirmed TB	Negative	-1	1.07		Male	Peru
C003	9.36989	ARL6IP5	O75915	Confirmed TB	Negative	-1	1.07		Male	Peru
C003	13.4219	APOM	O95445	Confirmed TB	Negative	-1	1.07		Male	Peru
C003	9.49447	PARN	O95453	Confirmed TB	Negative	-1	1.07		Male	Peru
C003	9.44153	H6PD	O95479	Confirmed TB	Negative	-1	1.07		Male	Peru
C003	9.27618	VNN1	O95497	Confirmed TB	Negative	-1	1.07		Male	Peru
C003	8.81201	AP2A1	O95782	Confirmed TB	Negative	-1	1.07		Male	Peru
C003	9.47235	CAVIN2	O95810	Confirmed TB	Negative	-1	1.07		Male	Peru
C003	9.93924	LDHA	P00338	Confirmed TB	Negative	-1	1.07		Male	Peru
C003	9.21367	ALDH1A1	P00352	Confirmed TB	Negative	-1	1.07		Male	Peru
C003	9.56367	GLUD1	P00367	Confirmed TB	Negative	-1	1.07		Male	Peru
C003	8.74606	CYB5R3	P00387	Confirmed TB	Negative	-1	1.07		Male	Peru
C003	13.3582	CP	P00450	Confirmed TB	Negative	-1	1.07		Male	Peru
C003	9.64076	CP	P00450-20-1065	Confirmed TB	Negative	-1	1.07		Male	Peru
C003	11.3635	F13A1	P00488	Confirmed TB	Negative	-1	1.07		Male	Peru
C003	9.44867	PNP	P00491	Confirmed TB	Negative	-1	1.07		Male	Peru
C003	10.3749	HPRT1	P00492	Confirmed TB	Negative	-1	1.07		Male	Peru
C003	10.3874	PGK1	P00558	Confirmed TB	Negative	-1	1.07		Male	Peru
C003	9.015	AK1	P00568	Confirmed TB	Negative	-1	1.07		Male	Peru
C003	12.3899	F2	P00734	Confirmed TB	Negative	-1	1.07		Male	Peru
C003	11.524	F2	P00734-364-622	Confirmed TB	Negative	-1	1.07		Male	Peru
C003	9.45183	F2	P00734-44-622	Confirmed TB	Negative	-1	1.07		Male	Peru
C003	12.0723	C1R	P00736	Confirmed TB	Negative	-1	1.07		Male	Peru
C003	15.4692	HP	P00738	Confirmed TB	Negative	-1	1.07		Male	Peru
C003	11.2547	HP	P00738-162-406	Confirmed TB	Negative	-1	1.07		Male	Peru
C003	11.541	HP	P00738-19-406	Confirmed TB	Negative	-1	1.07		Male	Peru
C003	11.7226	HPR	P00739	Confirmed TB	Negative	-1	1.07		Male	Peru
C003	11.1644	F9	P00740	Confirmed TB	Negative	-1	1.07		Male	Peru
C003	11.794	F10	P00742	Confirmed TB	Negative	-1	1.07		Male	Peru
C003	12.2898	CFD	P00746	Confirmed TB	Negative	-1	1.07		Male	Peru
C003	12.618	PLG	P00747	Confirmed TB	Negative	-1	1.07		Male	Peru
C003	11.2285	PLG	P00747-20-810	Confirmed TB	Negative	-1	1.07		Male	Peru
C003	11.1364	F12	P00748	Confirmed TB	Negative	-1	1.07		Male	Peru
C003	12.9956	CFB	P00751	Confirmed TB	Negative	-1	1.07		Male	Peru
C003	11.8873	CFB	P00751-26-764	Confirmed TB	Negative	-1	1.07		Male	Peru
C003	9.39552	CA1	P00915	Confirmed TB	Negative	-1	1.07		Male	Peru
C003	8.88012	CA2	P00918	Confirmed TB	Negative	-1	1.07		Male	Peru
C003	13.4092	SERPINC1	P01008	Confirmed TB	Negative	-1	1.07		Male	Peru
C003	13.1532	SERPINC1	P01008-33-464	Confirmed TB	Negative	-1	1.07		Male	Peru
C003	12.5048	SERPINA1	P01009	Confirmed TB	Negative	-1	1.07		Male	Peru
C003	10.9522	SERPINA1	P01009-25-418	Confirmed TB	Negative	-1	1.07		Male	Peru
C003	11.6698	SERPINA1	P01009-375-418	Confirmed TB	Negative	-1	1.07		Male	Peru
C003	13.197	SERPINA3	P01011	Confirmed TB	Negative	-1	1.07		Male	Peru
C003	12.8127	SERPINA3	P01011-26-423	Confirmed TB	Negative	-1	1.07		Male	Peru
C003	12.4764	AGT	P01019	Confirmed TB	Negative	-1	1.07		Male	Peru
C003	13.8575	A2M	P01023	Confirmed TB	Negative	-1	1.07		Male	Peru
C003	12.8005	A2M	P01023-24-1474	Confirmed TB	Negative	-1	1.07		Male	Peru
C003	13.5664	C3	P01024	Confirmed TB	Negative	-1	1.07		Male	Peru
C003	11.798	C3	P01024-23-1663	Confirmed TB	Negative	-1	1.07		Male	Peru
C003	12.2053	C5	P01031	Confirmed TB	Negative	-1	1.07		Male	Peru
C003	7.81756	TIMP1	P01033-24-207	Confirmed TB	Negative	-1	1.07		Male	Peru
C003	10.6972	CST3	P01034	Confirmed TB	Negative	-1	1.07		Male	Peru
C003	12.7205	KNG1	P01042	Confirmed TB	Negative	-1	1.07		Male	Peru
C003	9.23947	TGFB1	P01137	Confirmed TB	Negative	-1	1.07		Male	Peru
C003	10.3161	IGF2	P01344	Confirmed TB	Negative	-1	1.07		Male	Peru
C003	9.04326	IGF2	P01344-25-91	Confirmed TB	Negative	-1	1.07		Male	Peru
C003	13.6183	JCHAIN	P01591	Confirmed TB	Negative	-1	1.07		Male	Peru
C003	10.6885	JCHAIN	P01591-23-159	Confirmed TB	Negative	-1	1.07		Male	Peru
C003	13.6301	IGKV1D-33	P01593	Confirmed TB	Negative	-1	1.07		Male	Peru
C003	15.3324	IGKV1D-33	P01593-23-117	Confirmed TB	Negative	-1	1.07		Male	Peru
C003	12.4726	IGKV1-39	P01597	Confirmed TB	Negative	-1	1.07		Male	Peru
C003	10.7559	IGKV1-17	P01599	Confirmed TB	Negative	-1	1.07		Male	Peru
C003	8.77625	IGKV1-5	P01602	Confirmed TB	Negative	-1	1.07		Male	Peru
C003	9.60039	IGKV1-5	P01602-23-117	Confirmed TB	Negative	-1	1.07		Male	Peru
C003	10.3553	IGKV3-20	P01619	Confirmed TB	Negative	-1	1.07		Male	Peru
C003	16.0801	IGKV3-20	P01619-21-116	Confirmed TB	Negative	-1	1.07		Male	Peru
C003	14.2864	IGLV1-47	P01700	Confirmed TB	Negative	-1	1.07		Male	Peru
C003	10.9276	IGLV1-47	P01700-20-117	Confirmed TB	Negative	-1	1.07		Male	Peru
C003	13.064	IGLV1-51	P01701	Confirmed TB	Negative	-1	1.07		Male	Peru
C003	13.449	IGLV1-51	P01701-20-117	Confirmed TB	Negative	-1	1.07		Male	Peru
C003	15.1812	IGLV1-40	P01703-20-118	Confirmed TB	Negative	-1	1.07		Male	Peru
C003	8.36095	IGLV2-14	P01704	Confirmed TB	Negative	-1	1.07		Male	Peru
C003	9.1388	IGLV3-19	P01714	Confirmed TB	Negative	-1	1.07		Male	Peru
C003	13.2891	IGLV3-19	P01714-21-112	Confirmed TB	Negative	-1	1.07		Male	Peru
C003	10.7654	IGLV3-25	P01717	Confirmed TB	Negative	-1	1.07		Male	Peru
C003	13.9061	IGLV3-27	P01718-21-113	Confirmed TB	Negative	-1	1.07		Male	Peru
C003	11.6319	IGLV6-57	P01721-20-117	Confirmed TB	Negative	-1	1.07		Male	Peru
C003	9.2451	IGHV1-69	P01742	Confirmed TB	Negative	-1	1.07		Male	Peru
C003	15.3489	IGHV1-46	P01743	Confirmed TB	Negative	-1	1.07		Male	Peru
C003	11.81	IGHV3-11	P01762-20-117	Confirmed TB	Negative	-1	1.07		Male	Peru
C003	8.67586	IGHV3-23	P01764	Confirmed TB	Negative	-1	1.07		Male	Peru
C003	14.4308	IGHV3-23	P01764-20-117	Confirmed TB	Negative	-1	1.07		Male	Peru
C003	8.937	IGHV3-13	P01766	Confirmed TB	Negative	-1	1.07		Male	Peru
C003	16.9078	IGHV3-53	P01767-20-116	Confirmed TB	Negative	-1	1.07		Male	Peru
C003	11.9735	IGHV3-30	P01768-20-117	Confirmed TB	Negative	-1	1.07		Male	Peru
C003	15.5855	IGHV3-33	P01772	Confirmed TB	Negative	-1	1.07		Male	Peru
C003	9.68456	IGHV3-7	P01780	Confirmed TB	Negative	-1	1.07		Male	Peru
C003	8.41733	IGHV3-7	P01780-20-117	Confirmed TB	Negative	-1	1.07		Male	Peru
C003	12.2368	IGHV3-9	P01782	Confirmed TB	Negative	-1	1.07		Male	Peru
C003	8.7219	IGHV2-5	P01817	Confirmed TB	Negative	-1	1.07		Male	Peru
C003	10.2667	IGHV4-39	P01824	Confirmed TB	Negative	-1	1.07		Male	Peru
C003	8.99814	IGHV4-39	P01824-27-125	Confirmed TB	Negative	-1	1.07		Male	Peru
C003	10.3881	PIGR	P01833	Confirmed TB	Negative	-1	1.07		Male	Peru
C003	10.7745	PIGR	P01833-19-764	Confirmed TB	Negative	-1	1.07		Male	Peru
C003	12.9193	IGKC	P01834	Confirmed TB	Negative	-1	1.07		Male	Peru
C003	10.0894	IGHE	P01854	Confirmed TB	Negative	-1	1.07		Male	Peru
C003	13.1708	IGHG1	P01857	Confirmed TB	Negative	-1	1.07		Male	Peru
C003	10.4873	IGHG1	P01857-1-330	Confirmed TB	Negative	-1	1.07		Male	Peru
C003	12.1969	IGHG2	P01859	Confirmed TB	Negative	-1	1.07		Male	Peru
C003	11.544	IGHG3	P01860	Confirmed TB	Negative	-1	1.07		Male	Peru
C003	15.8699	IGHG4	P01861	Confirmed TB	Negative	-1	1.07		Male	Peru
C003	12.0606	IGHM	P01871	Confirmed TB	Negative	-1	1.07		Male	Peru
C003	10.5706	IGHM	P01871-1-453	Confirmed TB	Negative	-1	1.07		Male	Peru
C003	15.8544	IGHA1	P01876	Confirmed TB	Negative	-1	1.07		Male	Peru
C003	12.5964	IGHA1	P01876-1-353	Confirmed TB	Negative	-1	1.07		Male	Peru
C003	10.5465	IGHA2	P01877	Confirmed TB	Negative	-1	1.07		Male	Peru
C003	15.7356	IGHA2	P01877-1-340	Confirmed TB	Negative	-1	1.07		Male	Peru
C003	12.7089	IGHD	P01880	Confirmed TB	Negative	-1	1.07		Male	Peru
C003	9.55544	IGHD	P01880-1-384	Confirmed TB	Negative	-1	1.07		Male	Peru
C003	12.3035	HLA-B	P01889	Confirmed TB	Negative	-1	1.07		Male	Peru
C003	11.9074	HBE1	P02100	Confirmed TB	Negative	-1	1.07		Male	Peru
C003	10.3496	COL1A1	P02452	Confirmed TB	Negative	-1	1.07		Male	Peru
C003	12.411	COL1A1	P02452-1219-1464	Confirmed TB	Negative	-1	1.07		Male	Peru
C003	8.99086	KRT14	P02533	Confirmed TB	Negative	-1	1.07		Male	Peru
C003	9.75895	KRT6A	P02538	Confirmed TB	Negative	-1	1.07		Male	Peru
C003	9.34816	SPTA1	P02549	Confirmed TB	Negative	-1	1.07		Male	Peru
C003	15.0269	APOA1	P02647	Confirmed TB	Negative	-1	1.07		Male	Peru
C003	11.9455	APOA1	P02647-25-266	Confirmed TB	Negative	-1	1.07		Male	Peru
C003	13.883	APOE	P02649	Confirmed TB	Negative	-1	1.07		Male	Peru
C003	13.6597	APOA2	P02652	Confirmed TB	Negative	-1	1.07		Male	Peru
C003	13.8468	APOC1	P02654	Confirmed TB	Negative	-1	1.07		Male	Peru
C003	17.554	APOC1	P02654-29-83	Confirmed TB	Negative	-1	1.07		Male	Peru
C003	12.9728	APOC2	P02655	Confirmed TB	Negative	-1	1.07		Male	Peru
C003	10.8667	APOC2	P02655-23-101	Confirmed TB	Negative	-1	1.07		Male	Peru
C003	16.4519	APOC2	P02655-29-101	Confirmed TB	Negative	-1	1.07		Male	Peru
C003	12.4297	APOC3	P02656	Confirmed TB	Negative	-1	1.07		Male	Peru
C003	11.7661	APOC3	P02656-21-99	Confirmed TB	Negative	-1	1.07		Male	Peru
C003	11.9058	FGA	P02671	Confirmed TB	Negative	-1	1.07		Male	Peru
C003	15.1608	FGA	P02671-20-35	Confirmed TB	Negative	-1	1.07		Male	Peru
C003	13.3838	FGB	P02675	Confirmed TB	Negative	-1	1.07		Male	Peru
C003	16.0338	FGB	P02675-31-44	Confirmed TB	Negative	-1	1.07		Male	Peru
C003	13.7041	FGG	P02679	Confirmed TB	Negative	-1	1.07		Male	Peru
C003	9.22803	FGG	P02679-27-453	Confirmed TB	Negative	-1	1.07		Male	Peru
C003	9.65788	SLC4A1	P02730	Confirmed TB	Negative	-1	1.07		Male	Peru
C003	10.6946	CRP	P02741	Confirmed TB	Negative	-1	1.07		Male	Peru
C003	11.1651	APCS	P02743	Confirmed TB	Negative	-1	1.07		Male	Peru
C003	11.0145	C1QA	P02745	Confirmed TB	Negative	-1	1.07		Male	Peru
C003	12.1717	C1QB	P02746	Confirmed TB	Negative	-1	1.07		Male	Peru
C003	12.5107	C1QC	P02747	Confirmed TB	Negative	-1	1.07		Male	Peru
C003	12.6636	C9	P02748	Confirmed TB	Negative	-1	1.07		Male	Peru
C003	12.0626	APOH	P02749	Confirmed TB	Negative	-1	1.07		Male	Peru
C003	14.4975	LRG1	P02750	Confirmed TB	Negative	-1	1.07		Male	Peru
C003	8.97365	LRG1	P02750-36-347	Confirmed TB	Negative	-1	1.07		Male	Peru
C003	10.3798	FN1	P02751	Confirmed TB	Negative	-1	1.07		Male	Peru
C003	10.2474	RBP4	P02753	Confirmed TB	Negative	-1	1.07		Male	Peru
C003	13.9424	AMBP	P02760	Confirmed TB	Negative	-1	1.07		Male	Peru
C003	9.35221	AMBP	P02760-206-352	Confirmed TB	Negative	-1	1.07		Male	Peru
C003	13.0588	ORM1	P02763	Confirmed TB	Negative	-1	1.07		Male	Peru
C003	12.8743	AHSG	P02765	Confirmed TB	Negative	-1	1.07		Male	Peru
C003	12.0356	TTR	P02766	Confirmed TB	Negative	-1	1.07		Male	Peru
C003	14.3399	ALB	P02768	Confirmed TB	Negative	-1	1.07		Male	Peru
C003	11.9009	ALB	P02768-25-609	Confirmed TB	Negative	-1	1.07		Male	Peru
C003	13.0181	GC	P02774	Confirmed TB	Negative	-1	1.07		Male	Peru
C003	11.2019	PPBP	P02775	Confirmed TB	Negative	-1	1.07		Male	Peru
C003	8.44564	PPBP	P02775-35-128	Confirmed TB	Negative	-1	1.07		Male	Peru
C003	11.151	PF4	P02776	Confirmed TB	Negative	-1	1.07		Male	Peru
C003	11.2104	TFRC	P02786	Confirmed TB	Negative	-1	1.07		Male	Peru
C003	14.5128	TF	P02787	Confirmed TB	Negative	-1	1.07		Male	Peru
C003	11.1595	TF	P02787-20-698	Confirmed TB	Negative	-1	1.07		Male	Peru
C003	8.98197	LTF	P02788	Confirmed TB	Negative	-1	1.07		Male	Peru
C003	9.74409	LTF	P02788-20-710	Confirmed TB	Negative	-1	1.07		Male	Peru
C003	14.8243	HPX	P02790	Confirmed TB	Negative	-1	1.07		Male	Peru
C003	9.46738	HPX	P02790-24-462	Confirmed TB	Negative	-1	1.07		Male	Peru
C003	8.89516	ANG	P03950	Confirmed TB	Negative	-1	1.07		Male	Peru
C003	11.3709	F11	P03951	Confirmed TB	Negative	-1	1.07		Male	Peru
C003	12.6152	KLKB1	P03952	Confirmed TB	Negative	-1	1.07		Male	Peru
C003	14.2512	KLKB1	P03952-20-390	Confirmed TB	Negative	-1	1.07		Male	Peru
C003	12.5071	C4BPA	P04003	Confirmed TB	Negative	-1	1.07		Male	Peru
C003	14.0533	VTN	P04004	Confirmed TB	Negative	-1	1.07		Male	Peru
C003	9.06337	CAT	P04040	Confirmed TB	Negative	-1	1.07		Male	Peru
C003	10.7875	FUCA1	P04066	Confirmed TB	Negative	-1	1.07		Male	Peru
C003	10.6612	PROC	P04070	Confirmed TB	Negative	-1	1.07		Male	Peru
C003	9.43471	ALDOA	P04075	Confirmed TB	Negative	-1	1.07		Male	Peru
C003	9.88328	ANXA1	P04083	Confirmed TB	Negative	-1	1.07		Male	Peru
C003	11.091	APOB	P04114	Confirmed TB	Negative	-1	1.07		Male	Peru
C003	11.1116	APOB	P04114-28-4563	Confirmed TB	Negative	-1	1.07		Male	Peru
C003	10.7921	LCAT	P04180	Confirmed TB	Negative	-1	1.07		Male	Peru
C003	12.2033	HRG	P04196	Confirmed TB	Negative	-1	1.07		Male	Peru
C003	8.33345	HRG	P04196-19-525	Confirmed TB	Negative	-1	1.07		Male	Peru
C003	13.9867	A1BG	P04217	Confirmed TB	Negative	-1	1.07		Male	Peru
C003	10.0348	A1BG	P04217-22-495	Confirmed TB	Negative	-1	1.07		Male	Peru
C003	9.85713	KRT1	P04264	Confirmed TB	Negative	-1	1.07		Male	Peru
C003	9.30611	VWF	P04275	Confirmed TB	Negative	-1	1.07		Male	Peru
C003	13.0744	SHBG	P04278	Confirmed TB	Negative	-1	1.07		Male	Peru
C003	10.9173	GAPDH	P04406	Confirmed TB	Negative	-1	1.07		Male	Peru
C003	9.63307	IGKV1-16	P04430	Confirmed TB	Negative	-1	1.07		Male	Peru
C003	12.1659	IGKV3-11	P04433	Confirmed TB	Negative	-1	1.07		Male	Peru
C003	16.0463	IGKV3-11	P04433-21-115	Confirmed TB	Negative	-1	1.07		Male	Peru
C003	9.1023	HLA-A	P04439	Confirmed TB	Negative	-1	1.07		Male	Peru
C003	9.37424	CAPNS1	P04632	Confirmed TB	Negative	-1	1.07		Male	Peru
C003	9.20581	HSPB1	P04792	Confirmed TB	Negative	-1	1.07		Male	Peru
[truncated: 416,334+ more rows]
