# Supplementary material for: Plasma proteomics for biomarker discovery in childhood tuberculosis
Source: Nat Commun. 2025 Jul 19;16:6657. doi: 10.1038/s41467-025-61515-5 (PMC12276249; doi:10.1038/s41467-025-61515-5)
Supplement: Supplementary file 5 — Supplementary Data 3 [file 41467_2025_61515_MOESM5_ESM.xlsx]

## Sheet: Info
Protein.ID	Protein Identifier
GeneName	Gene name
Log2FC (Confirmed TB / Unlikely TB)	Log2 Fold Change calculated as average difference for log2 transformed abundance of Confirmed TB vs Unlikely TB
pvalue	P-value derived from non-homoskedastic two-sided Welch unequal variance t-test
qvalue	Benjamini-Hochberg adjusted p-values

## Sheet: SupTable_S3
Protein.ID	GeneName	Log2FC (Confirmed TB / Unlikely TB)	pvalue	qvalue
P01768-20-117	IGHV3-30	1.32012	9.22e-09	7.92e-06
P01772	IGHV3-33	0.954362	0.00783137	0.101926
P04430	IGKV1-16	0.846413	3.39e-07	5.83e-05
P0DJI9-19-122	SAA2	0.777101	0.0198564	0.161508
P01762-20-117	IGHV3-11	0.675855	0.00949646	0.118224
A0A075B6R9	IGKV2D-24	0.556747	0.0270297	0.200546
Q96PZ0	PUS7	0.551594	0.183442	0.525989
P01742	IGHV1-69	0.547297	0.0433268	0.256674
A0A0C4DH31	IGHV1-18	0.518873	0.00257727	0.0461224
P08637-17-254	FCGR3A	0.502623	0.00545595	0.079435
A0A0C4DH29	IGHV1-3	0.499786	0.0020264	0.0417492
P01619-21-116	IGKV3-20	0.473647	0.00112776	0.0302734
P06312-21-121	IGKV4-1	0.468438	0.0157136	0.143595
A0A0B4J1V2	IGHV2-26	0.465859	0.000293608	0.0138295
P69892	HBG2	0.450254	0.00712543	0.0975507
P63261	ACTG1	0.440583	0.0099823	0.11865
A0A075B6K4-20-115	IGLV3-10	0.437565	0.0215948	0.170326
P04433	IGKV3-11	0.420531	0.0268543	0.200546
P01764-20-117	IGHV3-23	0.40745	0.00187263	0.0406826
P01593	IGKV1D-33	0.40423	0.000514484	0.0173309
P23381	WARS1	0.388507	8.23e-08	3.32e-05
P02741	CRP	0.381865	0.0216129	0.170326
A0A0B4J1X5	IGHV3-74	0.375227	0.0313222	0.221273
A0A0B4J1V6	IGHV3-73	0.364307	0.032608	0.225889
A0A075B6S4-23-117	IGKV1D-17	0.361783	0.199548	0.556111
P0DJI9	SAA2	0.360705	0.045367	0.265104
P07988	SFTPB	0.354132	4.06e-05	0.00290563
P20742	PZP	0.343019	0.00111867	0.0302734
P80511	S100A12	0.338104	0.0192192	0.160256
Q71U36	TUBA1A	0.336091	0.000440116	0.0164374
P18827	SDC1	0.330746	0.000751685	0.0235414
A0A0C4DH25-21-116	IGKV3D-20	0.327261	0.0136876	0.133847
P0DJI8	SAA1	0.324653	0.0675473	0.333887
P02656-21-99	APOC3	0.321979	0.0390057	0.243647
P24158	PRTN3	0.319674	0.0578181	0.301004
P01593-23-117	IGKV1D-33	0.316827	0.13376	0.450586
A0A0C4DH24-20-114	IGKV6-21	0.310343	0.0618937	0.312745
P01743	IGHV1-46	0.29679	0.088091	0.371623
P01714-21-112	IGLV3-19	0.296038	0.0106994	0.120075
P07333	CSF1R	0.292215	0.00183323	0.0406826
P62753	RPS6	0.28534	0.268317	0.626017
Q03591	CFHR1	0.284994	0.0171926	0.151061
P24821	TNC	0.280314	0.000260305	0.013153
A0A0C4DH42-20-116	IGHV3-66	0.279707	0.097337	0.381319
Q15365	PCBP1	0.277856	0.0107634	0.120075
O75015	FCGR3B	0.274053	0.228825	0.586749
A0A075B6J1-20-123	IGLV5-37	0.270138	0.0135498	0.133847
P01700-20-117	IGLV1-47	0.270014	0.212918	0.568003
P08238	HSP90AB1	0.269462	0.0336581	0.229398
P09960	LTA4H	0.265396	0.000794763	0.0235414
P00492	HPRT1	0.257543	0.0137889	0.133847
A0A0B4J1Y8-20-123	IGLV9-49	0.253378	0.0964121	0.381319
P08833	IGFBP1	0.252022	0.109329	0.409338
Q16853	AOC3	0.251145	0.0968837	0.381319
A0A075B6K4	IGLV3-10	0.247048	0.0152612	0.141129
A0A0C4DH69-23-117	IGKV1-9	0.24573	0.251383	0.613461
P02776	PF4	0.242941	0.01108	0.122022
P23083	IGHV1-2	0.242649	0.0573836	0.300564
P01767-20-116	IGHV3-53	0.242285	0.403611	0.729898
P01602-23-117	IGKV1-5	0.242245	0.209117	0.561348
P35030	PRSS3	0.242123	0.0257222	0.19728
P01602	IGKV1-5	0.240646	0.0695753	0.336359
Q9BTY2	FUCA2	0.232778	0.0102055	0.11865
A0A0B4J1X8-20-118	IGHV3-43	0.229133	0.0731462	0.35102
P37837	TALDO1	0.228235	0.00661437	0.0946957
P08637	FCGR3A	0.227498	0.0121225	0.128558
P10124	SRGN	0.225752	0.249598	0.613461
P62328	TMSB4X	0.223784	0.0633639	0.316451
P01597	IGKV1-39	0.22343	0.162267	0.497811
P41222	PTGDS	0.22083	0.0137372	0.133847
P09211	GSTP1	0.214993	0.0901066	0.373921
O75015-17-200	FCGR3B	0.214887	0.042023	0.251507
P00738-162-406	HP	0.211873	0.303895	0.645032
P01714	IGLV3-19	0.211282	0.0168812	0.151052
P08590	MYL3	0.210429	0.0563669	0.29705
P30043	BLVRB	0.209041	0.0756111	0.352989
A0A0C4DH73-23-117	IGKV1-12	0.207991	0.033057	0.227168
P06733	ENO1	0.207681	0.0134112	0.133847
P61026	RAB10	0.206456	0.156662	0.487583
P35443	THBS4	0.206004	0.00223036	0.0435427
P05362	ICAM1	0.205557	0.000523706	0.0173309
P02675-31-44	FGB	0.205247	0.30562	0.645032
P60709	ACTB	0.203917	0.0175899	0.152623
P28066	PSMA5	0.201874	0.0221207	0.172743
P01703-20-118	IGLV1-40	0.201257	0.336062	0.682453
Q9H0U4	RAB1B	0.201217	0.0322392	0.22515
Q14314	FGL2	0.200598	0.101633	0.388013
A0A075B6Q5	IGHV3-64	0.199941	0.124858	0.434576
P04406	GAPDH	0.199193	0.0285701	0.209759
P61088	UBE2N	0.196679	0.137638	0.458261
A0A087WW87	IGKV2-40	0.196641	0.159789	0.493856
P01599	IGKV1-17	0.195893	0.0163295	0.147653
P68871	HBB	0.194324	0.165284	0.499607
P01877	IGHA2	0.193708	0.21543	0.571328
Q86UX7	FERMT3	0.192581	0.0314264	0.221273
Q9NZP8	C1RL	0.192513	0.124048	0.434576
P43652-22-599	AFM	0.190337	0.0959605	0.381319
Q02818	NUCB1	0.190137	0.110775	0.41107
A0A0B4J1V0	IGHV3-15	0.188176	0.0486792	0.277994
P05164	MPO	0.184587	0.162892	0.49795
P01833-19-764	PIGR	0.182039	0.0991778	0.382035
P08238-2-724	HSP90AB1	0.179997	0.0549027	0.292928
P78417	GSTO1	0.178302	0.0985801	0.3819
P13796	LCP1	0.177199	0.0106831	0.120075
P00738	HP	0.175517	0.111758	0.41107
A0A0B4J1V0-20-119	IGHV3-15	0.175298	0.208452	0.561318
Q14126	DSG2	0.174712	0.0365872	0.238922
P61769-21-119	B2M	0.174282	0.202634	0.556111
P18669	PGAM1	0.173449	0.0804779	0.36577
Q9ULI3	HEG1	0.173388	0.0816694	0.367299
A0A075B6S5	IGKV1-27	0.170418	0.195325	0.548315
P06312	IGKV4-1	0.170297	0.103855	0.394743
O14950	MYL12B	0.169908	0.220837	0.57657
A0A0C4DH33-20-117	IGHV1-24	0.167528	0.183539	0.525989
A0A0A0MS15	IGHV3-49	0.166794	0.0869871	0.371623
P61981	YWHAG	0.16539	0.11866	0.426481
P21980	TGM2	0.163778	0.0481253	0.277447
P01876	IGHA1	0.163136	0.0686137	0.334882
P69905	HBA1	0.161823	0.215495	0.571328
A0A0C4DH43	IGHV2-70D	0.161686	0.091377	0.376517
P30041	PRDX6	0.161454	0.0366702	0.238922
P31948	STIP1	0.161371	0.0916088	0.376517
P68104	EEF1A1	0.159236	0.0745432	0.352989
Q9NZ08	ERAP1	0.159163	0.0202869	0.162864
A0A075B6J9	IGLV2-18	0.158312	0.396991	0.72496
O95810	CAVIN2	0.157385	0.171863	0.505583
A0A0B4J1V6-20-119	IGHV3-73	0.154522	0.149308	0.473267
P04075	ALDOA	0.154398	0.123343	0.434576
Q9Y5C1	ANGPTL3	0.154287	0.0948834	0.381319
P13798	APEH	0.151735	0.175983	0.514182
Q5TDH0	DDI2	0.151551	0.0496058	0.278506
Q04760	GLO1	0.15076	0.135671	0.453468
P00491	PNP	0.15066	0.0589836	0.303395
Q9HDC9	APMAP	0.150266	0.0179033	0.153789
Q9NT62	ATG3	0.15024	0.0392085	0.243647
P40925	MDH1	0.148842	0.0680211	0.333887
P49720	PSMB3	0.148393	0.0597768	0.305644
A0A087WSY6	IGKV3D-15	0.147332	0.295973	0.642022
P01033-24-207	TIMP1	0.145405	0.21036	0.562927
Q86VB7	CD163	0.144985	0.0516424	0.284364
P17987	TCP1	0.143586	0.0399511	0.245129
P01591-23-159	JCHAIN	0.143423	0.309008	0.647409
P0DOY3	IGLC3	0.141693	0.177946	0.516404
P30740-1-379	SERPINB1	0.141572	0.125587	0.434997
P49721	PSMB2	0.14155	0.0838064	0.369178
P01880-1-384	IGHD	0.141164	0.376345	0.707666
P0DOY2-1-106	IGLC2	0.14088	0.189081	0.536041
Q9NR12	PDLIM7	0.139126	0.246664	0.610617
P50991	CCT4	0.137704	0.118289	0.426481
P22897	MRC1	0.135525	0.00333286	0.0554037
P19320	VCAM1	0.135058	0.0360362	0.238922
Q9Y6R7-24-5405	FCGBP	0.133909	0.203444	0.556208
Q06323	PSME1	0.133657	0.0790514	0.365082
A0A0C4DH38	IGHV5-51	0.131984	0.271833	0.626017
P01857	IGHG1	0.131909	0.0372707	0.238922
Q15582	TGFBI	0.131394	0.111806	0.41107
P01721-20-117	IGLV6-57	0.130871	0.349162	0.693738
P26641	EEF1G	0.13059	0.266741	0.626017
P35613	BSG	0.12975	0.221499	0.57657
A0A0A0MT36	IGKV6D-21	0.129543	0.0533461	0.290027
Q8NBJ4	GOLM1	0.126389	0.0607269	0.308665
P30086	PEBP1	0.126358	0.146132	0.468475
P10619	CTSA	0.12602	0.0894763	0.373107
P11413	G6PD	0.125442	0.0547374	0.292928
P63104	YWHAZ	0.124421	0.167505	0.499607
A0A0C4DH38-20-117	IGHV5-51	0.120899	0.371483	0.707666
P62258	YWHAE	0.120726	0.0892857	0.373107
O14786	NRP1	0.120484	0.109602	0.409338
Q06033-35-651	ITIH3	0.117772	0.39618	0.72496
P35606	COPB2	0.117342	0.165868	0.499607
P34932	HSPA4	0.116873	0.077349	0.35915
P05067	APP	0.116619	0.0677591	0.333887
Q13418	ILK	0.116336	0.283589	0.629119
Q9Y6R7	FCGBP	0.114668	0.0339156	0.229398
P13716	ALAD	0.114562	0.174667	0.512077
P00387	CYB5R3	0.114308	0.171153	0.505583
P13224	GP1BB	0.112888	0.384182	0.714312
P61006	RAB8A	0.111392	0.367354	0.707666
P55058	PLTP	0.111273	0.107901	0.406521
A0A0B4J2H0	IGHV1-69D	0.110875	0.603527	0.831147
P12111	COL6A3	0.110128	0.0267909	0.200546
P61204	ARF3	0.109351	0.26739	0.626017
Q14141	SEPTIN6	0.109168	0.124748	0.434576
Q08830	FGL1	0.10857	0.304305	0.645032
P31946	YWHAB	0.108558	0.490159	0.775408
P53396	ACLY	0.108224	0.0558131	0.295947
P09486	SPARC	0.107009	0.127035	0.436493
P9WPU7	atpA	0.106564	0.260936	0.625526
P02730	SLC4A1	0.105844	0.270092	0.626017
O14818	PSMA7	0.105321	0.10138	0.388013
P14625	HSP90B1	0.105278	0.0505966	0.280403
P00568	AK1	0.104942	0.106236	0.402011
P0DMV8-2-641	HSPA1A	0.104909	0.201629	0.556111
O75083	WDR1	0.104851	0.0585377	0.302915
P0DMV8	HSPA1A	0.10325	0.299602	0.643085
Q99969	RARRES2	0.102191	0.429634	0.741879
P07900	HSP90AA1	0.101696	0.0865313	0.371623
P01782	IGHV3-9	0.101558	0.456354	0.754815
A0A0B4J2D9-23-117	IGKV1D-13	0.101169	0.48699	0.774653
P27348	YWHAQ	0.100362	0.203965	0.556208
A0A0C4DH34	IGHV4-28	0.0997498	0.5088	0.776303
P18206	VCL	0.0987627	0.225891	0.582705
P62826	RAN	0.0983458	0.283951	0.629119
P02763	ORM1	0.0982906	0.166499	0.499607
Q14697	GANAB	0.0974687	0.120307	0.4306
Q96NZ9-21-151	PRAP1	0.0970284	0.382733	0.714312
P04275	VWF	0.0969488	0.251119	0.613461
P25786	PSMA1	0.0969356	0.121416	0.432763
P68371	TUBB4B	0.0963702	0.285805	0.631121
P60953	CDC42	0.0959212	0.310754	0.649483
P07737	PFN1	0.0959022	0.375799	0.707666
Q9H299	SH3BGRL3	0.0952345	0.435316	0.745313
P00738-19-406	HP	0.094501	0.3924	0.72178
Q13201	MMRN1	0.0942822	0.079986	0.36577
Q99439	CNN2	0.0940731	0.269927	0.626017
Q12805-18-493	EFEMP1	0.0930092	0.45781	0.754815
P08709	F7	0.0928427	0.201824	0.556111
P15153	RAC2	0.0912093	0.444443	0.745657
P54920	NAPA	0.0903695	0.294994	0.642022
P00450-20-1065	CP	0.0900959	0.325223	0.666336
P55072	VCP	0.0893995	0.145571	0.468475
Q8WUM4	PDCD6IP	0.0892951	0.142967	0.468475
P32119	PRDX2	0.0888859	0.463159	0.759017
P63241	EIF5A	0.0884047	0.588185	0.825573
P52565	ARHGDIA	0.0882724	0.185658	0.529835
P02679-27-453	FGG	0.0882645	0.34338	0.689097
A0A075B6P5-20-120	IGKV2-28	0.0879484	0.500341	0.775498
P16671	CD36	0.087263	0.514808	0.776419
Q92496	CFHR4	0.0871912	0.267666	0.626017
Q9H4A9	DPEP2	0.0864867	0.284166	0.629119
Q9UL46	PSME2	0.0860761	0.524602	0.78371
P01619	IGKV3-20	0.0849014	0.230527	0.589086
A0A0B4J1U3	IGLV1-36	0.0840999	0.655768	0.853981
Q14254	FLOT2	0.084038	0.291708	0.637997
P49747	COMP	0.0836944	0.130126	0.441812
P51149	RAB7A	0.0823059	0.267859	0.626017
Q9NTK5	OLA1	0.0810883	0.352454	0.695995
P01857-1-330	IGHG1	0.0800559	0.42636	0.741879
P25788	PSMA3	0.0797506	0.233527	0.591738
Q8WWZ8	OIT3	0.0797387	0.344047	0.689097
Q9HBI1	PARVB	0.0794304	0.316809	0.65734
O75563	SKAP2	0.0793364	0.271116	0.626017
A0A0B4J1Y9	IGHV3-72	0.0793189	0.506698	0.775853
P26038	MSN	0.0792596	0.283146	0.629119
P49368	CCT3	0.0789108	0.0859413	0.371623
P60660	MYL6	0.0784545	0.374187	0.707666
P12931	SRC	0.0781762	0.231108	0.589086
P61626-19-148	LYZ	0.0770954	0.399905	0.726255
P61224	RAP1B	0.0770446	0.49745	0.775498
P37840-1-140	SNCA	0.0765703	0.41485	0.737978
P30153	PPP2R1A	0.0760776	0.279916	0.629119
P68032	ACTC1	0.075644	0.513342	0.776419
P17980	PSMC3	0.0753944	0.218656	0.574939
P20618	PSMB1	0.0748146	0.300206	0.643085
P07437	TUBB	0.0739769	0.347657	0.692894
P01024-23-1663	C3	0.0737736	0.424576	0.741879
Q99784	OLFM1	0.0733533	0.0976603	0.381319
P00367	GLUD1	0.0732663	0.375622	0.707666
P08134	RHOC	0.0731897	0.154851	0.483792
P36980	CFHR2	0.0730024	0.359552	0.706763
P68366	TUBA4A	0.0724805	0.488027	0.774653
P30048	PRDX3	0.0721447	0.298187	0.643085
O00299	CLIC1	0.0717851	0.274285	0.629119
P49755	TMED10	0.0717173	0.12496	0.434576
P35542	SAA4	0.0714429	0.415418	0.737978
P01717	IGLV3-25	0.0709251	0.46666	0.759017
P07910	HNRNPC	0.070612	0.301999	0.645032
P16278	GLB1	0.070373	0.341029	0.687661
O15145	ARPC3	0.0701941	0.367079	0.707666
Q14766	LTBP1	0.06995	0.220053	0.576296
Q99497	PARK7	0.0683077	0.338777	0.686342
O75874	IDH1	0.0678866	0.428915	0.741879
O60664	PLIN3	0.0678286	0.424855	0.741879
P40197	GP5	0.0675465	0.276203	0.629119
P06727	APOA4	0.0674719	0.275973	0.629119
Q9H4B7	TUBB1	0.0667757	0.419772	0.740419
Q9Y490	TLN1	0.0648914	0.389332	0.720232
P11586	MTHFD1	0.064506	0.390719	0.720232
P16157	ANK1	0.0644034	0.26261	0.625526
P00352	ALDH1A1	0.0641259	0.399405	0.726255
P98160	HSPG2	0.0636825	0.202621	0.556111
P04433-21-115	IGKV3-11	0.0635596	0.497159	0.775498
P27918	CFP	0.0632222	0.512795	0.776419
P02750	LRG1	0.0629164	0.575636	0.818048
P01824	IGHV4-39	0.0628838	0.250247	0.613461
P48059	LIMS1	0.0626716	0.374757	0.707666
P43304	GPD2	0.0619481	0.278241	0.629119
Q15404	RSU1	0.061911	0.508652	0.776303
P16452	EPB42	0.0618811	0.250847	0.613461
Q15113	PCOLCE	0.0614176	0.438204	0.745313
P02750-36-347	LRG1	0.0613303	0.47373	0.763478
P01780	IGHV3-7	0.0612244	0.361801	0.707641
P11142	HSPA8	0.061084	0.266829	0.626017
P00558	PGK1	0.0598935	0.45253	0.753248
P62277	RPS13	0.0585647	0.390286	0.720232
O00232	PSMD12	0.057909	0.4301	0.741879
P01031	C5	0.0576011	0.115593	0.420739
P48444	ARCN1	0.0572673	0.459895	0.7568
Q00013	MPP1	0.0569575	0.491995	0.775498
O75844	ZMPSTE24	0.0566173	0.51149	0.776419
Q86UD1	OAF	0.0560978	0.397504	0.72496
P02788	LTF	0.0560216	0.500905	0.775498
P61978	HNRNPK	0.0559885	0.569325	0.818048
P01871	IGHM	0.0558706	0.571824	0.818048
P23284	PPIB	0.0549297	0.375965	0.707666
Q15084	PDIA6	0.0545059	0.503835	0.775498
O00187	MASP2	0.0534994	0.3205	0.660214
P58546	MTPN	0.053293	0.334232	0.680344
P10643	C7	0.052941	0.241931	0.604402
P02743	APCS	0.0521708	0.448845	0.750113
O00410	IPO5	0.0520141	0.353795	0.697042
Q06828	FMOD	0.0517294	0.523389	0.78326
P48643	CCT5	0.0505999	0.620976	0.841894
Q13561	DCTN2	0.0504493	0.512759	0.776419
O43866	CD5L	0.0503033	0.515202	0.776419
P11166	SLC2A1	0.0499788	0.504053	0.775498
Q6UX71	PLXDC2	0.0498061	0.56239	0.81466
P61160	ACTR2	0.0496962	0.574152	0.818048
P61769	B2M	0.0495214	0.623708	0.842399
Q9BUL8	PDCD10	0.049154	0.596538	0.830318
P47756	CAPZB	0.0490825	0.46279	0.759017
P37802	TAGLN2	0.0481224	0.622354	0.841894
P25787	PSMA2	0.0478341	0.600852	0.831147
P16070	CD44	0.0478113	0.649197	0.852691
P61163	ACTR1A	0.0477597	0.562152	0.81466
P02452	COL1A1	0.0477242	0.630162	0.844476
Q9Y230	RUVBL2	0.0471056	0.440773	0.745313
P55209	NAP1L1	0.0467404	0.47739	0.766502
P00915	CA1	0.0465824	0.530199	0.786599
P07195	LDHB	0.0464429	0.457636	0.754815
Q86YW5	TREML1	0.0461664	0.629481	0.844476
Q14515	SPARCL1	0.0457507	0.442828	0.745657
P01019	AGT	0.0453445	0.505564	0.775498
P18054	ALOX12	0.0447458	0.573263	0.818048
P30101	PDIA3	0.0446497	0.407648	0.731043
O00151	PDLIM1	0.043736	0.637878	0.8482
P26447	S100A4	0.043724	0.766817	0.914855
P19652	ORM2	0.0431929	0.562365	0.81466
P21333	FLNA	0.0426535	0.55804	0.812469
P0DP01	IGHV1-8	0.0420407	0.739937	0.898372
Q9NZP8-36-487	C1RL	0.0415937	0.594929	0.830318
P23142	FBLN1	0.0412369	0.467944	0.759017
O43866-20-347	CD5L	0.0408997	0.779107	0.918515
P04040	CAT	0.0403731	0.438185	0.745313
Q16181	SEPTIN7	0.0403036	0.577504	0.818048
Q70J99	UNC13D	0.0400056	0.577318	0.818048
P06753	TPM3	0.0399888	0.468311	0.759017
P42025	ACTR1B	0.039347	0.616304	0.840911
P04899	GNAI2	0.03804	0.654505	0.853981
P02655-29-101	APOC2	0.0376639	0.866976	0.958873
P23142-30-703	FBLN1	0.0371508	0.73064	0.89532
Q14247	CTTN	0.0367944	0.76193	0.910981
A0A075B6K2	IGLV3-12	0.0367595	0.712906	0.883674
P03950	ANG	0.0361412	0.658985	0.853981
Q27J81	INF2	0.0360001	0.426186	0.741879
P01591	JCHAIN	0.0357472	0.699557	0.875904
Q14624-29-661	ITIH4	0.0354504	0.571979	0.818048
Q9BSJ8	ESYT1	0.034793	0.455237	0.754815
P05090-21-189	APOD	0.0346888	0.657951	0.853981
P36542	ATP5F1C	0.034413	0.884057	0.964134
P01834	IGKC	0.0342862	0.641787	0.84931
P19367	HK1	0.0342605	0.648992	0.852691
Q96QK1	VPS35	0.0342026	0.481589	0.770363
P00734-364-622	F2	0.033478	0.801043	0.931072
P80748	IGLV3-21	0.0333922	0.687849	0.875904
Q00610	CLTC	0.0332926	0.476797	0.766502
P18428	LBP	0.0331714	0.694118	0.875904
P31939	ATIC	0.0330758	0.629619	0.844476
Q86VP6	CAND1	0.0330107	0.519613	0.780327
P01766	IGHV3-13	0.0325428	0.742825	0.898714
Q99623	PHB2	0.0325016	0.657989	0.853981
P35579	MYH9	0.0323534	0.591358	0.828674
P00338	LDHA	0.0320979	0.629307	0.844476
P62805	H4C1	0.0319003	0.715758	0.884656
P00918	CA2	0.0318989	0.572117	0.818048
P37235	HPCAL1	0.0318401	0.57653	0.818048
P21964	COMT	0.0315298	0.636987	0.8482
P08567	PLEK	0.0315102	0.607334	0.833386
P35908	KRT2	0.0311485	0.601941	0.831147
P08514	ITGA2B	0.0311093	0.701539	0.875904
P50395	GDI2	0.0307811	0.59616	0.830318
P05388	RPLP0	0.0304201	0.632102	0.845757
P9WKZ3	Rv3404c	0.030218	0.917466	0.973664
P11277	SPTB	0.0301596	0.587779	0.825573
P01024	C3	0.0298804	0.548515	0.804051
P07738	BPGM	0.0287736	0.660012	0.853981
P13639	EEF2	0.0283304	0.68046	0.872411
P06681	C2	0.027907	0.495129	0.775498
P02787-20-698	TF	0.027892	0.644128	0.84931
P40227	CCT6A	0.0277531	0.605933	0.832794
P50990	CCT8	0.0273697	0.656601	0.853981
Q07954	LRP1	0.0268722	0.597364	0.830318
O60814	H2BC12	0.0266133	0.828513	0.936438
P04217-22-495	A1BG	0.0261553	0.690091	0.875904
Q8WXI7	MUC16	0.0260446	0.827074	0.936043
P14618	PKM	0.024574	0.670518	0.864827
O75396	SEC22B	0.0243984	0.780578	0.918515
P15814	IGLL1	0.0243725	0.875545	0.962988
P48740	MASP1	0.023599	0.644645	0.84931
P15170	GSPT1	0.0232592	0.677652	0.870109
P01701	IGLV1-51	0.0228827	0.884198	0.964134
Q9UBW5	BIN2	0.0225458	0.698196	0.875904
P14780-20-93	MMP9	0.0221972	0.852886	0.950232
P68363	TUBA1B	0.0219967	0.818291	0.93472
P00740	F9	0.0217413	0.697577	0.875904
P02655	APOC2	0.0216815	0.834107	0.940286
P22392	NME2	0.0205472	0.779578	0.918515
P51571	SSR4	0.0197359	0.791501	0.926294
P67936	TPM4	0.0196071	0.735067	0.895807
Q12805	EFEMP1	0.0194991	0.699029	0.875904
P07996	THBS1	0.0192122	0.851303	0.949804
P60981	DSTN	0.018997	0.712504	0.883674
P14543	NID1	0.0189576	0.816272	0.93472
Q06033	ITIH3	0.0184789	0.695546	0.875904
P78371	CCT2	0.0181661	0.705796	0.87994
P06737	PYGL	0.0181354	0.811118	0.93472
P02747	C1QC	0.0178643	0.776576	0.918515
P51148	RAB5C	0.0178512	0.800702	0.931072
Q9ULV4	CORO1C	0.0175644	0.695666	0.875904
P01833	PIGR	0.0171321	0.783439	0.919828
O00187-16-686	MASP2	0.0167424	0.930642	0.980242
Q9Y5B9	SUPT16H	0.0166206	0.856799	0.953355
O75390	CS	0.0161783	0.762509	0.910981
O43707	ACTN4	0.0157866	0.720389	0.886554
P63010	AP2B1	0.0157573	0.817323	0.93472
P24844	MYL9	0.0151942	0.806673	0.934441
Q9NQC3	RTN4	0.01503	0.807166	0.934441
P01817	IGHV2-5	0.0146615	0.903355	0.973664
P21926-2-228	CD9	0.0145284	0.91161	0.973664
P22792	CPN2	0.0143531	0.808326	0.934525
P02549	SPTA1	0.0133889	0.779792	0.918515
P05106	ITGB3	0.0131355	0.878544	0.964134
Q8NBP7	PCSK9	0.0124594	0.890397	0.965721
P55010	EIF5	0.0106782	0.945121	0.981692
P12814	ACTN1	0.0102515	0.820462	0.93472
P15531	NME1	0.0102143	0.910846	0.973664
P22314	UBA1	0.00961726	0.884704	0.964134
Q9NQW7	XPNPEP1	0.00947905	0.861494	0.956102
O00429	DNM1L	0.00906118	0.889717	0.965721
P08603	CFH	0.00866372	0.786356	0.921528
Q7Z7M0	MEGF8	0.00836698	0.912441	0.973664
P08133	ANXA6	0.00825098	0.967958	0.994588
P30740	SERPINB1	0.00797865	0.936553	0.980242
Q8NBS9	TXNDC5	0.00739826	0.934903	0.980242
P01860	IGHG3	0.00728238	0.918124	0.973664
Q14974	KPNB1	0.00713962	0.882067	0.964134
Q01518	CAP1	0.00676667	0.911473	0.973664
P33151	CDH5	0.0061718	0.912911	0.973664
P39656	DDOST	0.00580915	0.915656	0.973664
P01701-20-117	IGLV1-51	0.0053932	0.974893	0.998838
Q9NP79	VTA1	0.00519649	0.951296	0.983085
P61106	RAB14	0.00495562	0.930699	0.980242
P35527	KRT9	0.00493563	0.94934	0.982964
P38646	HSPA9	0.00479152	0.926168	0.979776
Q9Y678	COPG1	0.00465942	0.929626	0.980242
O00231	PSMD11	0.00443095	0.942585	0.980242
Q15063	POSTN	0.00392236	0.952185	0.983085
P23193	TCEA1	0.00201004	0.985443	0.998952
Q15762	CD226	0.00156419	0.984185	0.998952
P04264	KRT1	0.0011888	0.987116	0.998952
P53621	COPA	0.00111988	0.984891	0.998952
P04217	A1BG	0.000860087	0.986134	0.998952
Q15691	MAPRE1	0.000816248	0.992078	0.999098
P08697-40-491	SERPINF2	0.000702023	0.994221	0.999174
O14980	XPO1	0.000581815	0.991245	0.999098
Q13228	SELENBP1	0.000351154	0.995291	0.999174
P05160	F13B	2.16e-05	0.999726	0.999824
P04439	HLA-A	-2.46e-05	0.999824	0.999824
P06748	NPM1	-0.000549091	0.996847	0.999174
A0A0C4DH36	IGHV3-38	-0.000642567	0.996027	0.999174
O15511	ARPC5	-0.000789271	0.99212	0.999098
P27105	STOM	-0.00124616	0.989155	0.999098
Q6IAA8	LAMTOR1	-0.0016703	0.982912	0.998952
P10599	TXN	-0.00183608	0.98291	0.998952
P09382	LGALS1	-0.00205313	0.982013	0.998952
P02775	PPBP	-0.00229696	0.987323	0.998952
Q14520	HABP2	-0.00243655	0.955194	0.985008
Q9H4M9	EHD1	-0.00268691	0.960304	0.988085
P23470	PTPRG	-0.00305837	0.975582	0.998838
P01023-24-1474	A2M	-0.00335377	0.969321	0.994799
Q14203	DCTN1	-0.00351841	0.949779	0.982964
P09493	TPM1	-0.00367358	0.948581	0.982964
Q9UK55	SERPINA10	-0.00421993	0.925064	0.979776
P61158	ACTR3	-0.00444782	0.941739	0.980242
P52907	CAPZA1	-0.00494443	0.938253	0.980242
P23526	AHCY	-0.0049454	0.937881	0.980242
P01137	TGFB1	-0.00557401	0.940199	0.980242
P08571-20-367	CD14	-0.00557879	0.941404	0.980242
P16930	FAH	-0.0055944	0.938486	0.980242
Q99832	CCT7	-0.00624949	0.906885	0.973664
P08493	MGP	-0.0078302	0.960479	0.988085
P29350	PTPN6	-0.00793715	0.90484	0.973664
Q9P1F3	ABRACL	-0.00843954	0.938501	0.980242
Q7L591	DOK3	-0.00846457	0.911587	0.973664
Q9NY65	TUBA8	-0.00864351	0.880141	0.964134
P35232	PHB	-0.00879807	0.867339	0.958873
Q6EMK4	VASN	-0.00996408	0.918021	0.973664
Q9UNW1	MINPP1	-0.0104956	0.841841	0.944049
P01704	IGLV2-14	-0.0106338	0.916601	0.973664
P27824	CANX	-0.0106774	0.830282	0.937204
Q04917	YWHAH	-0.0111557	0.840689	0.94399
P10599-2-105	TXN	-0.0113932	0.935123	0.980242
P04844	RPN2	-0.0117525	0.859908	0.955577
Q08380	LGALS3BP	-0.0121006	0.870042	0.959392
Q9H4A4	RNPEP	-0.0121147	0.977085	0.998952
Q93084	ATP2A3	-0.0122308	0.901511	0.973664
P62937	PPIA	-0.0122734	0.879899	0.964134
O95479	H6PD	-0.0126318	0.823979	0.935086
P02786	TFRC	-0.0129813	0.83887	0.94318
P22234	PAICS	-0.0133082	0.783834	0.919828
P24534	EEF1B2	-0.0134528	0.868763	0.959213
P51884-19-338	LUM	-0.0138597	0.864118	0.957777
P04792	HSPB1	-0.0139284	0.899154	0.973664
P36955	SERPINF1	-0.0141675	0.824051	0.935086
P26927	MST1	-0.0146505	0.821552	0.93472
Q16891	IMMT	-0.0146798	0.837191	0.942526
P60900	PSMA6	-0.0147387	0.912607	0.973664
P07237	P4HB	-0.0150543	0.769487	0.916767
Q9H4X1	RGCC	-0.0158029	0.843359	0.944519
Q96HC4	PDLIM5	-0.0164977	0.819147	0.93472
P06702	S100A9	-0.016553	0.818539	0.93472
Q15019	SEPTIN2	-0.0172966	0.777191	0.918515
P13804	ETFA	-0.0174271	0.756003	0.908261
Q15366	PCBP2	-0.0174271	0.825743	0.935769
P02748	C9	-0.0180718	0.736251	0.895807
P01009	SERPINA1	-0.0187986	0.600917	0.831147
Q13642	FHL1	-0.0191322	0.798391	0.931072
P13645	KRT10	-0.019425	0.802088	0.931072
P48735	IDH2	-0.0195407	0.641636	0.84931
Q01813	PFKP	-0.0199649	0.817753	0.93472
Q9BZR6	RTN4R	-0.0212171	0.851396	0.949804
Q8WUW1	BRK1	-0.0213169	0.770562	0.916777
P62906	RPL10A	-0.0220716	0.889871	0.965721
Q9BXR6	CFHR5	-0.0221412	0.687928	0.875904
P04180	LCAT	-0.0224582	0.740451	0.898372
P13591	NCAM1	-0.022535	0.747699	0.90083
P06727-21-396	APOA4	-0.0225519	0.758115	0.909052
Q16706	MAN2A1	-0.0226012	0.730607	0.89532
P13598	ICAM2	-0.0228413	0.694237	0.875904
P54727	RAD23B	-0.0233812	0.820532	0.93472
P02745	C1QA	-0.0238249	0.682464	0.873676
Q15942	ZYX	-0.0239368	0.618691	0.840911
P17301	ITGA2	-0.0242729	0.599216	0.831147
P11171	EPB41	-0.0248019	0.735346	0.895807
P45974	USP5	-0.0251425	0.659481	0.853981
P01034	CST3	-0.0253655	0.727798	0.89439
P48163	ME1	-0.025515	0.734755	0.895807
O75636	FCN3	-0.0258066	0.74763	0.90083
P62820	RAB1A	-0.0261473	0.814457	0.93472
Q13576	IQGAP2	-0.0262066	0.900146	0.973664
P02652	APOA2	-0.0266863	0.553005	0.807876
P43121	MCAM	-0.0266909	0.718178	0.885101
P49913	CAMP	-0.0271058	0.871624	0.959904
P02671	FGA	-0.027124	0.52308	0.78326
Q07866	KLC1	-0.0277563	0.708481	0.880731
Q6EMK4-24-673	VASN	-0.0277832	0.742497	0.898714
Q9Y4I1	MYO5A	-0.0279413	0.542	0.799962
P02788-20-710	LTF	-0.0284772	0.758778	0.909052
P23229	ITGA6	-0.0285519	0.544055	0.800742
A0A0B4J1Y8	IGLV9-49	-0.0295347	0.796059	0.930361
P08195	SLC3A2	-0.029539	0.610576	0.836499
P42785	PRCP	-0.0299701	0.612576	0.837902
Q05655	PRKCD	-0.0303751	0.715303	0.884656
O00506	STK25	-0.0308366	0.582269	0.820013
P61020	RAB5B	-0.0309619	0.676484	0.869909
P55058-18-493	PLTP	-0.0311365	0.885566	0.964134
P11021	HSPA5	-0.031626	0.441635	0.745313
P02774	GC	-0.0319141	0.466131	0.759017
Q02153	GUCY1B1	-0.0329197	0.66012	0.853981
P47755	CAPZA2	-0.0329358	0.74772	0.90083
P05156	CFI	-0.033153	0.468067	0.759017
P0C0L5	C4B	-0.0333332	0.426797	0.741879
P07951	TPM2	-0.0336867	0.627615	0.844476
Q9UJU6	DBNL	-0.0353116	0.700643	0.875904
P06576	ATP5F1B	-0.0355121	0.444089	0.745657
P99999	CYCS	-0.0360223	0.848018	0.948499
P62333	PSMC6	-0.0362196	0.514884	0.776419
Q16610	ECM1	-0.036301	0.505427	0.775498
Q8NBM8	PCYOX1L	-0.0370972	0.62159	0.841894
O15143	ARPC1B	-0.0384298	0.441546	0.745313
P05556	ITGB1	-0.0398387	0.418166	0.739104
P62937-1-165	PPIA	-0.0403574	0.519543	0.780327
P61604	HSPE1	-0.0405697	0.582314	0.820013
P02452-1219-1464	COL1A1	-0.040794	0.801131	0.931072
Q13790	APOF	-0.0409072	0.695055	0.875904
P02647-25-266	APOA1	-0.0417052	0.581801	0.820013
P30044	PRDX5	-0.0418834	0.61727	0.840911
P56192	MARS1	-0.0427604	0.544393	0.800742
P01718-21-113	IGLV3-27	-0.0435653	0.670012	0.864827
P05109	S100A8	-0.0441278	0.734934	0.895807
P02533	KRT14	-0.0446252	0.435027	0.745313
P02790-24-462	HPX	-0.044707	0.690763	0.875904
P01700	IGLV1-47	-0.0448959	0.777588	0.918515
P01011	SERPINA3	-0.0460762	0.504059	0.775498
P04003	C4BPA	-0.0461245	0.278749	0.629119
P17174	GOT1	-0.0467233	0.470402	0.76097
Q06830	PRDX1	-0.0467543	0.535073	0.792461
P25705	ATP5F1A	-0.0468801	0.374473	0.707666
P12235	SLC25A4	-0.0471486	0.553959	0.807896
O75882	ATRN	-0.048322	0.245572	0.609673
P55786	NPEPPS	-0.0488056	0.675689	0.869909
Q14204	DYNC1H1	-0.0491817	0.503028	0.775498
P29401	TKT	-0.0492195	0.467628	0.759017
P15169	CPN1	-0.0495611	0.373213	0.707666
P02538	KRT6A	-0.0496822	0.40201	0.728537
P08670	VIM	-0.0498599	0.495926	0.775498
O75915	ARL6IP5	-0.0501105	0.708129	0.880731
P61225	RAP2B	-0.0503207	0.572625	0.818048
Q92954	PRG4	-0.0506071	0.38876	0.720232
P60842	EIF4A1	-0.0512339	0.597365	0.830318
O95782	AP2A1	-0.0521714	0.349695	0.693738
P29692	EEF1D	-0.0524555	0.383659	0.714312
Q9NR31	SAR1A	-0.0526428	0.487901	0.774653
P49411	TUFM	-0.0527356	0.485413	0.774653
P01780-20-117	IGHV3-7	-0.052886	0.777774	0.918515
P02675	FGB	-0.0528867	0.227822	0.585925
P19086	GNAZ	-0.0532616	0.547543	0.803999
Q02985	CFHR3	-0.053848	0.695279	0.875904
Q13586	STIM1	-0.0541572	0.40653	0.730563
O43432	EIF4G3	-0.0546779	0.306992	0.646338
P00736	C1R	-0.05488	0.160403	0.493856
P10809	HSPD1	-0.0554676	0.296946	0.64251
Q9Y265	RUVBL1	-0.055648	0.473439	0.763478
Q6GTX8	LAIR1	-0.0562838	0.428781	0.741879
P25311	AZGP1	-0.0567929	0.242746	0.604402
P05155	SERPING1	-0.0574897	0.422356	0.741879
P04843	RPN1	-0.0576574	0.304332	0.645032
P24592	IGFBP6	-0.0579108	0.501849	0.775498
P80108	GPLD1	-0.0581911	0.481157	0.770363
Q7Z7G0	ABI3BP	-0.0592067	0.634289	0.846047
P07358	C8B	-0.0593128	0.177241	0.516102
P00747-20-810	PLG	-0.0597326	0.618272	0.840911
P10644	PRKAR1A	-0.0606618	0.439739	0.745313
Q04756	HGFAC	-0.0612071	0.416792	0.738194
P13647	KRT5	-0.0612619	0.376488	0.707666
P00751	CFB	-0.061498	0.25634	0.623786
P54819	AK2	-0.0617731	0.437735	0.745313
P55056	APOC4	-0.0620625	0.56692	0.818048
P10909	CLU	-0.0626536	0.0742097	0.352989
P0C0L5-757-1446	C4B	-0.0627513	0.687585	0.875904
Q9H0E2	TOLLIP	-0.063105	0.374353	0.707666
P01880	IGHD	-0.0631058	0.633881	0.846047
P23528	CFL1	-0.0634164	0.415811	0.737978
P01871-1-453	IGHM	-0.0636732	0.451356	0.752844
Q9BR76	CORO1B	-0.0638769	0.366999	0.707666
P19652-19-201	ORM2	-0.0639656	0.6397	0.849308
P33908	MAN1A1	-0.0645305	0.260106	0.625526
Q14624-689-930	ITIH4	-0.0645858	0.35177	0.695995
P29622	SERPINA4	-0.0646509	0.603767	0.831147
P11226	MBL2	-0.066114	0.497821	0.775498
P04066	FUCA1	-0.0664448	0.52585	0.784211
O14791	APOL1	-0.0669271	0.28951	0.637665
Q16643	DBN1	-0.067335	0.304968	0.645032
P60985	KRTDAP	-0.0680561	0.271254	0.626017
P01877-1-340	IGHA2	-0.0683472	0.811043	0.93472
P00488	F13A1	-0.0689861	0.204832	0.556807
Q9Y4L1	HYOU1	-0.0692577	0.315208	0.657194
P00751-26-764	CFB	-0.069279	0.48878	0.774653
Q9UBX5	FBLN5	-0.069533	0.55029	0.80528
P02649	APOE	-0.069602	0.264509	0.626017
P08779	KRT16	-0.0697448	0.151889	0.477922
P04196-19-525	HRG	-0.0701654	0.527447	0.785229
P07384	CAPN1	-0.0708937	0.124114	0.434576
P11169	SLC2A3	-0.0722254	0.364286	0.707666
P01344	IGF2	-0.0725485	0.530135	0.786599
P01859	IGHG2	-0.072924	0.36247	0.707641
A0A0J9YVY3-20-117	IGHV7-4-1	-0.0730891	0.717649	0.885101
P19827	ITIH1	-0.073151	0.0947306	0.381319
P07359	GP1BA	-0.0737143	0.295661	0.642022
P49908	SELENOP	-0.0745479	0.44575	0.746392
P05543	SERPINA7	-0.0746912	0.290771	0.637997
P16615	ATP2A2	-0.075191	0.145256	0.468475
O00194	RAB27B	-0.0771606	0.170034	0.505394
Q15833	STXBP2	-0.0779955	0.242371	0.604402
P16284	PECAM1	-0.0789602	0.206548	0.559639
P04083	ANXA1	-0.0792876	0.183698	0.525989
P22105	TNXB	-0.0794688	0.280149	0.629119
P11597	CETP	-0.0808801	0.281454	0.629119
P53618	COPB1	-0.0810876	0.111979	0.41107
P22626	HNRNPA2B1	-0.0822676	0.13878	0.460279
P05546	SERPIND1	-0.0834244	0.142237	0.468475
P01764	IGHV3-23	-0.0840216	0.564864	0.816866
Q15485	FCN2	-0.0850816	0.257992	0.624528
P07225	PROS1	-0.0862666	0.0753598	0.352989
Q9BZJ0	CRNKL1	-0.0870517	0.653169	0.853981
P50552	VASP	-0.087166	0.0696996	0.336359
P06454	PTMA	-0.0878426	0.405749	0.730563
P08519	LPA	-0.0880996	0.378968	0.710772
Q86U17	SERPINA11	-0.0882962	0.198577	0.555628
O95497	VNN1	-0.0886734	0.222844	0.576575
P01008-33-464	SERPINC1	-0.0887604	0.258711	0.624528
P17936	IGFBP3	-0.0892011	0.406327	0.730563
P04632	CAPNS1	-0.0899719	0.423721	0.741879
P0DP23	CALM1	-0.0904604	0.21885	0.574939
Q02325	PLGLB1	-0.0920273	0.316076	0.65734
Q10896	nrp	-0.0923034	0.396227	0.72496
P0DOY2	IGLC2	-0.0935386	0.262331	0.625526
P62873	GNB1	-0.0937293	0.344147	0.689097
P01009-375-418	SERPINA1	-0.0937936	0.453352	0.753248
Q9H4M7	PLEKHA4	-0.0957904	0.331829	0.677058
Q9UGM5	FETUB	-0.0977945	0.381146	0.713299
O00533	CHL1	-0.0981684	0.0975157	0.381319
P40926	MDH2	-0.0989238	0.0986983	0.3819
A0A075B6I0	IGLV8-61	-0.0989542	0.64299	0.84931
P31327	CPS1	-0.0992082	0.159984	0.493856
P00746	CFD	-0.0994094	0.258827	0.624528
P14151	SELL	-0.0995591	0.237155	0.599166
P00747	PLG	-0.100306	0.0291727	0.210583
A0A075B6S9-23-117	IGKV1-37	-0.100483	0.750282	0.902651
P27797	CALR	-0.10064	0.409978	0.732165
P03951	F11	-0.102801	0.0854956	0.371623
P03952	KLKB1	-0.103636	0.0199299	0.161508
P02656	APOC3	-0.103687	0.207177	0.559639
Q6P587	FAHD1	-0.103703	0.29958	0.643085
P41091	EIF2S3	-0.104237	0.143523	0.468475
P07814	EPRS1	-0.104493	0.36136	0.707641
P00734	F2	-0.106571	0.0115555	0.125585
O00391	QSOX1	-0.106671	0.0876799	0.371623
P07360	C8G	-0.106982	0.0537576	0.290426
P02749	APOH	-0.107464	0.0880744	0.371623
Q14624	ITIH4	-0.107534	0.0810433	0.366401
P05155-23-500	SERPING1	-0.107903	0.345203	0.689603
P20851	C4BPB	-0.108838	0.18774	0.534002
Q9BWP8	COLEC11	-0.109148	0.0502857	0.280403
P01861	IGHG4	-0.109803	0.493346	0.775498
P24557	TBXAS1	-0.11101	0.128174	0.438324
P02654-29-83	APOC1	-0.111766	0.408546	0.731127
P12236	SLC25A6	-0.112663	0.0940681	0.381319
Q6UXB8	PI16	-0.113013	0.325799	0.666336
P14770	GP9	-0.114349	0.166149	0.499607
Q9UHG3	PCYOX1	-0.114421	0.0415904	0.251507
P07357	C8A	-0.115113	0.0369724	0.238922
P00739	HPR	-0.115505	0.231868	0.589275
Q9NVJ2	ARL8B	-0.118212	0.133011	0.44983
P01023	A2M	-0.118279	0.000226184	0.0121433
Q9Y6Z7	COLEC10	-0.119462	0.146705	0.468475
P21291	CSRP1	-0.120545	0.181922	0.525989
P20340	RAB6A	-0.120822	0.0831072	0.367985
Q96NZ9	PRAP1	-0.122213	0.374597	0.707666
P02765	AHSG	-0.122876	0.0488674	0.277994
P04114-28-4563	APOB	-0.12377	0.171315	0.505583
A0A0J9YX35	IGHV3-64D	-0.123851	0.440629	0.745313
P03952-20-390	KLKB1	-0.123893	0.318133	0.65756
P04070	PROC	-0.124165	0.0270819	0.200546
Q8N6C8	LILRA3	-0.125033	0.218865	0.574939
Q05682	CALD1	-0.12724	0.291889	0.637997
P04004	VTN	-0.127785	0.0378204	0.24065
P02790	HPX	-0.133192	0.0138677	0.133847
P08571	CD14	-0.133921	0.146255	0.468475
P58335	ANTXR2	-0.134405	0.238885	0.601767
P05062	ALDOB	-0.134663	0.323732	0.665277
P02746	C1QB	-0.134942	0.0387504	0.243647
P43652	AFM	-0.135429	0.00285855	0.0501122
P09871	C1S	-0.135614	0.000373447	0.0159015
A0A0C4DH72-23-117	IGKV1-6	-0.1357	0.0629962	0.316451
P02647	APOA1	-0.135724	0.00715448	0.0975507
A0A0C4DH35	IGHV3-35	-0.135744	0.493094	0.775498
P24593	IGFBP5	-0.135804	0.364374	0.707666
Q13103	SPP2	-0.136656	0.0421618	0.251507
P04114	APOB	-0.13812	0.0372265	0.238922
P00450	CP	-0.13999	0.00256851	0.0461224
P05154	SERPINA5	-0.140796	0.145685	0.468475
Q6YHK3	CD109	-0.142911	0.0101524	0.11865
P19823	ITIH2	-0.144919	0.000421806	0.0164374
Q96PD5	PGLYRP2	-0.148005	0.00999255	0.11865
P01876-1-353	IGHA1	-0.148367	0.191898	0.54046
P0DP08-20-117	IGHV4-38-2	-0.148422	0.578062	0.818048
P01854	IGHE	-0.148866	0.202128	0.556111
P10721	KIT	-0.149624	0.017234	0.151061
P12259	F5	-0.150214	2.55e-05	0.00199071
P02787	TF	-0.15135	4.46e-05	0.00294633
P08185	SERPINA6	-0.151873	0.0253105	0.195872
P01009-25-418	SERPINA1	-0.151937	0.0825331	0.367871
P02775-35-128	PPBP	-0.154598	0.53929	0.797332
P11597-18-493	CETP	-0.154683	0.151217	0.477556
P02760	AMBP	-0.155542	0.0447827	0.263482
Q9NZK5	ADA2	-0.156971	0.166998	0.499607
P02655-23-101	APOC2	-0.157429	0.284052	0.629119
P33176	KIF5B	-0.158914	0.283314	0.629119
P02766	TTR	-0.159314	0.0372182	0.238922
P01011-26-423	SERPINA3	-0.160119	0.0125567	0.131539
P0C0L4	C4A	-0.161306	0.0802125	0.36577
P22891	PROZ	-0.161463	0.126928	0.436493
P02768	ALB	-0.161538	0.00236196	0.0441071
P01008	SERPINC1	-0.162311	0.00171056	0.0406826
P02100	HBE1	-0.169366	0.030807	0.220527
P13671	C6	-0.171759	0.00147836	0.0384822
P05452	CLEC3B	-0.173585	0.0102213	0.11865
P08697	SERPINF2	-0.178028	1.04e-05	0.00146196
Q13822	ENPP2	-0.181139	0.00174546	0.0406826
O00533-25-1208	CHL1	-0.183397	0.154881	0.483792
P02753	RBP4	-0.185728	0.0291329	0.210583
Q8WZ42	TTN	-0.187629	0.134673	0.451892
P22352	GPX3	-0.19126	0.00677441	0.095397
P06276	BCHE	-0.194384	0.0017709	0.0406826
P01824-27-125	IGHV4-39	-0.195098	0.318446	0.65756
P14780	MMP9	-0.195604	0.147876	0.470466
Q6IBS0	TWF2	-0.199289	0.340072	0.687346
Q96IY4-23-114	CPB2	-0.200948	0.00380603	0.0605441
P00742	F10	-0.203768	0.000524569	0.0173309
Q76LX8	ADAMTS13	-0.208467	0.0870742	0.371623
P51884	LUM	-0.209578	0.00189441	0.0406826
Q8NI99	ANGPTL6	-0.211319	0.0826531	0.367871
P01042	KNG1	-0.21142	1.51e-05	0.00146196
P00748	F12	-0.211564	0.00293203	0.0503723
P12111-26-3177	COL6A3	-0.213601	0.0494443	0.278506
Q15166	PON3	-0.21453	0.0116959	0.125585
P02768-25-609	ALB	-0.215375	0.00204129	0.0417492
P51648	ALDH3A2	-0.216972	0.239981	0.602758
P06331	IGHV4-34	-0.217991	0.189812	0.536344
P06396	GSN	-0.221221	0.000774648	0.0235414
P02679	FGG	-0.222964	0.00166573	0.0406826
P62979	RPS27A	-0.225191	0.128589	0.438324
P02671-20-35	FGA	-0.225728	0.435077	0.745313
P08253	MMP2	-0.232534	0.112824	0.412409
Q12860	CNTN1	-0.235369	0.116138	0.420938
P00734-44-622	F2	-0.235689	0.222795	0.576575
Q9NQ79	CRTAC1	-0.239208	0.000305892	0.0138295
O75144	ICOSLG	-0.244922	0.0949522	0.381319
P43251	BTD	-0.246141	0.00398487	0.061125
P20908	COL5A1	-0.248542	0.280518	0.629119
Q96IY4	CPB2	-0.251494	1.16e-07	3.32e-05
P04196	HRG	-0.262533	1.53e-05	0.00146196
P02751	FN1	-0.26456	0.0183828	0.156345
Q9UHI6	DDX20	-0.266743	0.307784	0.646423
P55290	CDH13	-0.271817	0.00233875	0.0441071
Q9NPH3	IL1RAP	-0.272953	0.0394259	0.243647
P0DTE1	IGHV3-38-3	-0.283173	0.146661	0.468475
Q13275	SEMA3F	-0.28389	0.088255	0.371623
A0A0A0MS15-20-119	IGHV3-49	-0.284459	0.0747892	0.352989
P01344-25-91	IGF2	-0.291052	0.00407718	0.0614439
P12830	CDH1	-0.292518	0.00887725	0.113814
P27169	PON1	-0.293431	2.4e-05	0.00199071
P08294	SOD3	-0.294743	0.00397452	0.061125
P06396-28-782	GSN	-0.295671	0.0152794	0.141129
P04278	SHBG	-0.299963	0.00335389	0.0554037
P09172	DBH	-0.300512	1.51e-05	0.00146196
P07996-19-1170	THBS1	-0.301909	0.0968369	0.381319
P10909-23-449	CLU	-0.303897	0.0526454	0.288041
P35858	IGFALS	-0.319127	0.000388744	0.0159015
P05090	APOD	-0.324175	0.00214822	0.0429145
P02654	APOC1	-0.337109	8.98e-05	0.0055097
A0A0C4DH32-20-117	IGHV3-20	-0.337799	0.00489723	0.0725297
P01889	HLA-B	-0.362625	0.0127707	0.132169
O95453	PARN	-0.366217	0.165757	0.499607
Q96QR1	SCGB3A1	-0.370121	0.00378463	0.0605441
A0A087WSY6-21-115	IGKV3D-15	-0.385277	0.00750302	0.0998722
Q96KN2	CNDP1	-0.387439	0.000149738	0.00857501
A0A075B6K5	IGLV3-9	-0.400793	0.014341	0.136184
P02760-206-352	AMBP	-0.411044	0.262881	0.625526
P05452-22-202	CLEC3B	-0.412171	0.0473832	0.275014
B9A064	IGLL5	-0.424281	0.00109689	0.0302734
O95445	APOM	-0.459489	2.24e-07	4.81e-05
A0A0C4DH55-24-119	IGKV3D-7	-0.514328	0.0403363	0.245737
Q9UL62	TRPC5	-0.547292	0.01881	0.158409
Q9H4A4-2-650	RNPEP	-0.550426	0.00922114	0.116485
Q68DK2	ZFYVE26	-0.641607	0.0194024	0.160256
O15144	ARPC2	-0.77019	0.00755727	0.0998722
Q9NTU7	CBLN4	-0.890163	0.014427	0.136184
