# Supplementary material for: Plasma proteomics for biomarker discovery in childhood tuberculosis
Source: Nat Commun. 2025 Jul 19;16:6657. doi: 10.1038/s41467-025-61515-5 (PMC12276249; doi:10.1038/s41467-025-61515-5)
Supplement: Supplementary file 8 — Source Data [file 41467_2025_61515_MOESM8_ESM.xlsx]

## Sheet: Fig1CD
RunID	Location	No	Batch	type
1	Peru Plasma Box #1	2598	Peru	pep
2	Peru Plasma Box #1	2553	Peru	pep
3	Peru Plasma Box #1	2550	Peru	pep
4	Peru Plasma Box #1	2713	Peru	pep
5	Peru Plasma Box #1	2472	Peru	pep
6	Peru Plasma Box #1	2783	Peru	pep
7	Peru Plasma Box #1	2740	Peru	pep
8	Peru Plasma Box #1	2899	Peru	pep
9	Peru Plasma Box #1	2451	Peru	pep
10	Peru Plasma Box #1	2710	Peru	pep
11	Peru Plasma Box #1	2448	Peru	pep
12	Peru Plasma Box #1	2165	Peru	pep
13	Peru Plasma Box #1	2288	Peru	pep
14	Peru Plasma Box #1	2547	Peru	pep
15	Peru Plasma Box #1	1795	Peru	pep
16	Peru Plasma Box #1	1769	Peru	pep
17	Peru Plasma Box #1	2614	Peru	pep
18	Peru Plasma Box #1	2601	Peru	pep
19	Peru Plasma Box #1	2817	Peru	pep
20	Peru Plasma Box #1	2914	Peru	pep
21	Peru Plasma Box #1	2809	Peru	pep
22	Peru Plasma Box #1	2666	Peru	pep
23	Peru Plasma Box #1	2495	Peru	pep
24	Peru Plasma Box #1	2402	Peru	pep
25	Peru Plasma Box #1	2489	Peru	pep
26	Peru Plasma Box #1	2362	Peru	pep
27	Peru Plasma Box #1	2601	Peru	pep
28	Peru Plasma Box #1	2473	Peru	pep
29	Peru Plasma Box #1	2495	Peru	pep
30	Peru Plasma Box #1	2599	Peru	pep
31	Peru Plasma Box #1	2204	Peru	pep
32	Peru Plasma Box #1	2606	Peru	pep
33	Peru Plasma Box #1	2436	Peru	pep
34	Peru Plasma Box #1	2584	Peru	pep
35	Peru Plasma Box #1	2434	Peru	pep
36	Peru Plasma Box #1	2369	Peru	pep
37	Peru Plasma Box #1	2411	Peru	pep
38	Peru Plasma Box #1	2499	Peru	pep
39	Peru Plasma Box #1	1743	Peru	pep
40	Peru Plasma Box #1	2509	Peru	pep
41	Peru Plasma Box #1	2489	Peru	pep
42	Peru Plasma Box #1	2760	Peru	pep
43	Peru Plasma Box #1	2612	Peru	pep
44	Peru Plasma Box #1	2754	Peru	pep
45	Peru Plasma Box #1	2533	Peru	pep
46	Peru Plasma Box #1	2306	Peru	pep
47	Peru Plasma Box #1	2316	Peru	pep
48	Peru Plasma Box #1	2406	Peru	pep
49	Peru Plasma Box #1	2219	Peru	pep
50	Peru Plasma Box #1	2646	Peru	pep
51	Peru Plasma Box #1	2535	Peru	pep
52	Peru Plasma Box #1	2521	Peru	pep
53	Peru Plasma Box #1	2513	Peru	pep
54	Peru Plasma Box #1	2621	Peru	pep
55	Peru Plasma Box #1	2569	Peru	pep
56	Peru Plasma Box #1	2450	Peru	pep
57	Peru Plasma Box #1	2410	Peru	pep
58	Peru Plasma Box #1	2359	Peru	pep
59	Peru Plasma Box #1	2318	Peru	pep
60	Peru Plasma Box #1	2199	Peru	pep
61	Peru Plasma Box #1	2449	Peru	pep
62	Peru Plasma Box #1	2326	Peru	pep
63	Peru Plasma Box #1	2455	Peru	pep
64	Peru Plasma Box #1	2456	Peru	pep
65	Peru Plasma Box #1	2511	Peru	pep
66	Peru Plasma Box #1	2572	Peru	pep
67	Peru Plasma Box #1	2498	Peru	pep
68	Peru Plasma Box #1	2306	Peru	pep
69	Peru Plasma Box #1	2374	Peru	pep
70	Peru Plasma Box #1	2403	Peru	pep
71	Peru Plasma Box #1	1852	Peru	pep
72	Peru Plasma Box #1	2527	Peru	pep
73	Peru Plasma Box #1	2315	Peru	pep
74	Peru Plasma Box #1	2379	Peru	pep
75	Peru Plasma Box #1	2438	Peru	pep
76	Peru Plasma Box #1	2263	Peru	pep
77	Peru Plasma Box #1	2406	Peru	pep
78	Peru Plasma Box #1	2339	Peru	pep
79	Peru Plasma Box #1	1866	Peru	pep
80	Peru Plasma Box #1	2312	Peru	pep
81	Peru Plasma Box #1	2453	Peru	pep
82	Peru Plasma Box #1	2165	Peru	pep
83	Peru Plasma Box #1	2290	Peru	pep
84	Peru Plasma Box #1	2466	Peru	pep
85	Peru Plasma Box #1	2322	Peru	pep
86	Peru Plasma Box #1	2268	Peru	pep
87	Peru Plasma Box #1	2381	Peru	pep
88	Peru Plasma Box #1	2307	Peru	pep
89	Peru Plasma Box #1	2240	Peru	pep
90	Peru Plasma Box #1	2371	Peru	pep
91	Peru Plasma Box #1	2127	Peru	pep
92	Peru Plasma Box #1	1974	Peru	pep
93	Peru Plasma Box #1	2363	Peru	pep
94	Peru Plasma Box #1	2376	Peru	pep
95	Peru Plasma Box #1	2174	Peru	pep
96	Gambia Plasma Box #1	2617	Gambia	pep
97	Gambia Plasma Box #1	2434	Gambia	pep
98	Gambia Plasma Box #1	2295	Gambia	pep
99	Gambia Plasma Box #1	2798	Gambia	pep
100	Gambia Plasma Box #1	2862	Gambia	pep
101	Gambia Plasma Box #1	2754	Gambia	pep
102	Gambia Plasma Box #1	2815	Gambia	pep
103	Gambia Plasma Box #1	2557	Gambia	pep
104	Gambia Plasma Box #1	2563	Gambia	pep
105	Gambia Plasma Box #1	2649	Gambia	pep
106	Gambia Plasma Box #1	2612	Gambia	pep
107	Gambia Plasma Box #1	2497	Gambia	pep
108	Gambia Plasma Box #1	2387	Gambia	pep
109	Gambia Plasma Box #1	3135	Gambia	pep
110	Gambia Plasma Box #1	2091	Gambia	pep
111	Gambia Plasma Box #1	2831	Gambia	pep
112	Gambia Plasma Box #1	2783	Gambia	pep
113	Gambia Plasma Box #1	3248	Gambia	pep
114	Gambia Plasma Box #1	2989	Gambia	pep
115	Gambia Plasma Box #1	2473	Gambia	pep
116	Gambia Plasma Box #1	2388	Gambia	pep
117	Gambia Plasma Box #1	2535	Gambia	pep
118	Gambia Plasma Box #1	2656	Gambia	pep
119	Gambia Plasma Box #1	2585	Gambia	pep
120	Gambia Plasma Box #1	2637	Gambia	pep
121	Gambia Plasma Box #1	812	Gambia	pep
122	Gambia Plasma Box #1	2388	Gambia	pep
123	Gambia Plasma Box #1	2637	Gambia	pep
124	Gambia Plasma Box #1	2662	Gambia	pep
125	Gambia Plasma Box #1	2576	Gambia	pep
126	Gambia Plasma Box #1	2548	Gambia	pep
127	Gambia Plasma Box #1	2653	Gambia	pep
128	Gambia Plasma Box #1	2829	Gambia	pep
129	Gambia Plasma Box #1	2793	Gambia	pep
130	Gambia Plasma Box #1	2522	Gambia	pep
131	Gambia Plasma Box #1	2493	Gambia	pep
132	Gambia Plasma Box #1	3056	Gambia	pep
133	Gambia Plasma Box #1	2648	Gambia	pep
134	Gambia Plasma Box #1	2719	Gambia	pep
135	Gambia Plasma Box #1	2515	Gambia	pep
136	Gambia Plasma Box #1	2683	Gambia	pep
137	Gambia Plasma Box #1	2685	Gambia	pep
138	Gambia Plasma Box #1	2732	Gambia	pep
139	Gambia Plasma Box #1	2761	Gambia	pep
140	Gambia Plasma Box #1	2599	Gambia	pep
141	Gambia Plasma Box #1	3028	Gambia	pep
142	Gambia Plasma Box #1	2781	Gambia	pep
143	Gambia Plasma Box #1	2636	Gambia	pep
144	Gambia Plasma Box #1	2078	Gambia	pep
145	Gambia Plasma Box #1	2501	Gambia	pep
146	Gambia Plasma Box #1	2492	Gambia	pep
147	Gambia Plasma Box #1	2725	Gambia	pep
148	Gambia Plasma Box #1	2775	Gambia	pep
149	Gambia Plasma Box #1	2503	Gambia	pep
150	Gambia Plasma Box #1	2767	Gambia	pep
151	Gambia Plasma Box #1	2724	Gambia	pep
152	Gambia Plasma Box #1	2587	Gambia	pep
153	Gambia Plasma Box #1	2560	Gambia	pep
154	Gambia Plasma Box #1	2685	Gambia	pep
155	Gambia Plasma Box #1	2508	Gambia	pep
156	Gambia Plasma Box #1	2491	Gambia	pep
157	Gambia Plasma Box #1	2414	Gambia	pep
158	Gambia Plasma Box #1	2660	Gambia	pep
159	Gambia Plasma Box #1	2798	Gambia	pep
160	Gambia Plasma Box #1	2754	Gambia	pep
161	Gambia Plasma Box #1	2291	Gambia	pep
162	Gambia Plasma Box #1	2511	Gambia	pep
163	Gambia Plasma Box #1	3204	Gambia	pep
164	Gambia Plasma Box #1	2615	Gambia	pep
165	Gambia Plasma Box #1	2355	Gambia	pep
166	Gambia Plasma Box #1	2449	Gambia	pep
167	Gambia Plasma Box #1	2474	Gambia	pep
168	Gambia Plasma Box #1	3007	Gambia	pep
169	Gambia Plasma Box #1	2516	Gambia	pep
170	Gambia Plasma Box #1	2520	Gambia	pep
171	Gambia Plasma Box #1	2743	Gambia	pep
172	Gambia Plasma Box #1	2657	Gambia	pep
173	Gambia Plasma Box #1	2581	Gambia	pep
174	Gambia Plasma Box #1	2571	Gambia	pep
175	Gambia Plasma Box #1	2643	Gambia	pep
176	Gambia Plasma Box #1	2597	Gambia	pep
177	Gambia Plasma Box #1	2566	Gambia	pep
178	Gambia Plasma Box #1	2572	Gambia	pep
179	Gambia Plasma Box #1	2680	Gambia	pep
180	Gambia Plasma Box #1	2714	Gambia	pep
181	Gambia Plasma Box #1	2630	Gambia	pep
182	Gambia Plasma Box #1	2793	Gambia	pep
183	Gambia Plasma Box #1	2646	Gambia	pep
184	Gambia Plasma Box #1	2579	Gambia	pep
185	Gambia Plasma Box #1	2711	Gambia	pep
186	Gambia Plasma Box #1	2803	Gambia	pep
187	Gambia Plasma Box #1	2914	Gambia	pep
188	Gambia Plasma Box #1	2540	Gambia	pep
189	Gambia Plasma Box #1	2715	Gambia	pep
190	Gambia Plasma Box #1	2491	Gambia	pep
191	Gambia Plasma Box #1	2552	Gambia	pep
192	Gambia Plasma Box #2	2692	Gambia	pep
193	Gambia Plasma Box #2	2745	Gambia	pep
194	Gambia Plasma Box #2	2826	Gambia	pep
195	Gambia Plasma Box #2	2659	Gambia	pep
196	Gambia Plasma Box #2	2538	Gambia	pep
197	Gambia Plasma Box #2	2652	Gambia	pep
198	Gambia Plasma Box #2	2477	Gambia	pep
199	Gambia Plasma Box #2	2965	Gambia	pep
200	Gambia Plasma Box #2	2468	Gambia	pep
201	Gambia Plasma Box #2	2478	Gambia	pep
202	Gambia Plasma Box #2	2610	Gambia	pep
203	Gambia Plasma Box #2	2511	Gambia	pep
204	Gambia Plasma Box #2	2072	Gambia	pep
205	Gambia Plasma Box #2	2423	Gambia	pep
206	Gambia Plasma Box #2	2310	Gambia	pep
207	Gambia Plasma Box #2	2382	Gambia	pep
208	Gambia Plasma Box #2	2505	Gambia	pep
209	Gambia Plasma Box #2	2436	Gambia	pep
210	Gambia Plasma Box #2	2461	Gambia	pep
211	Gambia Plasma Box #2	2569	Gambia	pep
212	Gambia Plasma Box #2	2331	Gambia	pep
213	Gambia Plasma Box #2	2395	Gambia	pep
214	Gambia Plasma Box #2	2515	Gambia	pep
215	Gambia Plasma Box #2	2341	Gambia	pep
216	Peru Plasma Box #2	2605	Peru	pep
217	Peru Plasma Box #2	2564	Peru	pep
218	Peru Plasma Box #2	2338	Peru	pep
219	Peru Plasma Box #2	2506	Peru	pep
220	Uganda Plasma Box #2	2660	Uganda	pep
221	Uganda Plasma Box #2	2575	Uganda	pep
222	Uganda Plasma Box #2	2614	Uganda	pep
223	Uganda Plasma Box #2	2678	Uganda	pep
224	Uganda Plasma Box #2	2450	Uganda	pep
225	Uganda Plasma Box #2	2438	Uganda	pep
226	Uganda Plasma Box #2	2730	Uganda	pep
227	Uganda Plasma Box #2	2852	Uganda	pep
228	Uganda Plasma Box #2	2110	Uganda	pep
229	Uganda Plasma Box #2	2573	Uganda	pep
230	Uganda Plasma Box #2	2312	Uganda	pep
231	Uganda Plasma Box #2	2566	Uganda	pep
232	Uganda Plasma Box #2	2884	Uganda	pep
233	Uganda Plasma Box #2	2610	Uganda	pep
234	Uganda Plasma Box #2	2508	Uganda	pep
235	Uganda Plasma Box #2	2644	Uganda	pep
236	Uganda Plasma Box #2	3080	Uganda	pep
237	Uganda Plasma Box #2	2447	Uganda	pep
238	Uganda Plasma Box #2	2502	Uganda	pep
239	Uganda Plasma Box #2	2501	Uganda	pep
240	Uganda Plasma Box #2	2658	Uganda	pep
241	Uganda Plasma Box #2	2610	Uganda	pep
242	Uganda Plasma Box #2	2486	Uganda	pep
243	Uganda Plasma Box #2	2554	Uganda	pep
244	Uganda Plasma Box #2	2709	Uganda	pep
245	Uganda Plasma Box #2	2754	Uganda	pep
246	Uganda Plasma Box #2	2573	Uganda	pep
247	Uganda Plasma Box #2	2805	Uganda	pep
248	Uganda Plasma Box #2	3179	Uganda	pep
249	Uganda Plasma Box #2	3025	Uganda	pep
250	Uganda Plasma Box #2	2789	Uganda	pep
251	Uganda Plasma Box #2	2572	Uganda	pep
252	Uganda Plasma Box #2	2808	Uganda	pep
253	Uganda Plasma Box #2	2859	Uganda	pep
254	Uganda Plasma Box #2	2800	Uganda	pep
255	Uganda Plasma Box #2	2604	Uganda	pep
256	Uganda Plasma Box #2	2526	Uganda	pep
257	Uganda Plasma Box #2	2706	Uganda	pep
258	Uganda Plasma Box #2	3029	Uganda	pep
259	Uganda Plasma Box #2	2770	Uganda	pep
260	Uganda Plasma Box #2	3134	Uganda	pep
261	Uganda Plasma Box #2	3500	Uganda	pep
262	Uganda Plasma Box #2	3633	Uganda	pep
263	Uganda Plasma Box #2	2945	Uganda	pep
264	Uganda Plasma Box #2	2965	Uganda	pep
265	Uganda Plasma Box #2	3250	Uganda	pep
266	Uganda Plasma Box #2	3348	Uganda	pep
267	Uganda Plasma Box #2	3194	Uganda	pep
268	Uganda Plasma Box #2	3363	Uganda	pep
269	Uganda Plasma Box #2	2693	Uganda	pep
270	Uganda Plasma Box #2	2908	Uganda	pep
271	Uganda Plasma Box #2	2583	Uganda	pep
272	Uganda Plasma Box #2	2959	Uganda	pep
273	Uganda Plasma Box #2	2691	Uganda	pep
274	Uganda Plasma Box #2	2712	Uganda	pep
275	Uganda Plasma Box #2	2622	Uganda	pep
276	Uganda Plasma Box #2	2345	Uganda	pep
277	Uganda Plasma Box #2	2422	Uganda	pep
278	Uganda Plasma Box #2	2266	Uganda	pep
279	Uganda Plasma Box #2	2153	Uganda	pep
280	Uganda Plasma Box #2	2745	Uganda	pep
281	Uganda Plasma Box #2	2823	Uganda	pep
282	Uganda Plasma Box #2	2684	Uganda	pep
283	Uganda Plasma Box #2	2648	Uganda	pep
284	Uganda Plasma Box #2	2628	Uganda	pep
285	Uganda Plasma Box #2	2532	Uganda	pep
286	Uganda Plasma Box #2	2768	Uganda	pep
287	Uganda Plasma Box #2	2953	Uganda	pep
288	Uganda Plasma Box #2	2816	Uganda	pep
289	Uganda Plasma Box #2	2911	Uganda	pep
290	Uganda Plasma Box #2	2768	Uganda	pep
291	Uganda Plasma Box #2	3050	Uganda	pep
292	Uganda Plasma Box #2	3053	Uganda	pep
293	Uganda Plasma Box #2	2728	Uganda	pep
294	Uganda Plasma Box #2	2640	Uganda	pep
295	Uganda Plasma Box #2	3266	Uganda	pep
296	Uganda Plasma Box #2	3052	Uganda	pep
297	Uganda Plasma Box #2	3060	Uganda	pep
298	Uganda Plasma Box #2	3548	Uganda	pep
299	Uganda Plasma Box #2	3153	Uganda	pep
300	Uganda Plasma Box #2	2315	Uganda	pep
301	Uganda Plasma Box #2	2543	Uganda	pep
302	Uganda Plasma Box #2	3443	Uganda	pep
303	Uganda Plasma Box #2	3377	Uganda	pep
304	South Africa Plasma Box #2	2491	South Africa	pep
305	South Africa Plasma Box #2	2381	South Africa	pep
306	South Africa Plasma Box #2	2727	South Africa	pep
307	South Africa Plasma Box #2	2385	South Africa	pep
308	South Africa Plasma Box #2	2691	South Africa	pep
309	South Africa Plasma Box #2	1786	South Africa	pep
310	South Africa Plasma Box #2	2943	South Africa	pep
311	South Africa Plasma Box #2	2829	South Africa	pep
312	South Africa Plasma Box #2	2272	South Africa	pep
313	South Africa Plasma Box #2	2324	South Africa	pep
314	South Africa Plasma Box #2	3015	South Africa	pep
315	Uganda Plasma Box #1	2589	Uganda	pep
316	Uganda Plasma Box #1	2453	Uganda	pep
317	Uganda Plasma Box #1	2834	Uganda	pep
318	Uganda Plasma Box #1	2533	Uganda	pep
319	Uganda Plasma Box #1	2610	Uganda	pep
320	Uganda Plasma Box #1	2613	Uganda	pep
321	Uganda Plasma Box #1	2506	Uganda	pep
322	Uganda Plasma Box #1	2717	Uganda	pep
323	Uganda Plasma Box #1	2822	Uganda	pep
324	Uganda Plasma Box #1	2698	Uganda	pep
325	Uganda Plasma Box #1	2541	Uganda	pep
326	Uganda Plasma Box #1	2610	Uganda	pep
327	Uganda Plasma Box #1	2580	Uganda	pep
328	Uganda Plasma Box #1	2639	Uganda	pep
329	Uganda Plasma Box #1	2746	Uganda	pep
330	Uganda Plasma Box #1	2591	Uganda	pep
331	Uganda Plasma Box #1	2607	Uganda	pep
332	Uganda Plasma Box #1	2683	Uganda	pep
333	Uganda Plasma Box #1	2677	Uganda	pep
334	Uganda Plasma Box #1	2429	Uganda	pep
335	Uganda Plasma Box #1	2659	Uganda	pep
336	Uganda Plasma Box #1	2342	Uganda	pep
337	Uganda Plasma Box #1	2293	Uganda	pep
338	Uganda Plasma Box #1	2487	Uganda	pep
339	Uganda Plasma Box #1	2573	Uganda	pep
340	Uganda Plasma Box #1	2730	Uganda	pep
341	Uganda Plasma Box #1	2618	Uganda	pep
342	Uganda Plasma Box #1	2837	Uganda	pep
343	Uganda Plasma Box #1	2612	Uganda	pep
344	Uganda Plasma Box #1	2593	Uganda	pep
345	Uganda Plasma Box #1	2732	Uganda	pep
346	Uganda Plasma Box #1	2828	Uganda	pep
347	Uganda Plasma Box #1	2861	Uganda	pep
348	Uganda Plasma Box #1	2487	Uganda	pep
349	Uganda Plasma Box #1	2554	Uganda	pep
350	Uganda Plasma Box #1	2420	Uganda	pep
351	Uganda Plasma Box #1	2637	Uganda	pep
352	Uganda Plasma Box #1	2781	Uganda	pep
353	Uganda Plasma Box #1	2776	Uganda	pep
354	Uganda Plasma Box #1	2623	Uganda	pep
355	Uganda Plasma Box #1	3000	Uganda	pep
356	Uganda Plasma Box #1	2630	Uganda	pep
357	Uganda Plasma Box #1	2713	Uganda	pep
358	Uganda Plasma Box #1	2768	Uganda	pep
359	Uganda Plasma Box #1	2650	Uganda	pep
360	Uganda Plasma Box #1	2499	Uganda	pep
361	Uganda Plasma Box #1	2442	Uganda	pep
362	Uganda Plasma Box #1	2428	Uganda	pep
363	Uganda Plasma Box #1	2779	Uganda	pep
364	Uganda Plasma Box #1	2878	Uganda	pep
365	Uganda Plasma Box #1	2729	Uganda	pep
366	Uganda Plasma Box #1	2836	Uganda	pep
367	Uganda Plasma Box #1	2919	Uganda	pep
368	Uganda Plasma Box #1	2581	Uganda	pep
369	Uganda Plasma Box #1	2553	Uganda	pep
370	Uganda Plasma Box #1	2693	Uganda	pep
371	Uganda Plasma Box #1	2806	Uganda	pep
372	Uganda Plasma Box #1	2703	Uganda	pep
373	Uganda Plasma Box #1	2740	Uganda	pep
374	Uganda Plasma Box #1	3602	Uganda	pep
375	Uganda Plasma Box #1	3557	Uganda	pep
376	Uganda Plasma Box #1	3052	Uganda	pep
377	Uganda Plasma Box #1	2662	Uganda	pep
378	Uganda Plasma Box #1	3562	Uganda	pep
379	Uganda Plasma Box #1	2875	Uganda	pep
380	Uganda Plasma Box #1	2394	Uganda	pep
381	Uganda Plasma Box #1	2559	Uganda	pep
382	Uganda Plasma Box #1	2808	Uganda	pep
383	Uganda Plasma Box #1	2506	Uganda	pep
384	Uganda Plasma Box #1	2716	Uganda	pep
385	Uganda Plasma Box #1	2721	Uganda	pep
386	Uganda Plasma Box #1	2659	Uganda	pep
387	Uganda Plasma Box #1	3496	Uganda	pep
388	Uganda Plasma Box #1	3870	Uganda	pep
389	Uganda Plasma Box #1	3570	Uganda	pep
390	Uganda Plasma Box #1	3518	Uganda	pep
391	Uganda Plasma Box #1	3227	Uganda	pep
392	Uganda Plasma Box #1	3070	Uganda	pep
393	Uganda Plasma Box #1	3315	Uganda	pep
394	Uganda Plasma Box #1	3241	Uganda	pep
395	Uganda Plasma Box #1	3080	Uganda	pep
396	Uganda Plasma Box #1	3285	Uganda	pep
397	Uganda Plasma Box #1	3373	Uganda	pep
398	Uganda Plasma Box #1	2833	Uganda	pep
399	Uganda Plasma Box #1	3092	Uganda	pep
400	Uganda Plasma Box #1	3143	Uganda	pep
401	Uganda Plasma Box #1	3097	Uganda	pep
402	Uganda Plasma Box #1	3518	Uganda	pep
403	Uganda Plasma Box #1	2896	Uganda	pep
404	Uganda Plasma Box #1	2727	Uganda	pep
405	Uganda Plasma Box #1	3240	Uganda	pep
406	Uganda Plasma Box #1	3664	Uganda	pep
407	Uganda Plasma Box #1	2394	Uganda	pep
408	Uganda Plasma Box #1	2984	Uganda	pep
409	Uganda Plasma Box #1	3197	Uganda	pep
410	Uganda Plasma Box #1	2414	Uganda	pep
411	South Africa Plasma Box #1	2349	South Africa	pep
412	South Africa Plasma Box #1	2295	South Africa	pep
413	South Africa Plasma Box #1	2176	South Africa	pep
414	South Africa Plasma Box #1	2281	South Africa	pep
415	South Africa Plasma Box #1	2056	South Africa	pep
416	South Africa Plasma Box #1	2123	South Africa	pep
417	South Africa Plasma Box #1	2165	South Africa	pep
418	South Africa Plasma Box #1	1964	South Africa	pep
419	South Africa Plasma Box #1	2513	South Africa	pep
420	South Africa Plasma Box #1	2456	South Africa	pep
421	South Africa Plasma Box #1	2316	South Africa	pep
422	South Africa Plasma Box #1	2147	South Africa	pep
423	South Africa Plasma Box #1	2660	South Africa	pep
424	South Africa Plasma Box #1	2416	South Africa	pep
425	South Africa Plasma Box #1	2564	South Africa	pep
426	South Africa Plasma Box #1	2206	South Africa	pep
427	South Africa Plasma Box #1	2508	South Africa	pep
428	South Africa Plasma Box #1	2626	South Africa	pep
429	South Africa Plasma Box #1	2350	South Africa	pep
430	South Africa Plasma Box #1	1979	South Africa	pep
431	South Africa Plasma Box #1	2688	South Africa	pep
432	South Africa Plasma Box #1	2323	South Africa	pep
433	South Africa Plasma Box #1	2614	South Africa	pep
434	South Africa Plasma Box #1	2247	South Africa	pep
435	South Africa Plasma Box #1	2342	South Africa	pep
436	South Africa Plasma Box #1	2179	South Africa	pep
437	South Africa Plasma Box #1	2415	South Africa	pep
438	South Africa Plasma Box #1	1955	South Africa	pep
439	South Africa Plasma Box #1	2244	South Africa	pep
440	South Africa Plasma Box #1	2618	South Africa	pep
441	South Africa Plasma Box #1	2625	South Africa	pep
442	South Africa Plasma Box #1	2342	South Africa	pep
443	South Africa Plasma Box #1	2652	South Africa	pep
444	South Africa Plasma Box #1	1972	South Africa	pep
445	South Africa Plasma Box #1	2847	South Africa	pep
446	South Africa Plasma Box #1	2725	South Africa	pep
447	South Africa Plasma Box #1	2628	South Africa	pep
448	South Africa Plasma Box #1	2384	South Africa	pep
449	South Africa Plasma Box #1	2347	South Africa	pep
450	South Africa Plasma Box #1	2590	South Africa	pep
451	South Africa Plasma Box #1	2272	South Africa	pep
452	South Africa Plasma Box #1	2604	South Africa	pep
453	South Africa Plasma Box #1	1960	South Africa	pep
454	South Africa Plasma Box #1	2478	South Africa	pep
455	South Africa Plasma Box #1	2394	South Africa	pep
456	South Africa Plasma Box #1	2492	South Africa	pep
457	South Africa Plasma Box #1	2325	South Africa	pep
458	South Africa Plasma Box #1	2904	South Africa	pep
459	South Africa Plasma Box #1	2441	South Africa	pep
460	South Africa Plasma Box #1	2712	South Africa	pep
461	South Africa Plasma Box #1	2739	South Africa	pep
462	South Africa Plasma Box #1	2481	South Africa	pep
463	South Africa Plasma Box #1	2160	South Africa	pep
464	South Africa Plasma Box #1	2557	South Africa	pep
465	South Africa Plasma Box #1	1778	South Africa	pep
466	South Africa Plasma Box #1	2411	South Africa	pep
467	South Africa Plasma Box #1	2494	South Africa	pep
468	South Africa Plasma Box #1	2906	South Africa	pep
469	South Africa Plasma Box #1	2613	South Africa	pep
470	South Africa Plasma Box #1	2650	South Africa	pep
471	South Africa Plasma Box #1	3300	South Africa	pep
472	South Africa Plasma Box #1	2232	South Africa	pep
473	South Africa Plasma Box #1	2693	South Africa	pep
474	South Africa Plasma Box #1	2141	South Africa	pep
475	South Africa Plasma Box #1	2096	South Africa	pep
476	South Africa Plasma Box #1	2599	South Africa	pep
477	South Africa Plasma Box #1	2184	South Africa	pep
478	South Africa Plasma Box #1	2483	South Africa	pep
479	South Africa Plasma Box #1	2590	South Africa	pep
480	South Africa Plasma Box #1	2502	South Africa	pep
481	South Africa Plasma Box #1	2481	South Africa	pep
482	South Africa Plasma Box #1	2436	South Africa	pep
483	South Africa Plasma Box #1	2235	South Africa	pep
484	South Africa Plasma Box #1	2182	South Africa	pep
485	South Africa Plasma Box #1	2979	South Africa	pep
486	South Africa Plasma Box #1	2533	South Africa	pep
487	South Africa Plasma Box #1	2128	South Africa	pep
488	South Africa Plasma Box #1	2575	South Africa	pep
489	South Africa Plasma Box #1	2875	South Africa	pep
490	South Africa Plasma Box #1	2482	South Africa	pep
491	South Africa Plasma Box #1	2300	South Africa	pep
492	South Africa Plasma Box #1	2592	South Africa	pep
493	South Africa Plasma Box #1	2538	South Africa	pep
494	South Africa Plasma Box #1	2601	South Africa	pep
495	South Africa Plasma Box #1	2490	South Africa	pep
496	South Africa Plasma Box #1	1945	South Africa	pep
497	South Africa Plasma Box #1	2656	South Africa	pep
498	South Africa Plasma Box #1	2396	South Africa	pep
499	South Africa Plasma Box #1	2043	South Africa	pep
500	South Africa Plasma Box #1	2413	South Africa	pep
501	South Africa Plasma Box #1	2417	South Africa	pep
502	South Africa Plasma Box #1	2853	South Africa	pep
503	South Africa Plasma Box #1	2573	South Africa	pep
504	South Africa Plasma Box #1	2066	South Africa	pep
505	South Africa Plasma Box #2	2714	South Africa	pep
506	South Africa Plasma Box #2	2416	South Africa	pep
1	Peru Plasma Box #1	478	Peru	prot
2	Peru Plasma Box #1	468	Peru	prot
3	Peru Plasma Box #1	437	Peru	prot
4	Peru Plasma Box #1	492	Peru	prot
5	Peru Plasma Box #1	448	Peru	prot
6	Peru Plasma Box #1	525	Peru	prot
7	Peru Plasma Box #1	501	Peru	prot
8	Peru Plasma Box #1	533	Peru	prot
9	Peru Plasma Box #1	455	Peru	prot
10	Peru Plasma Box #1	498	Peru	prot
11	Peru Plasma Box #1	423	Peru	prot
12	Peru Plasma Box #1	408	Peru	prot
13	Peru Plasma Box #1	386	Peru	prot
14	Peru Plasma Box #1	420	Peru	prot
15	Peru Plasma Box #1	301	Peru	prot
16	Peru Plasma Box #1	272	Peru	prot
17	Peru Plasma Box #1	461	Peru	prot
18	Peru Plasma Box #1	447	Peru	prot
19	Peru Plasma Box #1	499	Peru	prot
20	Peru Plasma Box #1	499	Peru	prot
21	Peru Plasma Box #1	501	Peru	prot
22	Peru Plasma Box #1	501	Peru	prot
23	Peru Plasma Box #1	457	Peru	prot
24	Peru Plasma Box #1	444	Peru	prot
25	Peru Plasma Box #1	435	Peru	prot
26	Peru Plasma Box #1	416	Peru	prot
27	Peru Plasma Box #1	439	Peru	prot
28	Peru Plasma Box #1	453	Peru	prot
29	Peru Plasma Box #1	458	Peru	prot
30	Peru Plasma Box #1	490	Peru	prot
31	Peru Plasma Box #1	443	Peru	prot
32	Peru Plasma Box #1	469	Peru	prot
33	Peru Plasma Box #1	452	Peru	prot
34	Peru Plasma Box #1	476	Peru	prot
35	Peru Plasma Box #1	435	Peru	prot
36	Peru Plasma Box #1	417	Peru	prot
37	Peru Plasma Box #1	417	Peru	prot
38	Peru Plasma Box #1	449	Peru	prot
39	Peru Plasma Box #1	289	Peru	prot
40	Peru Plasma Box #1	433	Peru	prot
41	Peru Plasma Box #1	469	Peru	prot
42	Peru Plasma Box #1	496	Peru	prot
43	Peru Plasma Box #1	480	Peru	prot
44	Peru Plasma Box #1	493	Peru	prot
45	Peru Plasma Box #1	445	Peru	prot
46	Peru Plasma Box #1	420	Peru	prot
47	Peru Plasma Box #1	413	Peru	prot
48	Peru Plasma Box #1	450	Peru	prot
49	Peru Plasma Box #1	437	Peru	prot
50	Peru Plasma Box #1	502	Peru	prot
51	Peru Plasma Box #1	442	Peru	prot
52	Peru Plasma Box #1	449	Peru	prot
53	Peru Plasma Box #1	468	Peru	prot
54	Peru Plasma Box #1	459	Peru	prot
55	Peru Plasma Box #1	460	Peru	prot
56	Peru Plasma Box #1	449	Peru	prot
57	Peru Plasma Box #1	443	Peru	prot
58	Peru Plasma Box #1	443	Peru	prot
59	Peru Plasma Box #1	447	Peru	prot
60	Peru Plasma Box #1	392	Peru	prot
61	Peru Plasma Box #1	444	Peru	prot
62	Peru Plasma Box #1	416	Peru	prot
63	Peru Plasma Box #1	453	Peru	prot
64	Peru Plasma Box #1	439	Peru	prot
65	Peru Plasma Box #1	433	Peru	prot
66	Peru Plasma Box #1	458	Peru	prot
67	Peru Plasma Box #1	451	Peru	prot
68	Peru Plasma Box #1	409	Peru	prot
69	Peru Plasma Box #1	469	Peru	prot
70	Peru Plasma Box #1	436	Peru	prot
71	Peru Plasma Box #1	369	Peru	prot
72	Peru Plasma Box #1	430	Peru	prot
73	Peru Plasma Box #1	409	Peru	prot
74	Peru Plasma Box #1	430	Peru	prot
75	Peru Plasma Box #1	446	Peru	prot
76	Peru Plasma Box #1	421	Peru	prot
77	Peru Plasma Box #1	446	Peru	prot
78	Peru Plasma Box #1	411	Peru	prot
79	Peru Plasma Box #1	370	Peru	prot
80	Peru Plasma Box #1	441	Peru	prot
81	Peru Plasma Box #1	434	Peru	prot
82	Peru Plasma Box #1	386	Peru	prot
83	Peru Plasma Box #1	411	Peru	prot
84	Peru Plasma Box #1	442	Peru	prot
85	Peru Plasma Box #1	442	Peru	prot
86	Peru Plasma Box #1	407	Peru	prot
87	Peru Plasma Box #1	450	Peru	prot
88	Peru Plasma Box #1	439	Peru	prot
89	Peru Plasma Box #1	428	Peru	prot
90	Peru Plasma Box #1	446	Peru	prot
91	Peru Plasma Box #1	408	Peru	prot
92	Peru Plasma Box #1	377	Peru	prot
93	Peru Plasma Box #1	418	Peru	prot
94	Peru Plasma Box #1	429	Peru	prot
95	Peru Plasma Box #1	395	Peru	prot
96	Gambia Plasma Box #1	532	Gambia	prot
97	Gambia Plasma Box #1	506	Gambia	prot
98	Gambia Plasma Box #1	463	Gambia	prot
99	Gambia Plasma Box #1	546	Gambia	prot
100	Gambia Plasma Box #1	551	Gambia	prot
101	Gambia Plasma Box #1	532	Gambia	prot
102	Gambia Plasma Box #1	556	Gambia	prot
103	Gambia Plasma Box #1	523	Gambia	prot
104	Gambia Plasma Box #1	492	Gambia	prot
105	Gambia Plasma Box #1	512	Gambia	prot
106	Gambia Plasma Box #1	505	Gambia	prot
107	Gambia Plasma Box #1	543	Gambia	prot
108	Gambia Plasma Box #1	489	Gambia	prot
109	Gambia Plasma Box #1	616	Gambia	prot
110	Gambia Plasma Box #1	416	Gambia	prot
111	Gambia Plasma Box #1	513	Gambia	prot
112	Gambia Plasma Box #1	520	Gambia	prot
113	Gambia Plasma Box #1	660	Gambia	prot
114	Gambia Plasma Box #1	604	Gambia	prot
115	Gambia Plasma Box #1	486	Gambia	prot
116	Gambia Plasma Box #1	456	Gambia	prot
117	Gambia Plasma Box #1	486	Gambia	prot
118	Gambia Plasma Box #1	522	Gambia	prot
119	Gambia Plasma Box #1	520	Gambia	prot
120	Gambia Plasma Box #1	548	Gambia	prot
121	Gambia Plasma Box #1	207	Gambia	prot
122	Gambia Plasma Box #1	463	Gambia	prot
123	Gambia Plasma Box #1	519	Gambia	prot
124	Gambia Plasma Box #1	532	Gambia	prot
125	Gambia Plasma Box #1	513	Gambia	prot
126	Gambia Plasma Box #1	508	Gambia	prot
127	Gambia Plasma Box #1	513	Gambia	prot
128	Gambia Plasma Box #1	522	Gambia	prot
129	Gambia Plasma Box #1	547	Gambia	prot
130	Gambia Plasma Box #1	483	Gambia	prot
131	Gambia Plasma Box #1	514	Gambia	prot
132	Gambia Plasma Box #1	626	Gambia	prot
133	Gambia Plasma Box #1	510	Gambia	prot
134	Gambia Plasma Box #1	538	Gambia	prot
135	Gambia Plasma Box #1	518	Gambia	prot
136	Gambia Plasma Box #1	562	Gambia	prot
137	Gambia Plasma Box #1	546	Gambia	prot
138	Gambia Plasma Box #1	539	Gambia	prot
139	Gambia Plasma Box #1	522	Gambia	prot
140	Gambia Plasma Box #1	492	Gambia	prot
141	Gambia Plasma Box #1	595	Gambia	prot
142	Gambia Plasma Box #1	540	Gambia	prot
143	Gambia Plasma Box #1	526	Gambia	prot
144	Gambia Plasma Box #1	442	Gambia	prot
145	Gambia Plasma Box #1	491	Gambia	prot
146	Gambia Plasma Box #1	523	Gambia	prot
147	Gambia Plasma Box #1	558	Gambia	prot
148	Gambia Plasma Box #1	535	Gambia	prot
149	Gambia Plasma Box #1	502	Gambia	prot
150	Gambia Plasma Box #1	571	Gambia	prot
151	Gambia Plasma Box #1	533	Gambia	prot
152	Gambia Plasma Box #1	494	Gambia	prot
153	Gambia Plasma Box #1	510	Gambia	prot
154	Gambia Plasma Box #1	554	Gambia	prot
155	Gambia Plasma Box #1	527	Gambia	prot
156	Gambia Plasma Box #1	538	Gambia	prot
157	Gambia Plasma Box #1	501	Gambia	prot
158	Gambia Plasma Box #1	538	Gambia	prot
159	Gambia Plasma Box #1	553	Gambia	prot
160	Gambia Plasma Box #1	521	Gambia	prot
161	Gambia Plasma Box #1	480	Gambia	prot
162	Gambia Plasma Box #1	494	Gambia	prot
163	Gambia Plasma Box #1	671	Gambia	prot
164	Gambia Plasma Box #1	562	Gambia	prot
165	Gambia Plasma Box #1	468	Gambia	prot
166	Gambia Plasma Box #1	486	Gambia	prot
167	Gambia Plasma Box #1	489	Gambia	prot
168	Gambia Plasma Box #1	644	Gambia	prot
169	Gambia Plasma Box #1	493	Gambia	prot
170	Gambia Plasma Box #1	476	Gambia	prot
171	Gambia Plasma Box #1	550	Gambia	prot
172	Gambia Plasma Box #1	508	Gambia	prot
173	Gambia Plasma Box #1	500	Gambia	prot
174	Gambia Plasma Box #1	493	Gambia	prot
175	Gambia Plasma Box #1	499	Gambia	prot
176	Gambia Plasma Box #1	481	Gambia	prot
177	Gambia Plasma Box #1	504	Gambia	prot
178	Gambia Plasma Box #1	498	Gambia	prot
179	Gambia Plasma Box #1	511	Gambia	prot
180	Gambia Plasma Box #1	538	Gambia	prot
181	Gambia Plasma Box #1	508	Gambia	prot
182	Gambia Plasma Box #1	550	Gambia	prot
183	Gambia Plasma Box #1	549	Gambia	prot
184	Gambia Plasma Box #1	484	Gambia	prot
185	Gambia Plasma Box #1	498	Gambia	prot
186	Gambia Plasma Box #1	530	Gambia	prot
187	Gambia Plasma Box #1	585	Gambia	prot
188	Gambia Plasma Box #1	516	Gambia	prot
189	Gambia Plasma Box #1	539	Gambia	prot
190	Gambia Plasma Box #1	476	Gambia	prot
191	Gambia Plasma Box #1	481	Gambia	prot
192	Gambia Plasma Box #2	488	Gambia	prot
193	Gambia Plasma Box #2	498	Gambia	prot
194	Gambia Plasma Box #2	529	Gambia	prot
195	Gambia Plasma Box #2	492	Gambia	prot
196	Gambia Plasma Box #2	470	Gambia	prot
197	Gambia Plasma Box #2	516	Gambia	prot
198	Gambia Plasma Box #2	477	Gambia	prot
199	Gambia Plasma Box #2	601	Gambia	prot
200	Gambia Plasma Box #2	466	Gambia	prot
201	Gambia Plasma Box #2	458	Gambia	prot
202	Gambia Plasma Box #2	483	Gambia	prot
203	Gambia Plasma Box #2	465	Gambia	prot
204	Gambia Plasma Box #2	407	Gambia	prot
205	Gambia Plasma Box #2	450	Gambia	prot
206	Gambia Plasma Box #2	419	Gambia	prot
207	Gambia Plasma Box #2	446	Gambia	prot
208	Gambia Plasma Box #2	467	Gambia	prot
209	Gambia Plasma Box #2	448	Gambia	prot
210	Gambia Plasma Box #2	448	Gambia	prot
211	Gambia Plasma Box #2	475	Gambia	prot
212	Gambia Plasma Box #2	426	Gambia	prot
213	Gambia Plasma Box #2	445	Gambia	prot
214	Gambia Plasma Box #2	458	Gambia	prot
215	Gambia Plasma Box #2	430	Gambia	prot
216	Peru Plasma Box #2	511	Peru	prot
217	Peru Plasma Box #2	497	Peru	prot
218	Peru Plasma Box #2	438	Peru	prot
219	Peru Plasma Box #2	445	Peru	prot
220	Uganda Plasma Box #2	501	Uganda	prot
221	Uganda Plasma Box #2	479	Uganda	prot
222	Uganda Plasma Box #2	465	Uganda	prot
223	Uganda Plasma Box #2	491	Uganda	prot
224	Uganda Plasma Box #2	461	Uganda	prot
225	Uganda Plasma Box #2	479	Uganda	prot
226	Uganda Plasma Box #2	477	Uganda	prot
227	Uganda Plasma Box #2	525	Uganda	prot
228	Uganda Plasma Box #2	413	Uganda	prot
229	Uganda Plasma Box #2	475	Uganda	prot
230	Uganda Plasma Box #2	401	Uganda	prot
231	Uganda Plasma Box #2	489	Uganda	prot
232	Uganda Plasma Box #2	495	Uganda	prot
233	Uganda Plasma Box #2	455	Uganda	prot
234	Uganda Plasma Box #2	463	Uganda	prot
235	Uganda Plasma Box #2	508	Uganda	prot
236	Uganda Plasma Box #2	569	Uganda	prot
237	Uganda Plasma Box #2	479	Uganda	prot
238	Uganda Plasma Box #2	460	Uganda	prot
239	Uganda Plasma Box #2	469	Uganda	prot
240	Uganda Plasma Box #2	483	Uganda	prot
241	Uganda Plasma Box #2	489	Uganda	prot
242	Uganda Plasma Box #2	473	Uganda	prot
243	Uganda Plasma Box #2	469	Uganda	prot
244	Uganda Plasma Box #2	479	Uganda	prot
245	Uganda Plasma Box #2	497	Uganda	prot
246	Uganda Plasma Box #2	455	Uganda	prot
247	Uganda Plasma Box #2	521	Uganda	prot
248	Uganda Plasma Box #2	575	Uganda	prot
249	Uganda Plasma Box #2	525	Uganda	prot
250	Uganda Plasma Box #2	509	Uganda	prot
251	Uganda Plasma Box #2	480	Uganda	prot
252	Uganda Plasma Box #2	517	Uganda	prot
253	Uganda Plasma Box #2	522	Uganda	prot
254	Uganda Plasma Box #2	507	Uganda	prot
255	Uganda Plasma Box #2	505	Uganda	prot
256	Uganda Plasma Box #2	464	Uganda	prot
257	Uganda Plasma Box #2	510	Uganda	prot
258	Uganda Plasma Box #2	541	Uganda	prot
259	Uganda Plasma Box #2	496	Uganda	prot
260	Uganda Plasma Box #2	608	Uganda	prot
261	Uganda Plasma Box #2	714	Uganda	prot
262	Uganda Plasma Box #2	724	Uganda	prot
263	Uganda Plasma Box #2	569	Uganda	prot
264	Uganda Plasma Box #2	616	Uganda	prot
265	Uganda Plasma Box #2	661	Uganda	prot
266	Uganda Plasma Box #2	657	Uganda	prot
267	Uganda Plasma Box #2	661	Uganda	prot
268	Uganda Plasma Box #2	682	Uganda	prot
269	Uganda Plasma Box #2	493	Uganda	prot
270	Uganda Plasma Box #2	521	Uganda	prot
271	Uganda Plasma Box #2	475	Uganda	prot
272	Uganda Plasma Box #2	540	Uganda	prot
273	Uganda Plasma Box #2	504	Uganda	prot
274	Uganda Plasma Box #2	525	Uganda	prot
275	Uganda Plasma Box #2	498	Uganda	prot
276	Uganda Plasma Box #2	440	Uganda	prot
277	Uganda Plasma Box #2	462	Uganda	prot
278	Uganda Plasma Box #2	411	Uganda	prot
279	Uganda Plasma Box #2	417	Uganda	prot
280	Uganda Plasma Box #2	502	Uganda	prot
281	Uganda Plasma Box #2	539	Uganda	prot
282	Uganda Plasma Box #2	493	Uganda	prot
283	Uganda Plasma Box #2	480	Uganda	prot
284	Uganda Plasma Box #2	482	Uganda	prot
285	Uganda Plasma Box #2	472	Uganda	prot
286	Uganda Plasma Box #2	528	Uganda	prot
287	Uganda Plasma Box #2	545	Uganda	prot
288	Uganda Plasma Box #2	546	Uganda	prot
289	Uganda Plasma Box #2	595	Uganda	prot
290	Uganda Plasma Box #2	566	Uganda	prot
291	Uganda Plasma Box #2	632	Uganda	prot
292	Uganda Plasma Box #2	615	Uganda	prot
293	Uganda Plasma Box #2	577	Uganda	prot
294	Uganda Plasma Box #2	549	Uganda	prot
295	Uganda Plasma Box #2	668	Uganda	prot
296	Uganda Plasma Box #2	631	Uganda	prot
297	Uganda Plasma Box #2	606	Uganda	prot
298	Uganda Plasma Box #2	726	Uganda	prot
299	Uganda Plasma Box #2	632	Uganda	prot
300	Uganda Plasma Box #2	469	Uganda	prot
301	Uganda Plasma Box #2	545	Uganda	prot
302	Uganda Plasma Box #2	691	Uganda	prot
303	Uganda Plasma Box #2	698	Uganda	prot
304	South Africa Plasma Box #2	525	South Africa	prot
305	South Africa Plasma Box #2	473	South Africa	prot
306	South Africa Plasma Box #2	520	South Africa	prot
307	South Africa Plasma Box #2	481	South Africa	prot
308	South Africa Plasma Box #2	541	South Africa	prot
309	South Africa Plasma Box #2	365	South Africa	prot
310	South Africa Plasma Box #2	637	South Africa	prot
311	South Africa Plasma Box #2	593	South Africa	prot
312	South Africa Plasma Box #2	445	South Africa	prot
313	South Africa Plasma Box #2	497	South Africa	prot
314	South Africa Plasma Box #2	585	South Africa	prot
315	Uganda Plasma Box #1	488	Uganda	prot
316	Uganda Plasma Box #1	456	Uganda	prot
317	Uganda Plasma Box #1	507	Uganda	prot
318	Uganda Plasma Box #1	459	Uganda	prot
319	Uganda Plasma Box #1	469	Uganda	prot
320	Uganda Plasma Box #1	481	Uganda	prot
321	Uganda Plasma Box #1	484	Uganda	prot
322	Uganda Plasma Box #1	517	Uganda	prot
323	Uganda Plasma Box #1	534	Uganda	prot
324	Uganda Plasma Box #1	509	Uganda	prot
325	Uganda Plasma Box #1	467	Uganda	prot
326	Uganda Plasma Box #1	463	Uganda	prot
327	Uganda Plasma Box #1	484	Uganda	prot
328	Uganda Plasma Box #1	484	Uganda	prot
329	Uganda Plasma Box #1	506	Uganda	prot
330	Uganda Plasma Box #1	483	Uganda	prot
331	Uganda Plasma Box #1	490	Uganda	prot
332	Uganda Plasma Box #1	485	Uganda	prot
333	Uganda Plasma Box #1	501	Uganda	prot
334	Uganda Plasma Box #1	468	Uganda	prot
335	Uganda Plasma Box #1	531	Uganda	prot
336	Uganda Plasma Box #1	439	Uganda	prot
337	Uganda Plasma Box #1	436	Uganda	prot
338	Uganda Plasma Box #1	473	Uganda	prot
339	Uganda Plasma Box #1	497	Uganda	prot
340	Uganda Plasma Box #1	501	Uganda	prot
341	Uganda Plasma Box #1	486	Uganda	prot
342	Uganda Plasma Box #1	521	Uganda	prot
343	Uganda Plasma Box #1	471	Uganda	prot
344	Uganda Plasma Box #1	500	Uganda	prot
345	Uganda Plasma Box #1	491	Uganda	prot
346	Uganda Plasma Box #1	506	Uganda	prot
347	Uganda Plasma Box #1	533	Uganda	prot
348	Uganda Plasma Box #1	500	Uganda	prot
349	Uganda Plasma Box #1	502	Uganda	prot
350	Uganda Plasma Box #1	456	Uganda	prot
351	Uganda Plasma Box #1	470	Uganda	prot
352	Uganda Plasma Box #1	503	Uganda	prot
353	Uganda Plasma Box #1	495	Uganda	prot
354	Uganda Plasma Box #1	516	Uganda	prot
355	Uganda Plasma Box #1	496	Uganda	prot
356	Uganda Plasma Box #1	490	Uganda	prot
357	Uganda Plasma Box #1	479	Uganda	prot
358	Uganda Plasma Box #1	514	Uganda	prot
359	Uganda Plasma Box #1	495	Uganda	prot
360	Uganda Plasma Box #1	462	Uganda	prot
361	Uganda Plasma Box #1	466	Uganda	prot
362	Uganda Plasma Box #1	475	Uganda	prot
363	Uganda Plasma Box #1	501	Uganda	prot
364	Uganda Plasma Box #1	530	Uganda	prot
365	Uganda Plasma Box #1	527	Uganda	prot
366	Uganda Plasma Box #1	547	Uganda	prot
367	Uganda Plasma Box #1	531	Uganda	prot
368	Uganda Plasma Box #1	454	Uganda	prot
369	Uganda Plasma Box #1	492	Uganda	prot
370	Uganda Plasma Box #1	485	Uganda	prot
371	Uganda Plasma Box #1	503	Uganda	prot
372	Uganda Plasma Box #1	499	Uganda	prot
373	Uganda Plasma Box #1	506	Uganda	prot
374	Uganda Plasma Box #1	731	Uganda	prot
375	Uganda Plasma Box #1	728	Uganda	prot
376	Uganda Plasma Box #1	636	Uganda	prot
377	Uganda Plasma Box #1	495	Uganda	prot
378	Uganda Plasma Box #1	728	Uganda	prot
379	Uganda Plasma Box #1	521	Uganda	prot
380	Uganda Plasma Box #1	453	Uganda	prot
381	Uganda Plasma Box #1	479	Uganda	prot
382	Uganda Plasma Box #1	505	Uganda	prot
383	Uganda Plasma Box #1	479	Uganda	prot
384	Uganda Plasma Box #1	535	Uganda	prot
385	Uganda Plasma Box #1	502	Uganda	prot
386	Uganda Plasma Box #1	512	Uganda	prot
387	Uganda Plasma Box #1	700	Uganda	prot
388	Uganda Plasma Box #1	737	Uganda	prot
389	Uganda Plasma Box #1	711	Uganda	prot
390	Uganda Plasma Box #1	723	Uganda	prot
391	Uganda Plasma Box #1	647	Uganda	prot
392	Uganda Plasma Box #1	599	Uganda	prot
393	Uganda Plasma Box #1	671	Uganda	prot
394	Uganda Plasma Box #1	678	Uganda	prot
395	Uganda Plasma Box #1	629	Uganda	prot
396	Uganda Plasma Box #1	660	Uganda	prot
397	Uganda Plasma Box #1	692	Uganda	prot
398	Uganda Plasma Box #1	571	Uganda	prot
399	Uganda Plasma Box #1	599	Uganda	prot
400	Uganda Plasma Box #1	604	Uganda	prot
401	Uganda Plasma Box #1	622	Uganda	prot
402	Uganda Plasma Box #1	708	Uganda	prot
403	Uganda Plasma Box #1	592	Uganda	prot
404	Uganda Plasma Box #1	494	Uganda	prot
405	Uganda Plasma Box #1	635	Uganda	prot
406	Uganda Plasma Box #1	723	Uganda	prot
407	Uganda Plasma Box #1	452	Uganda	prot
408	Uganda Plasma Box #1	614	Uganda	prot
409	Uganda Plasma Box #1	660	Uganda	prot
410	Uganda Plasma Box #1	453	Uganda	prot
411	South Africa Plasma Box #1	448	South Africa	prot
412	South Africa Plasma Box #1	466	South Africa	prot
413	South Africa Plasma Box #1	412	South Africa	prot
414	South Africa Plasma Box #1	449	South Africa	prot
415	South Africa Plasma Box #1	419	South Africa	prot
416	South Africa Plasma Box #1	424	South Africa	prot
417	South Africa Plasma Box #1	413	South Africa	prot
418	South Africa Plasma Box #1	400	South Africa	prot
419	South Africa Plasma Box #1	480	South Africa	prot
420	South Africa Plasma Box #1	491	South Africa	prot
421	South Africa Plasma Box #1	476	South Africa	prot
422	South Africa Plasma Box #1	432	South Africa	prot
423	South Africa Plasma Box #1	512	South Africa	prot
424	South Africa Plasma Box #1	460	South Africa	prot
425	South Africa Plasma Box #1	465	South Africa	prot
426	South Africa Plasma Box #1	425	South Africa	prot
427	South Africa Plasma Box #1	505	South Africa	prot
428	South Africa Plasma Box #1	458	South Africa	prot
429	South Africa Plasma Box #1	432	South Africa	prot
430	South Africa Plasma Box #1	413	South Africa	prot
431	South Africa Plasma Box #1	499	South Africa	prot
432	South Africa Plasma Box #1	444	South Africa	prot
433	South Africa Plasma Box #1	497	South Africa	prot
434	South Africa Plasma Box #1	439	South Africa	prot
435	South Africa Plasma Box #1	426	South Africa	prot
436	South Africa Plasma Box #1	448	South Africa	prot
437	South Africa Plasma Box #1	453	South Africa	prot
438	South Africa Plasma Box #1	413	South Africa	prot
439	South Africa Plasma Box #1	452	South Africa	prot
440	South Africa Plasma Box #1	456	South Africa	prot
441	South Africa Plasma Box #1	484	South Africa	prot
442	South Africa Plasma Box #1	433	South Africa	prot
443	South Africa Plasma Box #1	469	South Africa	prot
444	South Africa Plasma Box #1	394	South Africa	prot
445	South Africa Plasma Box #1	544	South Africa	prot
446	South Africa Plasma Box #1	533	South Africa	prot
447	South Africa Plasma Box #1	555	South Africa	prot
448	South Africa Plasma Box #1	463	South Africa	prot
449	South Africa Plasma Box #1	434	South Africa	prot
450	South Africa Plasma Box #1	486	South Africa	prot
451	South Africa Plasma Box #1	408	South Africa	prot
452	South Africa Plasma Box #1	463	South Africa	prot
453	South Africa Plasma Box #1	368	South Africa	prot
454	South Africa Plasma Box #1	452	South Africa	prot
455	South Africa Plasma Box #1	451	South Africa	prot
456	South Africa Plasma Box #1	479	South Africa	prot
457	South Africa Plasma Box #1	426	South Africa	prot
458	South Africa Plasma Box #1	560	South Africa	prot
459	South Africa Plasma Box #1	476	South Africa	prot
460	South Africa Plasma Box #1	482	South Africa	prot
461	South Africa Plasma Box #1	527	South Africa	prot
462	South Africa Plasma Box #1	511	South Africa	prot
463	South Africa Plasma Box #1	445	South Africa	prot
464	South Africa Plasma Box #1	469	South Africa	prot
465	South Africa Plasma Box #1	364	South Africa	prot
466	South Africa Plasma Box #1	473	South Africa	prot
467	South Africa Plasma Box #1	493	South Africa	prot
468	South Africa Plasma Box #1	605	South Africa	prot
469	South Africa Plasma Box #1	474	South Africa	prot
470	South Africa Plasma Box #1	503	South Africa	prot
471	South Africa Plasma Box #1	654	South Africa	prot
472	South Africa Plasma Box #1	442	South Africa	prot
473	South Africa Plasma Box #1	524	South Africa	prot
474	South Africa Plasma Box #1	439	South Africa	prot
475	South Africa Plasma Box #1	433	South Africa	prot
476	South Africa Plasma Box #1	484	South Africa	prot
477	South Africa Plasma Box #1	424	South Africa	prot
478	South Africa Plasma Box #1	493	South Africa	prot
479	South Africa Plasma Box #1	553	South Africa	prot
480	South Africa Plasma Box #1	509	South Africa	prot
481	South Africa Plasma Box #1	503	South Africa	prot
482	South Africa Plasma Box #1	477	South Africa	prot
483	South Africa Plasma Box #1	467	South Africa	prot
484	South Africa Plasma Box #1	430	South Africa	prot
485	South Africa Plasma Box #1	635	South Africa	prot
486	South Africa Plasma Box #1	495	South Africa	prot
487	South Africa Plasma Box #1	415	South Africa	prot
488	South Africa Plasma Box #1	502	South Africa	prot
489	South Africa Plasma Box #1	585	South Africa	prot
490	South Africa Plasma Box #1	494	South Africa	prot
491	South Africa Plasma Box #1	449	South Africa	prot
492	South Africa Plasma Box #1	566	South Africa	prot
493	South Africa Plasma Box #1	521	South Africa	prot
494	South Africa Plasma Box #1	520	South Africa	prot
495	South Africa Plasma Box #1	516	South Africa	prot
496	South Africa Plasma Box #1	390	South Africa	prot
497	South Africa Plasma Box #1	537	South Africa	prot
498	South Africa Plasma Box #1	483	South Africa	prot
499	South Africa Plasma Box #1	434	South Africa	prot
500	South Africa Plasma Box #1	467	South Africa	prot
501	South Africa Plasma Box #1	503	South Africa	prot
502	South Africa Plasma Box #1	530	South Africa	prot
503	South Africa Plasma Box #1	510	South Africa	prot
504	South Africa Plasma Box #1	434	South Africa	prot
505	South Africa Plasma Box #2	565	South Africa	prot
506	South Africa Plasma Box #2	502	South Africa	prot

## Sheet: Fig1E
Protein.Ids	Count	Completeness %
P02675	508	1
P04180	508	1
P01011-26-423	508	1
P01019	508	1
P01023	508	1
P01023-24-1474	508	1
P01024	508	1
P01024-23-1663	508	1
P01031	508	1
P04217	508	1
P04196	508	1
P01042	508	1
P04114-28-4563	508	1
P01009-375-418	508	1
Q13790	508	1
P01591	508	1
P04114	508	1
P01593-23-117	508	1
P04004	508	1
P04003	508	1
P03952-20-390	508	1
P03952	508	1
P01619-21-116	508	1
P03951	508	1
P01011	508	1
P01009-25-418	508	1
P00450	508	1
P00740	508	1
P00488	508	1
P05155	508	1
P05090-21-189	508	1
P80108	508	1
P61626-19-148	508	1
P00734	508	1
P62979	508	1
P00736	508	1
P00738	508	1
P00739	508	1
P00742	508	1
P01009	508	1
P04278	508	1
P00747	508	1
P04275	508	1
P00748	508	1
P00751	508	1
P04264	508	1
Q14624	508	1
Q14520	508	1
P01008	508	1
P01008-33-464	508	1
P02790	508	1
P68871	508	1
P02787-20-698	508	1
P17936	508	1
P01860	508	1
P01861	508	1
P02745	508	1
P01871	508	1
P02743	508	1
P01876	508	1
P02679	508	1
P02675-31-44	508	1
P01880	508	1
Q06033	508	1
Q04756	508	1
P02787	508	1
P02671	508	1
P02656-21-99	508	1
P02656	508	1
P80748	508	1
P02647	508	1
P02647-25-266	508	1
P02649	508	1
P02652	508	1
P02654	508	1
P02654-29-83	508	1
P01859	508	1
P02746	508	1
P01857	508	1
P02747	508	1
P01714-21-112	508	1
P01718-21-113	508	1
P02786	508	1
P02775	508	1
P02774	508	1
P02768-25-609	508	1
P02768	508	1
P01764-20-117	508	1
P02766	508	1
P02765	508	1
P02763	508	1
P02760	508	1
Q12805	508	1
P02753	508	1
P02751	508	1
Q08380	508	1
P69905	508	1
P02750	508	1
P02749	508	1
P02748	508	1
P01834	508	1
P05156	508	1
P02655	508	1
Q15485	508	1
P07996	508	1
P26927	508	1
P27169	508	1
P27918	508	1
P0DOY2	508	1
P0C0L5	508	1
A0A0C4DH38	508	1
P0C0L4	508	1
P09871	508	1
P33151	508	1
A0A0C4DH72-23-117	508	1
A0A0C4DH73-23-117	508	1
P35542	508	1
P08697-40-491	508	1
P08697	508	1
P08603	508	1
P08571	508	1
P08519	508	1
P36955	508	1
P36980	508	1
P10643	508	1
P10909	508	1
P11021	508	1
P19827	508	1
P18428	508	1
P19320	508	1
Q9Y6R7	508	1
P19652	508	1
A0A075B6P5-20-120	508	1
P15169	508	1
P19652-19-201	508	1
P19823	508	1
P20742	508	1
P23142	508	1
P20851	508	1
A0A087WSY6-21-115	508	1
Q9Y4I1	508	1
P22352	508	1
P22792	508	1
P13598	508	1
P12259	508	1
Q9UK55	508	1
P08185	508	1
P35858	508	1
P55058	508	1
Q96IY4-23-114	508	1
O95445	508	1
Q6P587	508	1
P07357	508	1
O75882	508	1
P07225	508	1
P07195	508	1
P51884	508	1
P06727	508	1
P43251	508	1
P06681	508	1
P06396-28-782	508	1
P06396	508	1
O75636	508	1
P06276	508	1
P05546	508	1
Q96IY4	508	1
O43432	508	1
Q6EMK4-24-673	508	1
P07360	508	1
P07737	508	1
O14791	508	1
P05160	508	1
P07358	508	1
P60709	508	1
P05362	508	1
P05452	508	1
Q96PD5	508	1
P07814	508	1
P48735	508	1
P43652	508	1
P05543	508	1
Q16610	508	1
P01876-1-353	507	0.998031
Q9Y490	507	0.998031
A0A0A0MS15	507	0.998031
P16070	507	0.998031
A0A0A0MS15-20-119	507	0.998031
P62805	507	0.998031
P04406	507	0.998031
P04433-21-115	507	0.998031
P22105	507	0.998031
P21333	507	0.998031
P04070	507	0.998031
P13671	507	0.998031
A0A0C4DH42-20-116	507	0.998031
P01619	507	0.998031
Q15582	507	0.998031
P01701-20-117	507	0.998031
Q99784	507	0.998031
P07359	507	0.998031
P01717	507	0.998031
A0A0B4J1V6-20-119	507	0.998031
P33908	507	0.998031
Q92954	507	0.998031
O43866	507	0.998031
P30101	507	0.998031
P0DOY2-1-106	507	0.998031
P55056	507	0.998031
P11597	507	0.998031
Q9UHG3	507	0.998031
P05090	507	0.998031
P02655-29-101	506	0.996063
P68363	506	0.996063
P49908	506	0.996063
Q9Y6Z7	506	0.996063
P01602-23-117	506	0.996063
P01599	506	0.996063
A0A0B4J1V0-20-119	506	0.996063
A0A0B4J2D9-23-117	506	0.996063
A0A0C4DH33-20-117	506	0.996063
Q9BWP8	506	0.996063
P14625	505	0.994094
Q16706	505	0.994094
P02776	505	0.994094
P23193	505	0.994094
P11226	505	0.994094
P01703-20-118	505	0.994094
P29622	505	0.994094
Q15063	505	0.994094
P01782	505	0.994094
P06733	504	0.992126
P01593	504	0.992126
A0A0J9YX35	504	0.992126
P14618	504	0.992126
P32119	504	0.992126
Q14624-29-661	503	0.990157
P01700-20-117	503	0.990157
P48740	503	0.990157
Q92496	503	0.990157
P04217-22-495	503	0.990157
P22891	503	0.990157
P00746	502	0.988189
P02549	502	0.988189
Q6UX71	502	0.988189
P35579	502	0.988189
P25311	502	0.988189
P01877	502	0.988189
O00391	502	0.988189
O00533	501	0.98622
P00338	501	0.98622
P06748	501	0.98622
P01700	501	0.98622
P18206	501	0.98622
P02730	501	0.98622
Q12805-18-493	500	0.984252
A0A0B4J1V0	499	0.982283
P01743	498	0.980315
P01597	498	0.980315
Q9UGM5	497	0.978346
P04433	497	0.978346
Q9Y4L1	497	0.978346
P01877-1-340	496	0.976378
P08133	496	0.976378
Q9NQ79	494	0.972441
A0A0C4DH38-20-117	493	0.970472
P23528	493	0.970472
P00738-19-406	492	0.968504
P14151	491	0.966535
P43121	491	0.966535
P99999	491	0.966535
Q13201	489	0.962598
P35908	488	0.96063
O14786	488	0.96063
P04075	488	0.96063
P02788-20-710	487	0.958661
P04040	487	0.958661
Q15166	486	0.956693
P04066	486	0.956693
P13796	486	0.956693
P01871-1-453	485	0.954724
P68032	485	0.954724
P07437	484	0.952756
Q9HDC9	484	0.952756
Q9NZP8-36-487	484	0.952756
P02760-206-352	482	0.948819
P0DJI9	480	0.944882
P06312-21-121	480	0.944882
O00187	480	0.944882
P68104	480	0.944882
P01857-1-330	479	0.942913
P11142	479	0.942913
P30041	478	0.940945
P11597-18-493	478	0.940945
Q06830	478	0.940945
A0A0C4DH31	478	0.940945
A0A0B4J1U3	476	0.937008
Q07954	475	0.935039
P36542	475	0.935039
Q9UNW1	474	0.933071
P26038	474	0.933071
P05154	473	0.931102
P01824	472	0.929134
P01764	472	0.929134
P01034	472	0.929134
P01701	472	0.929134
Q6YHK3	471	0.927165
Q08830	470	0.925197
P08571-20-367	470	0.925197
Q86U17	469	0.923228
A0A075B6K4	469	0.923228
P04430	468	0.92126
P01833-19-764	468	0.92126
A0A0C4DH36	467	0.919291
Q9NPH3	467	0.919291
Q9Y5C1	467	0.919291
P33176	466	0.917323
P01768-20-117	466	0.917323
Q15113	464	0.913386
A0A075B6S9-23-117	463	0.911417
P01721-20-117	463	0.911417
A0A0C4DH69-23-117	463	0.911417
P12111-26-3177	462	0.909449
A0A075B6Q5	462	0.909449
P24821	462	0.909449
O00533-25-1208	461	0.90748
Q6UXB8	460	0.905512
A0A075B6S5	460	0.905512
A0A0B4J1Y9	460	0.905512
P13591	458	0.901575
P08253	458	0.901575
P08709	457	0.899606
P08514	457	0.899606
A0A0C4DH25-21-116	455	0.895669
Q86UX7	454	0.893701
Q9BXR6	454	0.893701
P01833	453	0.891732
Q9NTU7	451	0.887795
P61224	450	0.885827
P58335	449	0.883858
P62906	449	0.883858
Q76LX8	449	0.883858
O75144	449	0.883858
P12814	449	0.883858
O15144	449	0.883858
Q9H4B7	448	0.88189
P30043	448	0.88189
P06312	448	0.88189
A0A075B6S4-23-117	445	0.875984
P05556	444	0.874016
P00558	441	0.86811
P13645	441	0.86811
Q96KN2	441	0.86811
Q9BZJ0	440	0.866142
Q9NZP8	439	0.864173
Q13418	437	0.860236
P08294	435	0.856299
P08637-17-254	433	0.852362
P02452-1219-1464	431	0.848425
Q9H4A9	430	0.846457
P05452-22-202	429	0.844488
P07333	428	0.84252
A0A0B4J1X8-20-118	428	0.84252
Q01518	428	0.84252
P0DP08-20-117	427	0.840551
Q9Y6R7-24-5405	426	0.838583
P49913	424	0.834646
P01762-20-117	424	0.834646
O60814	422	0.830709
A0A075B6J9	419	0.824803
P12111	418	0.822835
A0A0C4DH35	418	0.822835
P07237	414	0.814961
P08493	413	0.812992
P01824-27-125	412	0.811024
Q14515	412	0.811024
P23142-30-703	411	0.809055
P63104	411	0.809055
Q9UL62	411	0.809055
P14543	409	0.805118
P01889	407	0.801181
P10124	407	0.801181
O75015	407	0.801181
P23470	406	0.799213
P41222	406	0.799213
P18669	403	0.793307
P15814	402	0.791339
P35527	402	0.791339
P01602	402	0.791339
A0A0C4DH32-20-117	402	0.791339
P22897	401	0.78937
P02671-20-35	399	0.785433
Q15365	398	0.783465
Q14697	394	0.775591
P02775-35-128	392	0.771654
P00747-20-810	392	0.771654
P67936	392	0.771654
O95810	391	0.769685
P01033-24-207	390	0.767717
Q15404	389	0.765748
P02741	388	0.76378
P24592	387	0.761811
P78417	387	0.761811
P23083	387	0.761811
Q68DK2	387	0.761811
P40925	385	0.757874
P60660	385	0.757874
P10721	384	0.755906
P55290	383	0.753937
Q14624-689-930	383	0.753937
P62328	383	0.753937
Q86VB7	382	0.751969
Q12860	380	0.748031
P26447	380	0.748031
P01772	378	0.744094
P09172	377	0.742126
Q9Y5B9	375	0.738189
P01767-20-116	370	0.728346
P68366	369	0.726378
O00151	368	0.724409
Q13103	365	0.718504
Q13822	365	0.718504
P09960	365	0.718504
Q8NBP7	365	0.718504
Q9ULI3	365	0.718504
Q9HBI1	360	0.708661
P23284	356	0.700787
P09486	355	0.698819
Q9UBX5	355	0.698819
P62753	354	0.69685
Q6EMK4	353	0.694882
Q99969	352	0.692913
P29401	352	0.692913
P13224	352	0.692913
P40197	351	0.690945
P61026	351	0.690945
Q9NZK5	348	0.685039
A0A0B4J2H0	347	0.683071
P23381	346	0.681102
P05106	345	0.679134
P0DTE1	343	0.675197
P55072	342	0.673228
A0A075B6I0	340	0.669291
P0DJI8	337	0.663386
P08238	337	0.663386
P01742	336	0.661417
O00299	334	0.65748
P9WKZ3	333	0.655512
P11277	332	0.653543
P00491	332	0.653543
Q96PZ0	332	0.653543
O75083	326	0.641732
P0DJI9-19-122	322	0.633858
Q8WWZ8	319	0.627953
P60900	317	0.624016
P00915	316	0.622047
A0A0B4J1V6	314	0.61811
P0DMV8	313	0.616142
P62258	313	0.616142
P37802	312	0.614173
P42785	309	0.608268
A0A075B6R9	309	0.608268
P16157	308	0.606299
P49747	304	0.598425
Q9H0U4	303	0.596457
Q8NI99	299	0.588583
P61204	297	0.584646
Q9H4A4	297	0.584646
A0A075B6J1-20-123	295	0.580709
Q9BTY2	294	0.57874
Q8WZ42	289	0.568898
P55010	288	0.566929
O95453	286	0.562992
Q96NZ9-21-151	286	0.562992
A0A0C4DH24-20-114	285	0.561024
P00738-162-406	283	0.557087
P14780-20-93	282	0.555118
P52907	282	0.555118
P61769	279	0.549213
P21926-2-228	279	0.549213
P62277	279	0.549213
Q14126	278	0.547244
A0A0C4DH55-24-119	278	0.547244
Q05682	277	0.545276
Q14766	276	0.543307
Q7Z7M0	276	0.543307
P01344	271	0.533465
P50395	266	0.523622
Q96NZ9	266	0.523622
P02452	262	0.515748
P12830	260	0.511811
P14780	260	0.511811
P60953	259	0.509843
Q9NZ08	258	0.507874
A0A075B6K4-20-115	258	0.507874
P05109	257	0.505906
P07951	256	0.503937
P37837	255	0.501969
Q15084	254	0.5
P27797	253	0.498031
P28066	252	0.496063
P02788	252	0.496063
Q02818	251	0.494094
P68371	250	0.492126
P62937-1-165	249	0.490157
Q9H299	249	0.490157
P08567	248	0.488189
A0A0J9YVY3-20-117	246	0.484252
P01714	244	0.480315
Q8N6C8	243	0.478346
P69892	243	0.478346
P05062	242	0.476378
O15145	241	0.474409
P07996-19-1170	241	0.474409
P09211	240	0.472441
P00450-20-1065	239	0.470472
A0A0B4J1X5	239	0.470472
P08670	239	0.470472
P05067	238	0.468504
P05164	236	0.464567
P11171	236	0.464567
A0A0C4DH34	233	0.458661
A0A0C4DH29	233	0.458661
P31948	228	0.448819
Q96QR1	227	0.44685
P16930	226	0.444882
P01854	223	0.438976
P27105	223	0.438976
P00734-44-622	221	0.435039
P08833	219	0.431102
P35443	217	0.427165
P13639	215	0.423228
P10909-23-449	215	0.423228
Q06323	214	0.42126
P01817	213	0.419291
P07988	212	0.417323
P37840-1-140	211	0.415354
Q16853	210	0.413386
P11413	210	0.413386
P98160	206	0.405512
O75015-17-200	204	0.401575
Q00610	203	0.399606
A0A0B4J1V2	202	0.397638
Q13275	200	0.393701
Q9H4A4-2-650	199	0.391732
O00187-16-686	197	0.387795
P34932	195	0.383858
P04792	195	0.383858
P62937	195	0.383858
P0DP23	194	0.38189
B9A064	194	0.38189
P31946	192	0.377953
Q86VP6	190	0.374016
P02750-36-347	188	0.370079
P0DP01	188	0.370079
P24593	186	0.366142
P61160	184	0.362205
Q9UHI6	184	0.362205
Q9Y265	184	0.362205
P63261	181	0.356299
P06753	181	0.356299
P20908	180	0.354331
A0A075B6K5	180	0.354331
P63241	178	0.350394
P51149	176	0.346457
Q14314	175	0.344488
P07900	174	0.34252
P61978	173	0.340551
Q15942	171	0.336614
P0DMV8-2-641	171	0.336614
Q9P1F3	168	0.330709
P40227	168	0.330709
Q8WXI7	167	0.32874
A0A087WSY6	167	0.32874
Q03591	166	0.326772
P30153	166	0.326772
P50991	164	0.322835
P05388	164	0.322835
P35613	163	0.320866
P27348	162	0.318898
P47756	162	0.318898
P22392	161	0.316929
P09382	160	0.314961
P55058-18-493	158	0.311024
P17987	157	0.309055
O15143	157	0.309055
P24844	156	0.307087
P40926	155	0.305118
P43652-22-599	154	0.30315
O95479	154	0.30315
P01137	153	0.301181
Q99497	153	0.301181
P13647	153	0.301181
P04844	152	0.299213
P55209	151	0.297244
Q99832	149	0.293307
A0A0B4J1Y8-20-123	149	0.293307
Q02985	149	0.293307
P51648	149	0.293307
P21291	148	0.291339
P08195	148	0.291339
P00492	147	0.28937
P38646	145	0.285433
Q93084	145	0.285433
Q7Z7G0	144	0.283465
Q14974	143	0.281496
P30048	143	0.281496
P16671	142	0.279528
P08238-2-724	141	0.277559
Q9NVJ2	139	0.273622
P55786	138	0.271654
P30740-1-379	136	0.267717
P01780-20-117	135	0.265748
P13716	134	0.26378
Q99439	133	0.261811
P49720	132	0.259843
P06702	131	0.257874
P06576	131	0.257874
P60842	130	0.255906
P48643	128	0.251969
P25705	128	0.251969
P26641	125	0.246063
P06331	124	0.244094
O14950	124	0.244094
P00918	123	0.242126
P53396	123	0.242126
P07910	123	0.242126
P78371	122	0.240157
P49368	120	0.23622
P01861-1-327	119	0.234252
P22314	118	0.232283
O43707	117	0.230315
P50990	117	0.230315
P29350	115	0.226378
Q01813	115	0.226378
P17301	114	0.224409
P0DOY3	114	0.224409
P07384	114	0.224409
P31327	113	0.222441
P18827	112	0.220472
P02655-23-101	111	0.218504
P16284	111	0.218504
P12236	109	0.214567
O75874	108	0.212598
O95497	107	0.21063
P47755	107	0.21063
P37235	107	0.21063
P54727	106	0.208661
P49721	104	0.204724
Q14247	103	0.202756
A0A087WW87	103	0.202756
O00429	102	0.200787
Q13576	102	0.200787
P63010	102	0.200787
P52565	102	0.200787
Q9NR31	100	0.19685
A0A0B4J1Y8	98	0.192913
Q8NBJ4	96	0.188976
Q9NP79	96	0.188976
P61006	95	0.187008
P30740	95	0.187008
Q9H4M9	95	0.187008
P61158	94	0.185039
P10809	94	0.185039
P61225	93	0.183071
P61088	93	0.183071
O14818	93	0.183071
P25788	93	0.183071
O75396	93	0.183071
Q06828	92	0.181102
P19367	92	0.181102
Q86YW5	91	0.179134
P30044	90	0.177165
P24158	89	0.175197
O75915	89	0.175197
P17980	89	0.175197
P16452	89	0.175197
P48444	87	0.17126
P51148	87	0.17126
P04632	87	0.17126
P02538	86	0.169291
P15153	85	0.167323
Q9NQW7	85	0.167323
Q8WUM4	84	0.165354
Q8NBS9	83	0.163386
Q9Y230	83	0.163386
P9WPU7	82	0.161417
P03950	82	0.161417
Q9BSJ8	80	0.15748
P54920	80	0.15748
Q9UL46	79	0.155512
Q15019	79	0.155512
P09493	77	0.151575
P10599-2-105	77	0.151575
P42025	77	0.151575
P50552	77	0.151575
P61106	77	0.151575
Q00013	77	0.151575
P60981	76	0.149606
P27824	76	0.149606
Q9UJU6	75	0.147638
Q86UD1	75	0.147638
P24534	74	0.145669
P02533	74	0.145669
P61981	73	0.143701
O14980	73	0.143701
P23229	73	0.143701
Q15366	71	0.139764
P61163	71	0.139764
P12931	69	0.135827
Q27J81	69	0.135827
P04899	68	0.133858
Q13586	68	0.133858
Q9NY65	67	0.13189
O60664	67	0.13189
Q9BUL8	67	0.13189
Q9UBW5	66	0.129921
P35030	66	0.129921
P23526	66	0.129921
P12235	66	0.129921
Q13561	65	0.127953
P62333	65	0.127953
Q15833	64	0.125984
P00352	63	0.124016
P49755	63	0.124016
P11166	62	0.122047
P15170	62	0.122047
P15531	62	0.122047
Q9NQC3	62	0.122047
P01704	62	0.122047
P60985	61	0.120079
P20618	61	0.120079
Q16643	61	0.120079
Q9NTK5	61	0.120079
Q9H4X1	60	0.11811
Q13228	60	0.11811
O00231	60	0.11811
P62820	59	0.116142
Q10896	59	0.116142
Q15691	59	0.116142
O15511	58	0.114173
Q14203	58	0.114173
P00387	57	0.112205
P10599	57	0.112205
Q04760	56	0.110236
Q7L591	56	0.110236
P43304	56	0.110236
P10619	56	0.110236
Q05655	55	0.108268
P39656	54	0.106299
P25787	53	0.104331
Q9H4M7	52	0.102362
P61020	52	0.102362
P14770	52	0.102362
P22626	51	0.100394
P35606	51	0.100394
P07738	51	0.100394
P01344-25-91	50	0.0984252
P29692	50	0.0984252
P61604	50	0.0984252
P00734-364-622	50	0.0984252
A0A0A0MT36	49	0.0964567
P53621	49	0.0964567
Q6IAA8	49	0.0964567
P61769-21-119	49	0.0964567
P25786	48	0.0944882
O00232	48	0.0944882
Q8NBM8	48	0.0944882
Q9BZR6	47	0.0925197
P45974	47	0.0925197
O00410	47	0.0925197
P22234	47	0.0925197
P06454	47	0.0925197
P62826	47	0.0925197
O75390	47	0.0925197
O00194	46	0.0905512
Q96HC4	46	0.0905512
P13804	46	0.0905512
P16615	46	0.0905512
P10644	45	0.0885827
P08637	45	0.0885827
O00506	45	0.0885827
P04843	45	0.0885827
P54819	44	0.0866142
Q9ULV4	44	0.0866142
P01591-23-159	44	0.0866142
Q9NT62	43	0.0846457
P35232	43	0.0846457
P19086	43	0.0846457
P58546	42	0.0826772
P04083	42	0.0826772
Q71U36	42	0.0826772
P08590	42	0.0826772
P49411	42	0.0826772
P01780	42	0.0826772
P31939	41	0.0807087
P0C0L5-757-1446	41	0.0807087
P08134	39	0.0767717
Q96QK1	39	0.0767717
Q9NR12	39	0.0767717
Q06033-35-651	39	0.0767717
Q6IBS0	39	0.0767717
Q02153	38	0.0748031
Q14254	38	0.0748031
Q5TDH0	38	0.0748031
P02679-27-453	38	0.0748031
Q07866	38	0.0748031
P80511	38	0.0748031
O95782	36	0.0708661
Q13642	34	0.0669291
P48163	33	0.0649606
P21964	33	0.0649606
Q16181	33	0.0649606
Q9BR76	33	0.0649606
P41091	33	0.0649606
P06737	33	0.0649606
P01766	32	0.0629921
P18054	32	0.0629921
Q04917	32	0.0629921
O75844	32	0.0629921
A0A075B6K2	31	0.0610236
P51571	31	0.0610236
P04439	31	0.0610236
P48059	30	0.0590551
P00751-26-764	30	0.0590551
P01880-1-384	30	0.0590551
Q9Y678	30	0.0590551
P53618	29	0.0570866
O75563	29	0.0570866
Q14141	27	0.0531496
P13798	27	0.0531496
A0A0C4DH43	25	0.0492126
Q15762	24	0.0472441
P24557	24	0.0472441
P17174	24	0.0472441
P11169	23	0.0452756
P21980	22	0.0433071
Q99623	21	0.0413386
P62873	19	0.0374016
P16278	18	0.0354331
P06727-21-396	18	0.0354331
P00568	17	0.0334646
Q02325	16	0.0314961
Q70J99	16	0.0314961
Q14204	16	0.0314961
Q9H0E2	16	0.0314961
Q8WUW1	15	0.0295276
Q16891	13	0.0255906
P56192	13	0.0255906
O43866-20-347	12	0.023622
P04196-19-525	12	0.023622
P30086	11	0.0216535
P11586	10	0.019685
P20340	9	0.0177165
P02100	8	0.015748
P02790-24-462	7	0.0137795
P08779	6	0.011811
P05155-23-500	3	0.00590551
Q6GTX8	2	0.00393701
P51884-19-338	2	0.00393701
P00367	1	0.0019685

## Sheet: Fig1F
GeneName	Conc	detected
ALB	40 g/L	TRUE
A2M	1.6 g/L	TRUE
TF	20 g/L	TRUE
SERPINA1	1.9 g/L	TRUE
APOA1	1.5 g/L	TRUE
SERPINA3	700 mg/L	TRUE
C3	1.3 g/L	TRUE
HPX	430 mg/L	TRUE
APOB	1.5 g/L	TRUE
CFH	400 mg/L	TRUE
ORM1	950 mg/L	TRUE
VTN	610 mg/L	TRUE
APOA2	110 mg/L	TRUE
C4B	450 mg/L	TRUE
TTR	350 mg/L	TRUE
C4BPB	270 mg/L	TRUE
FGG	270 mg/L	TRUE
FN1	230 mg/L	TRUE
AHSG	860 mg/L	TRUE
CRISPLD2	220 mg/L	FALSE
C5	110 mg/L	TRUE
A1BG	200 mg/L	TRUE
APOH	250 mg/L	TRUE
CP	160 mg/L	TRUE
APOA4	61 mg/L	TRUE
PLG	140 mg/L	TRUE
GC	140 mg/L	TRUE
HRG	120 mg/L	TRUE
F2	110 mg/L	TRUE
GPLD1	100 mg/L	TRUE
C1S	93 mg/L	TRUE
FETUB	48 mg/L	TRUE
KNG1	90 mg/L	TRUE
C9	70 mg/L	TRUE
GSN	110 mg/L	TRUE
ANXA2	27 mg/L	FALSE
LPA	79 mg/L	TRUE
CFHR1	75 mg/L	TRUE
APOC3	110 mg/L	TRUE
SERPINA6	61 mg/L	TRUE
APOC1	20 mg/L	TRUE
PON1	96 mg/L	TRUE
SAA4	65 mg/L	TRUE
AZGP1	55 mg/L	TRUE
CFHR4	28 mg/L	TRUE
HPR	49 mg/L	TRUE
AFM	55 mg/L	TRUE
C6	45 mg/L	TRUE
APOC2	43 mg/L	TRUE
CLU	170 mg/L	TRUE
CFHR2	40 mg/L	TRUE
C2	38 mg/L	TRUE
APOE	52 mg/L	TRUE
SERPINA7	40 mg/L	TRUE
C4BPA	31 mg/L	TRUE
SERPINA4	15 mg/L	TRUE
KLKB1	29 mg/L	TRUE
APCS	28 mg/L	TRUE
RNLS	11 mg/L	FALSE
LRG1	21 mg/L	TRUE
LBP	25 mg/L	TRUE
PROS1	22 mg/L	TRUE
CFI	30 mg/L	TRUE
CFP	18 mg/L	TRUE
RBP4	46 mg/L	TRUE
APOF	18 mg/L	TRUE
FCN3	23 mg/L	TRUE
PLTP	9.7 mg/L	TRUE
SERPINF1	9.3 mg/L	TRUE
ADIPOQ	8.4 mg/L	FALSE
IGFALS	15 mg/L	TRUE
FCN2	8.1 mg/L	TRUE
HABP2	20 mg/L	TRUE
MASP1	8.7 mg/L	TRUE
CNDP1	9.4 mg/L	TRUE
CLEC3B	6.5 mg/L	TRUE
F5	7.7 mg/L	TRUE
C1RL	5.5 mg/L	TRUE
LCAT	6.5 mg/L	TRUE
CD5L	4.0 mg/L	TRUE
SERPINA10	4.0 mg/L	TRUE
BCHE	3.8 mg/L	TRUE
AMBP	3.3 mg/L	TRUE
APOL1	1.6 mg/L	TRUE
IGFBP3	3.2 mg/L	TRUE
CFHR5	2.6 mg/L	TRUE
CTSD	760 ¬µg/L	FALSE
CTSB	520 ¬µg/L	FALSE
CETP	2.5 mg/L	TRUE
CD14	2.8 mg/L	TRUE
GPX3	5.1 mg/L	TRUE
APOO	2.2 mg/L	FALSE
B2M	1.8 mg/L	TRUE
CD163	900 ¬µg/L	TRUE
COLEC10	1.9 mg/L	TRUE
PON3	1.8 mg/L	TRUE
PROZ	1.7 mg/L	TRUE
FCN1	1.1 mg/L	FALSE
CRP	2.9 mg/L	TRUE
TFRC	1.3 mg/L	TRUE
ADAMTS13	1.3 mg/L	TRUE
CFD	730 ¬µg/L	TRUE
CST3	1.0 mg/L	TRUE
APOC4	1.0 mg/L	TRUE
LYZ	1.5 mg/L	TRUE
MBL2	1.2 mg/L	TRUE
CFB	880 ¬µg/L	TRUE
CRHBP	720 ¬µg/L	FALSE
CCL28	700 ¬µg/L	FALSE
VCAM1	620 ¬µg/L	TRUE
CAMP	620 ¬µg/L	TRUE
IGFBP2	300 ¬µg/L	FALSE
DPP4	640 ¬µg/L	FALSE
CFHR3	580 ¬µg/L	TRUE
IGF2	610 ¬µg/L	TRUE
C1QC	510 ¬µg/L	TRUE
MASP2	340 ¬µg/L	TRUE
LIPG	660 ¬µg/L	FALSE
FGFBP2	350 ¬µg/L	FALSE
SPP1	110 ¬µg/L	FALSE
C1QTNF9	210 ¬µg/L	FALSE
CCN3	270 ¬µg/L	FALSE
FGA	410 ¬µg/L	TRUE
CXCL17	400 ¬µg/L	FALSE
ITLN1	290 ¬µg/L	FALSE
C1QTNF6	350 ¬µg/L	FALSE
VWF	28 mg/L	TRUE
GREM1	240 ¬µg/L	FALSE
C1QTNF5	220 ¬µg/L	FALSE
C4A	340 ¬µg/L	TRUE
C1QTNF1	310 ¬µg/L	FALSE
SAA1	300 ¬µg/L	TRUE
CPN2	300 ¬µg/L	TRUE
CD44	260 ¬µg/L	TRUE
MET	180 ¬µg/L	FALSE
ANG	310 ¬µg/L	TRUE
C1QTNF7	240 ¬µg/L	FALSE
COLEC11	300 ¬µg/L	TRUE
ORM2	420 ¬µg/L	TRUE
ANGPTL3	220 ¬µg/L	TRUE
SERPINE1	140 ¬µg/L	FALSE
IGFBP5	110 ¬µg/L	TRUE
IGFBP4	230 ¬µg/L	FALSE
HP	1000 mg/L	TRUE
ACE	100 ¬µg/L	FALSE
IGF1	100 ¬µg/L	FALSE
FCRL5	170 ¬µg/L	FALSE
BMP4	160 ¬µg/L	FALSE
IGFBP6	200 ¬µg/L	TRUE
PCSK9	140 ¬µg/L	TRUE
GRN	140 ¬µg/L	FALSE
CCL25	180 ¬µg/L	FALSE
RLN3	60 ¬µg/L	FALSE
SOD3	50 ¬µg/L	TRUE
APOA5	110 ¬µg/L	FALSE
DEFA1	110 ¬µg/L	FALSE
ADA2	110 ¬µg/L	TRUE
FAP	110 ¬µg/L	FALSE
TIMP1	130 ¬µg/L	TRUE
RARRES2	75 ¬µg/L	TRUE
ELANE	160 ¬µg/L	FALSE
ANGPT1	32 ¬µg/L	FALSE
SDC1	63 ¬µg/L	TRUE
S100A12	29 ¬µg/L	TRUE
ALCAM	60 ¬µg/L	FALSE
FBN1	51 ¬µg/L	FALSE
SAA2	50 ¬µg/L	TRUE
SELENOP	2.2 mg/L	TRUE
C1QTNF3	44 ¬µg/L	FALSE
CCK	44 ¬µg/L	FALSE
C1QTNF12	38 ¬µg/L	FALSE
CCL5	20 ¬µg/L	FALSE
FGL2	39 ¬µg/L	TRUE
CHIT1	26 ¬µg/L	FALSE
CHI3L1	25 ¬µg/L	FALSE
CD55	32 ¬µg/L	FALSE
SLPI	26 ¬µg/L	FALSE
INSL5	39 ¬µg/L	FALSE
IGFBP7	30 ¬µg/L	FALSE
CSH1	30 ¬µg/L	FALSE
APOD	99 mg/L	TRUE
HLA-G	33 ¬µg/L	FALSE
PPBP	25 ¬µg/L	TRUE
IGFBP1	28 ¬µg/L	TRUE
IL6R	25 ¬µg/L	FALSE
CCL18	55 ¬µg/L	FALSE
IL1RL1	19 ¬µg/L	FALSE
MIF	14 ¬µg/L	FALSE
FLT4	20 ¬µg/L	FALSE
TNFSF13	6.8 ¬µg/L	FALSE
BDNF	16 ¬µg/L	FALSE
LEP	17 ¬µg/L	FALSE
PRL	54 ¬µg/L	FALSE
BGLAP	16 ¬µg/L	FALSE
ST6GAL1	15 ¬µg/L	FALSE
CPA3	7.5 ¬µg/L	FALSE
TFPI	58 ¬µg/L	FALSE
AZU1	14 ¬µg/L	FALSE
LECT2	27 ¬µg/L	FALSE
MIA	8.3 ¬µg/L	FALSE
FAS	12 ¬µg/L	FALSE
SPON1	12 ¬µg/L	FALSE
ADGRE5	10 ¬µg/L	FALSE
APOM	7.4 mg/L	TRUE
PLAT	9.9 ¬µg/L	FALSE
SPARC	8.3 ¬µg/L	TRUE
ANGPTL1	8.0 ¬µg/L	FALSE
RETN	5.1 ¬µg/L	FALSE
GAS6	8.9 ¬µg/L	FALSE
ANGPTL4	7.8 ¬µg/L	FALSE
PF4	7.7 ¬µg/L	TRUE
MFGE8	2.8 ¬µg/L	FALSE
TEK	7.8 ¬µg/L	FALSE
GHRL	2.6 ¬µg/L	FALSE
PLA2G7	7.4 ¬µg/L	FALSE
AIMP1	6.5 ¬µg/L	FALSE
MMP9	43 ¬µg/L	TRUE
GDF2	2.2 ¬µg/L	FALSE
AFP	3.0 ¬µg/L	FALSE
CD6	5.3 ¬µg/L	FALSE
CCL14	5.2 ¬µg/L	FALSE
ISG15	5.0 ¬µg/L	FALSE
EGFR	4.7 ¬µg/L	FALSE
BPI	7.3 ¬µg/L	FALSE
ACE2	4.5 ¬µg/L	FALSE
ITIH1	4.5 ¬µg/L	TRUE
HGF	4.1 ¬µg/L	FALSE
FOLR2	4.0 ¬µg/L	FALSE
FAM3B	2.1 ¬µg/L	FALSE
ADAM28	3.7 ¬µg/L	FALSE
GNLY	2.9 ¬µg/L	FALSE
TNFRSF1B	3.2 ¬µg/L	FALSE
F7	350 ¬µg/L	TRUE
ERAP1	3.5 ¬µg/L	TRUE
RNASE3	4.2 ¬µg/L	FALSE
CCL15	3.3 ¬µg/L	FALSE
CLEC18A	3.1 ¬µg/L	FALSE
LGALS1	10 ¬µg/L	TRUE
CMA1	3.0 ¬µg/L	FALSE
S100A8	11 ¬µg/L	TRUE
C17orf99	2.2 ¬µg/L	FALSE
ANGPTL2	2.5 ¬µg/L	FALSE
IL18BP	3.1 ¬µg/L	FALSE
NPTX2	2.5 ¬µg/L	FALSE
AGT	5.9 ¬µg/L	TRUE
FLT1	880 ng/L	FALSE
TNFSF15	1.1 ¬µg/L	FALSE
NUCB2	1.2 ¬µg/L	FALSE
AMH	1.6 ¬µg/L	FALSE
GHR	2.2 ¬µg/L	FALSE
TFF3	150 ¬µg/L	FALSE
HAMP	1.9 ¬µg/L	FALSE
SCUBE3	1.9 ¬µg/L	FALSE
CD48	1.8 ¬µg/L	FALSE
ANXA1	18 ¬µg/L	TRUE
ASGR1	1.7 ¬µg/L	FALSE
SEMA3F	1.7 ¬µg/L	TRUE
GH1	2.7 ¬µg/L	FALSE
OXT	1.5 ¬µg/L	FALSE
GDF15	1.3 ¬µg/L	FALSE
VGF	1.3 ¬µg/L	FALSE
FST	1.3 ¬µg/L	FALSE
HTRA1	25 ¬µg/L	FALSE
ITIH4	3.1 ¬µg/L	TRUE
PTX3	1.1 ¬µg/L	FALSE
C1QTNF2	1.1 ¬µg/L	FALSE
F12	1.0 ¬µg/L	TRUE
EMC10	1.0 ¬µg/L	FALSE
IL22RA2	41 ¬µg/L	FALSE
PLA2G2A	1.0 ¬µg/L	FALSE
TNFSF13B	390 ng/L	FALSE
ESM1	1.5 ¬µg/L	FALSE
INSL3	570 ng/L	FALSE
ANGPTL8	840 ng/L	FALSE
VEGFC	380 ng/L	FALSE
CXCL14	800 ng/L	FALSE
CD40	710 ng/L	FALSE
EFNA1	790 ng/L	FALSE
CSF1	270 ng/L	FALSE
CXCL1	380 ng/L	FALSE
ACP3	460 ng/L	FALSE
REN	690 ng/L	FALSE
CD40LG	780 ng/L	FALSE
C4orf48	680 ng/L	FALSE
CD160	3.1 ¬µg/L	FALSE
KL	510 ng/L	FALSE
TNFSF12	850 ng/L	FALSE
TGFB2	4.9 ¬µg/L	FALSE
ANGPT2	3.8 ¬µg/L	FALSE
NAMPT	2.1 ¬µg/L	FALSE
CCL22	620 ng/L	FALSE
CXCL2	500 ng/L	FALSE
CCL2	320 ng/L	FALSE
CXCL16	1.1 ¬µg/L	FALSE
CXCL11	190 ng/L	FALSE
CCL16	2.8 ¬µg/L	FALSE
MLN	450 ng/L	FALSE
IFNA2	250 ng/L	FALSE
SPX	2.7 ¬µg/L	FALSE
TNFRSF6B	410 ng/L	FALSE
VEGFD	590 ng/L	FALSE
FOLR1	450 ng/L	FALSE
FGL1	34 ¬µg/L	TRUE
CCL27	440 ng/L	FALSE
POMC	380 ng/L	FALSE
FGF21	250 ng/L	FALSE
PLAU	650 ng/L	FALSE
VEGFA	560 ng/L	FALSE
CXCL13	94 ng/L	FALSE
BTC	310 ng/L	FALSE
CCL4	140 ng/L	FALSE
HGFAC	7.6 ¬µg/L	TRUE
INS	440 ng/L	FALSE
ERFE	280 ng/L	FALSE
CCL19	200 ng/L	FALSE
AGGF1	270 ng/L	FALSE
CX3CL1	1.9 ¬µg/L	FALSE
IL19	170 ng/L	FALSE
IL18	200 ng/L	FALSE
CXCL5	1.1 ¬µg/L	FALSE
CXCL6	110 ng/L	FALSE
VEGFB	190 ng/L	FALSE
CXCL9	900 ng/L	FALSE
EBI3	200 ng/L	FALSE
CCL13	340 ng/L	FALSE
CCL24	280 ng/L	FALSE
PDGFB	4.4 ¬µg/L	FALSE
UTS2	2.6 ¬µg/L	FALSE
IFNL1	97 ng/L	FALSE
SCUBE1	2.2 ¬µg/L	FALSE
CXCL10	250 ng/L	FALSE
ANGPTL6	450 ng/L	TRUE
UCN	130 ng/L	FALSE
MDK	160 ng/L	FALSE
IL1F10	220 ng/L	FALSE
RETNLB	120 ng/L	FALSE
IL34	57 ng/L	FALSE
ADM2	61 ng/L	FALSE
PTN	170 ng/L	FALSE
IL20	110 ng/L	FALSE
METRNL	440 ng/L	FALSE
IL36RN	110 ng/L	FALSE
IL16	210 ng/L	FALSE
FASLG	74 ng/L	FALSE
BMP6	5.0 ¬µg/L	FALSE
UCN2	99 ng/L	FALSE
LGALS9	450 ng/L	FALSE
PMCH	270 ng/L	FALSE
IL13	40 ng/L	FALSE
FGF19	130 ng/L	FALSE
CCL23	940 ng/L	FALSE
VIP	120 ng/L	FALSE
IL36A	250 ng/L	FALSE
CCL21	200 ng/L	FALSE
GUCA2B	78 ng/L	FALSE
PYY	87 ng/L	FALSE
FLT3LG	80 ng/L	FALSE
GCG	130 ng/L	FALSE
F3	600 ng/L	FALSE
IL1R2	7.1 ¬µg/L	FALSE
HBEGF	120 ng/L	FALSE
IL25	35 ng/L	FALSE
CCL3	140 ng/L	FALSE
S100A9	11 ¬µg/L	TRUE
CCL11	89 ng/L	FALSE
EREG	46 ng/L	FALSE
IL21	56 ng/L	FALSE
IL12B	140 ng/L	FALSE
IL24	140 ng/L	FALSE
NPY	31 ¬µg/L	FALSE
PTH	28 ng/L	FALSE
FGF23	57 ng/L	FALSE
IL31	38 ng/L	FALSE
TNFSF10	67 ng/L	FALSE
IL27	520 ng/L	FALSE
GDF11	46 ng/L	FALSE
TGFB1	1.3 ¬µg/L	TRUE
IL17C	30 ng/L	FALSE
IL17B	75 ng/L	FALSE
OSM	40 ng/L	FALSE
IL32	46 ng/L	FALSE
ADM	31 ng/L	FALSE
GIP	34 ng/L	FALSE
THPO	1.1 ¬µg/L	FALSE
IL4R	39 ng/L	FALSE
IL36G	37 ng/L	FALSE
IL1RN	290 ng/L	FALSE
CXCL12	1.0 ¬µg/L	FALSE
PPY	70 ng/L	FALSE
CKLF	32 ng/L	FALSE
IL26	36 ng/L	FALSE
IL37	77 ng/L	FALSE
CXCL3	29 ng/L	FALSE
TNFSF11	17 ng/L	FALSE
TGFB3	45 ng/L	FALSE
BMP7	250 ng/L	FALSE
TNFSF14	41 ng/L	FALSE
IL9	11 ng/L	FALSE
IL17D	25 ng/L	FALSE
CCL17	250 ng/L	FALSE
MYDGF	280 ng/L	FALSE
IL17F	30 ng/L	FALSE
CCL8	32 ng/L	FALSE
GAL	60 ng/L	FALSE
TNFRSF1A	18 ng/L	FALSE
BMP2	24 ng/L	FALSE
IL36B	8.6 ng/L	FALSE
PGF	21 ng/L	FALSE
IL15	180 ng/L	FALSE
IL3	18 ng/L	FALSE
LTA	8.2 ng/L	FALSE
IL4	14 ng/L	FALSE
IL11	35 ng/L	FALSE
IAPP	610 ng/L	FALSE
SERPINF2	12 ng/L	TRUE
CTF1	12 ng/L	FALSE
IL23A	11 ng/L	FALSE
TSLP	38 ng/L	FALSE
PNOC	12 ng/L	FALSE
CRH	10 ng/L	FALSE
IFNA1	10 ng/L	FALSE
CCL26	120 ng/L	FALSE
BMP10	8.1 ng/L	FALSE
EPO	12 ng/L	FALSE
IL1A	11 ng/L	FALSE
IL7	61 ng/L	FALSE
CCL20	28 ng/L	FALSE
CSF3	6.2 ng/L	FALSE
CCL1	84 ng/L	FALSE
NPPB	9.7 ng/L	FALSE
IL10	5.7 ng/L	FALSE
EDN3	31 ng/L	FALSE
TGFA	58 ng/L	FALSE
CXCL8	7.3 ng/L	FALSE
CSF2	24 ng/L	FALSE
IL1B	2.3 ng/L	FALSE
IL22	87 ng/L	FALSE
CALCB	4.5 ng/L	FALSE
SCT	570 ng/L	FALSE
IL5	4.1 ng/L	FALSE
IFNB1	3.8 ng/L	FALSE
RLN2	24 ng/L	FALSE
NPPC	6.1 ng/L	FALSE
CCL7	30 ng/L	FALSE
IL2	20 ng/L	FALSE
GZMB	2.2 ng/L	FALSE
CALCA	50 ng/L	FALSE
IFNL3	1.7 ng/L	FALSE
EDN1	9.7 ng/L	FALSE
TNF	10 ng/L	FALSE
IL6	5.7 ng/L	FALSE
AVP	19 ng/L	FALSE
IL17A	9.9 ng/L	FALSE

## Sheet: Fig2B
Protein.Group	Location	Log10 Protein.Intensity
A0A075B6I0	Gambia	3.26007
A0A075B6I0	South Africa	3.06371
A0A075B6I0	Peru	3.15564
A0A075B6I0	Uganda	3.10037
A0A075B6J1-20-123	Gambia	2.69723
A0A075B6J1-20-123	South Africa	2.76493
A0A075B6J1-20-123	Peru	2.91435
A0A075B6J1-20-123	Uganda	2.49969
A0A075B6J9	Gambia	3.33446
A0A075B6J9	South Africa	3.22892
A0A075B6J9	Peru	3.27301
A0A075B6J9	Uganda	3.36996
A0A075B6K2	Gambia	2.77598
A0A075B6K2	South Africa	2.56938
A0A075B6K2	Peru	2.69636
A0A075B6K2	Uganda	2.74273
A0A075B6K4	Gambia	3.42391
A0A075B6K4	South Africa	3.3976
A0A075B6K4	Peru	3.47799
A0A075B6K4	Uganda	3.09761
A0A075B6K4-20-115	Gambia	2.89321
A0A075B6K4-20-115	South Africa	2.95183
A0A075B6K4-20-115	Peru	2.96
A0A075B6K4-20-115	Uganda	2.68842
A0A075B6K5	Gambia	2.9196
A0A075B6K5	South Africa	2.99432
A0A075B6K5	Peru	3.13641
A0A075B6K5	Uganda	2.88536
A0A075B6P5-20-120	Gambia	4.13124
A0A075B6P5-20-120	South Africa	3.78803
A0A075B6P5-20-120	Peru	3.88457
A0A075B6P5-20-120	Uganda	4.09033
A0A075B6Q5	Gambia	3.15443
A0A075B6Q5	South Africa	3.18099
A0A075B6Q5	Peru	3.2737
A0A075B6Q5	Uganda	3.12969
A0A075B6R9	Gambia	3.47027
A0A075B6R9	South Africa	3.28035
A0A075B6R9	Peru	3.43505
A0A075B6R9	Uganda	3.02202
A0A075B6S4-23-117	Gambia	3.25816
A0A075B6S4-23-117	South Africa	3.56349
A0A075B6S4-23-117	Peru	3.32634
A0A075B6S4-23-117	Uganda	2.93802
A0A075B6S5	Gambia	3.02572
A0A075B6S5	South Africa	3.00131
A0A075B6S5	Peru	2.76493
A0A075B6S5	Uganda	3.01242
A0A075B6S9-23-117	Gambia	3.38668
A0A075B6S9-23-117	South Africa	3.1685
A0A075B6S9-23-117	Peru	3.21485
A0A075B6S9-23-117	Uganda	3.01452
A0A087WSY6	Gambia	3.26055
A0A087WSY6	South Africa	3.06108
A0A087WSY6	Peru	3.33446
A0A087WSY6	Uganda	3.00303
A0A087WSY6-21-115	Gambia	2.74508
A0A087WSY6-21-115	South Africa	2.77815
A0A087WSY6-21-115	Peru	2.82348
A0A087WSY6-21-115	Uganda	2.43776
A0A087WW87	Gambia	2.99783
A0A087WW87	South Africa	3.01578
A0A087WW87	Peru	3.1345
A0A087WW87	Uganda	2.93197
A0A0A0MS15	Gambia	3.03663
A0A0A0MS15	South Africa	2.8768
A0A0A0MS15	Peru	3.16673
A0A0A0MS15	Uganda	2.96285
A0A0A0MS15-20-119	Gambia	2.91116
A0A0A0MS15-20-119	South Africa	2.87449
A0A0A0MS15-20-119	Peru	2.89321
A0A0A0MS15-20-119	Uganda	2.83506
A0A0A0MT36	Gambia	3.05193
A0A0A0MT36	South Africa	2.87564
A0A0A0MT36	Peru	2.90418
A0A0A0MT36	Uganda	2.82866
A0A0B4J1U3	Gambia	3.25624
A0A0B4J1U3	South Africa	3.56003
A0A0B4J1U3	Peru	3.18413
A0A0B4J1U3	Uganda	3.22531
A0A0B4J1V0	Gambia	2.43137
A0A0B4J1V0	South Africa	2.79865
A0A0B4J1V0	Peru	2.54283
A0A0B4J1V0	Uganda	2.29447
A0A0B4J1V0-20-119	Gambia	2.69109
A0A0B4J1V0-20-119	South Africa	2.82348
A0A0B4J1V0-20-119	Peru	2.56349
A0A0B4J1V0-20-119	Uganda	2.55871
A0A0B4J1V2	Gambia	2.79449
A0A0B4J1V2	South Africa	2.78176
A0A0B4J1V2	Peru	2.65897
A0A0B4J1V2	Uganda	2.32015
A0A0B4J1V6	Gambia	3.21564
A0A0B4J1V6	South Africa	3.18949
A0A0B4J1V6	Peru	3.41431
A0A0B4J1V6	Uganda	2.87737
A0A0B4J1V6-20-119	Gambia	3.71063
A0A0B4J1V6-20-119	South Africa	3.51707
A0A0B4J1V6-20-119	Peru	3.74328
A0A0B4J1V6-20-119	Uganda	3.47828
A0A0B4J1X5	Gambia	3.08494
A0A0B4J1X5	South Africa	3.08814
A0A0B4J1X5	Peru	3.1329
A0A0B4J1X5	Uganda	2.89377
A0A0B4J1X8-20-118	Gambia	2.96615
A0A0B4J1X8-20-118	South Africa	2.99826
A0A0B4J1X8-20-118	Peru	3.19369
A0A0B4J1X8-20-118	Uganda	3.01073
A0A0B4J1Y8	Gambia	3.19948
A0A0B4J1Y8	South Africa	3.10175
A0A0B4J1Y8	Peru	3.38328
A0A0B4J1Y8	Uganda	3.01284
A0A0B4J1Y8-20-123	Gambia	3.02284
A0A0B4J1Y8-20-123	South Africa	2.78675
A0A0B4J1Y8-20-123	Peru	3.04922
A0A0B4J1Y8-20-123	Uganda	2.70927
A0A0B4J1Y9	Gambia	2.8202
A0A0B4J1Y9	South Africa	2.97267
A0A0B4J1Y9	Peru	3.08565
A0A0B4J1Y9	Uganda	2.82673
A0A0B4J2D9-23-117	Gambia	3.28466
A0A0B4J2D9-23-117	South Africa	3.27716
A0A0B4J2D9-23-117	Peru	3.17173
A0A0B4J2D9-23-117	Uganda	3.2167
A0A0B4J2H0	Gambia	3.25552
A0A0B4J2H0	South Africa	3.36996
A0A0B4J2H0	Peru	3.012
A0A0B4J2H0	Uganda	3.13672
A0A0C4DH24-20-114	Gambia	2.5353
A0A0C4DH24-20-114	South Africa	3.16317
A0A0C4DH24-20-114	Peru	2.89377
A0A0C4DH24-20-114	Uganda	3.08636
A0A0C4DH25-21-116	Gambia	3.07664
A0A0C4DH25-21-116	South Africa	3.12776
A0A0C4DH25-21-116	Peru	3.21246
A0A0C4DH25-21-116	Uganda	2.77452
A0A0C4DH29	Gambia	3.28534
A0A0C4DH29	South Africa	2.89928
A0A0C4DH29	Peru	3.24502
A0A0C4DH29	Uganda	3.26127
A0A0C4DH31	Gambia	3.19507
A0A0C4DH31	South Africa	3.2572
A0A0C4DH31	Peru	3.09482
A0A0C4DH31	Uganda	3.22037
A0A0C4DH32-20-117	Gambia	3.22298
A0A0C4DH32-20-117	South Africa	2.78604
A0A0C4DH32-20-117	Peru	3.03101
A0A0C4DH32-20-117	Uganda	2.99432
A0A0C4DH33-20-117	Gambia	2.79796
A0A0C4DH33-20-117	South Africa	2.73878
A0A0C4DH33-20-117	Peru	3.17523
A0A0C4DH33-20-117	Uganda	2.85004
A0A0C4DH34	Gambia	2.98046
A0A0C4DH34	South Africa	2.86034
A0A0C4DH34	Peru	2.9619
A0A0C4DH34	Uganda	2.85613
A0A0C4DH35	Gambia	3.50038
A0A0C4DH35	South Africa	3.40037
A0A0C4DH35	Peru	3.61448
A0A0C4DH35	Uganda	3.52349
A0A0C4DH36	Gambia	3.42029
A0A0C4DH36	South Africa	3.26198
A0A0C4DH36	Peru	3.29733
A0A0C4DH36	Uganda	3.19976
A0A0C4DH38	Gambia	3.01157
A0A0C4DH38	South Africa	3.32777
A0A0C4DH38	Peru	3.45378
A0A0C4DH38	Uganda	3.19033
A0A0C4DH38-20-117	Gambia	2.88931
A0A0C4DH38-20-117	South Africa	2.83187
A0A0C4DH38-20-117	Peru	2.81955
A0A0C4DH38-20-117	Uganda	2.83885
A0A0C4DH42-20-116	Gambia	3.09307
A0A0C4DH42-20-116	South Africa	3.37144
A0A0C4DH42-20-116	Peru	3.48686
A0A0C4DH42-20-116	Uganda	3.55907
A0A0C4DH43	Gambia	3.41581
A0A0C4DH43	South Africa	2.71768
A0A0C4DH43	Peru
A0A0C4DH43	Uganda	2.95617
A0A0C4DH55-24-119	Gambia	3.33021
A0A0C4DH55-24-119	South Africa	3.09482
A0A0C4DH55-24-119	Peru	3.43569
A0A0C4DH55-24-119	Uganda	3.01157
A0A0C4DH69-23-117	Gambia	3.10415
A0A0C4DH69-23-117	South Africa	2.88367
A0A0C4DH69-23-117	Peru	3.18328
A0A0C4DH69-23-117	Uganda	3.23198
A0A0C4DH72-23-117	Gambia	2.9619
A0A0C4DH72-23-117	South Africa	3.52505
A0A0C4DH72-23-117	Peru	3.44763
A0A0C4DH72-23-117	Uganda	3.33566
A0A0C4DH73-23-117	Gambia	4.26984
A0A0C4DH73-23-117	South Africa	3.91159
A0A0C4DH73-23-117	Peru	4.34636
A0A0C4DH73-23-117	Uganda	3.19591
A0A0J9YVY3-20-117	Gambia	2.86392
A0A0J9YVY3-20-117	South Africa	2.82021
A0A0J9YVY3-20-117	Peru	3.08672
A0A0J9YVY3-20-117	Uganda	2.85065
A0A0J9YX35	Gambia	3.38988
A0A0J9YX35	South Africa	3.05729
A0A0J9YX35	Peru	3.62624
A0A0J9YX35	Uganda	3.40994
B9A064	Gambia	2.81091
B9A064	South Africa	2.63246
B9A064	Peru	2.80821
B9A064	Uganda	2.54778
O00151	Gambia	2.8202
O00151	South Africa	2.81425
O00151	Peru	2.87099
O00151	Uganda	2.60423
O00187	Gambia	2.80209
O00187	South Africa	2.76193
O00187	Peru	2.79797
O00187	Uganda	2.63749
O00187-16-686	Gambia	3.2783
O00187-16-686	South Africa	3.37475
O00187-16-686	Peru	3.67843
O00187-16-686	Uganda	3.3145
O00194	Gambia	2.86392
O00194	South Africa	2.5944
O00194	Peru
O00194	Uganda	2.23805
O00231	Gambia	2.64247
O00231	South Africa	2.61805
O00231	Peru
O00231	Uganda	2.7251
O00232	Gambia	2.40313
O00232	South Africa	2.50106
O00232	Peru
O00232	Uganda	2.43617
O00299	Gambia	2.80346
O00299	South Africa	2.69898
O00299	Peru	2.89708
O00299	Uganda	2.64049
O00391	Gambia	2.30103
O00391	South Africa	2.81823
O00391	Peru	2.53656
O00391	Uganda	2.65514
O00410	Gambia	2.79099
O00410	South Africa	2.20412
O00410	Peru
O00410	Uganda	2.33646
O00429	Gambia	3.0103
O00429	South Africa	2.68485
O00429	Peru	2.9791
O00429	Uganda	2.81024
O00506	Gambia	3.31618
O00506	South Africa	3.13482
O00506	Peru
O00506	Uganda	2.92737
O00533	Gambia	2.49416
O00533	South Africa	2.42651
O00533	Peru	2.58771
O00533	Uganda	2.35411
O00533-25-1208	Gambia	2.81558
O00533-25-1208	South Africa	2.98633
O00533-25-1208	Peru	2.97819
O00533-25-1208	Uganda	3.00217
O14786	Gambia	2.50106
O14786	South Africa	2.61066
O14786	Peru	2.71433
O14786	Uganda	2.51055
O14791	Gambia	2.32634
O14791	South Africa	2.42488
O14791	Peru	2.49969
O14791	Uganda	2.40824
O14818	Gambia	2.91223
O14818	South Africa	2.99826
O14818	Peru	3.26151
O14818	Uganda	2.54655
O14950	Gambia	3.35794
O14950	South Africa	3.08636
O14950	Peru	3.32429
O14950	Uganda	3.30942
O14980	Gambia	2.6191
O14980	South Africa	2.22011
O14980	Peru
O14980	Uganda	2.54901
O15143	Gambia	2.44092
O15143	South Africa	2.42814
O15143	Peru	2.7348
O15143	Uganda	2.80346
O15144	Gambia	3.58229
O15144	South Africa	2.92428
O15144	Peru	3.71642
O15144	Uganda	3.33486
O15145	Gambia	2.77233
O15145	South Africa	2.58884
O15145	Peru	2.42651
O15145	Uganda	2.43457
O15511	Gambia	2.89265
O15511	South Africa	2.82152
O15511	Peru	3.42276
O15511	Uganda	3.09726
O43432	Gambia	2.28556
O43432	South Africa	3.14177
O43432	Peru	4.63401
O43432	Uganda	2.78746
O43707	Gambia	3.07955
O43707	South Africa	2.83569
O43707	Peru	2.98273
O43707	Uganda	2.90255
O43866	Gambia	2.85673
O43866	South Africa	2.47568
O43866	Peru	2.50651
O43866	Uganda	2.18469
O43866-20-347	Gambia	3.73759
O43866-20-347	South Africa	2.83696
O43866-20-347	Peru	3.3941
O43866-20-347	Uganda	3.58172
O60664	Gambia	3.32531
O60664	South Africa	2.77086
O60664	Peru
O60664	Uganda	2.84448
O60814	Gambia	2.79588
O60814	South Africa	2.74351
O60814	Peru	3.02695
O60814	Uganda	2.93044
O75015	Gambia	3.24428
O75015	South Africa	2.9899
O75015	Peru	3.51189
O75015	Uganda	2.91488
O75015-17-200	Gambia	2.71181
O75015-17-200	South Africa	2.98318
O75015-17-200	Peru	3.09482
O75015-17-200	Uganda	2.88593
O75083	Gambia	2.54901
O75083	South Africa	2.25286
O75083	Peru	2.32015
O75083	Uganda	2.26482
O75144	Gambia	3.03262
O75144	South Africa	2.73799
O75144	Peru	3.15504
O75144	Uganda	3.08636
O75390	Gambia	2.8831
O75390	South Africa	2.53403
O75390	Peru	3.42651
O75390	Uganda	2.68753
O75396	Gambia	2.4014
O75396	South Africa	2.59218
O75396	Peru	3.40312
O75396	Uganda	2.73958
O75563	Gambia	3.29733
O75563	South Africa	3.22272
O75563	Peru
O75563	Uganda	2.99079
O75636	Gambia	2.82866
O75636	South Africa	2.83123
O75636	Peru	2.97681
O75636	Uganda	2.39968
O75844	Gambia	3.49955
O75844	South Africa
O75844	Peru
O75844	Uganda	2.97313
O75874	Gambia	2.97221
O75874	South Africa	2.58772
O75874	Peru	3.18013
O75874	Uganda	2.65031
O75882	Gambia	2.49136
O75882	South Africa	1.6721
O75882	Peru	2.64836
O75882	Uganda	2.32429
O75915	Gambia	3.56396
O75915	South Africa	3.42635
O75915	Peru	3.68566
O75915	Uganda	3.21059
O95445	Gambia	2.7924
O95445	South Africa	2.29886
O95445	Peru	2.69984
O95445	Uganda	2.75588
O95453	Gambia	2.96426
O95453	South Africa	2.89653
O95453	Peru	3.75633
O95453	Uganda	3.26435
O95479	Gambia	2.62532
O95479	South Africa	2.2833
O95479	Peru
O95479	Uganda	2.4133
O95497	Gambia	2.74897
O95497	South Africa	2.98046
O95497	Peru	2.85431
O95497	Uganda	2.75892
O95782	Gambia	3.41979
O95782	South Africa	2.93095
O95782	Peru
O95782	Uganda	2.5775
O95810	Gambia	2.79169
O95810	South Africa	2.57519
O95810	Peru	2.82086
O95810	Uganda	2.68753
P00338	Gambia	2.58884
P00338	South Africa	2.233
P00338	Peru	2.8739
P00338	Uganda	2.58207
P00352	Gambia	3.22298
P00352	South Africa	2.92013
P00352	Peru
P00352	Uganda	3.17026
P00367	Gambia
P00367	South Africa	4.46907
P00367	Peru
P00367	Uganda
P00387	Gambia	2.83948
P00387	South Africa	3.24502
P00387	Peru	3.08386
P00387	Uganda	3.09238
P00450	Gambia	2.5172
P00450	South Africa	2.38739
P00450	Peru	2.58659
P00450	Uganda	2.19313
P00450-20-1065	Gambia	2.92993
P00450-20-1065	South Africa	1.80619
P00450-20-1065	Peru	2.7332
P00450-20-1065	Uganda	2.47713
P00488	Gambia	2.44405
P00488	South Africa	2.5353
P00488	Peru	2.54407
P00488	Uganda	2.47276
P00491	Gambia	2.69636
P00491	South Africa	2.42161
P00491	Peru	2.77452
P00491	Uganda	2.42814
P00492	Gambia	2.90742
P00492	South Africa	2.77233
P00492	Peru	2.99079
P00492	Uganda	2.74664
P00558	Gambia	2.88931
P00558	South Africa	2.6902
P00558	Peru	2.6149
P00558	Uganda	2.65225
P00568	Gambia	2.77233
P00568	South Africa	2.77159
P00568	Peru	2.76864
P00568	Uganda	2.45789
P00734	Gambia	2.69373
P00734	South Africa	2.25042
P00734	Peru	2.48001
P00734	Uganda	2.6561
P00734-364-622	Gambia	3.24155
P00734-364-622	South Africa	2.80003
P00734-364-622	Peru	3.52009
P00734-364-622	Uganda	2.734
P00734-44-622	Gambia	3.73584
P00734-44-622	South Africa	3.65312
P00734-44-622	Peru	3.51175
P00734-44-622	Uganda	3.16346
P00736	Gambia	2.30963
P00736	South Africa	2.39794
P00736	Peru	2.734
P00736	Uganda	2.22272
P00738	Gambia	2.37292
P00738	South Africa	2.53782
P00738	Peru	2.34831
P00738	Uganda	2.15837
P00738-162-406	Gambia	3.05385
P00738-162-406	South Africa	3.03423
P00738-162-406	Peru	3.14737
P00738-162-406	Uganda	2.98767
P00738-19-406	Gambia	3.01115
P00738-19-406	South Africa	2.5944
P00738-19-406	Peru	3.36437
P00738-19-406	Uganda	2.97359
P00739	Gambia	2.71097
P00739	South Africa	2.78605
P00739	Peru	2.88593
P00739	Uganda	2.60206
P00740	Gambia	2.52634
P00740	South Africa	2.44248
P00740	Peru	2.70757
P00740	Uganda	2.74508
P00742	Gambia	2.77452
P00742	South Africa	2.65322
P00742	Peru	3.00733
P00742	Uganda	2.70843
P00746	Gambia	3.06146
P00746	South Africa	2.65706
P00746	Peru	2.88196
P00746	Uganda	2.87099
P00747	Gambia	2.40654
P00747	South Africa	2.54033
P00747	Peru	2.36362
P00747	Uganda	2.31387
P00747-20-810	Gambia	2.95809
P00747-20-810	South Africa	2.97128
P00747-20-810	Peru	3.01284
P00747-20-810	Uganda	2.91329
P00748	Gambia	2.14922
P00748	South Africa	2.41498
P00748	Peru	2.75891
P00748	Uganda	2.29004
P00751	Gambia	2.29226
P00751	South Africa	2.20952
P00751	Peru	2.37107
P00751	Uganda	2.16732
P00751-26-764	Gambia	3.75282
P00751-26-764	South Africa	3.29908
P00751-26-764	Peru	3.31639
P00751-26-764	Uganda	3.41947
P00915	Gambia	2.5353
P00915	South Africa	2.5302
P00915	Peru	2.74037
P00915	Uganda	2.58093
P00918	Gambia	2.42652
P00918	South Africa	2.59107
P00918	Peru	3.3075
P00918	Uganda	2.42976
P01008	Gambia	2.64346
P01008	South Africa	2.38202
P01008	Peru	2.35984
P01008	Uganda	2.51455
P01008-33-464	Gambia	4.33149
P01008-33-464	South Africa	4.73193
P01008-33-464	Peru	3.0162
P01008-33-464	Uganda	3.74633
P01009	Gambia	2.25528
P01009	South Africa	2.24798
P01009	Peru	2.33042
P01009	Uganda	2.2014
P01009-25-418	Gambia	3.4908
P01009-25-418	South Africa	3.57565
P01009-25-418	Peru	2.66559
P01009-25-418	Uganda	3.53744
P01009-375-418	Gambia	3.21139
P01009-375-418	South Africa	3.11093
P01009-375-418	Peru	3.0249
P01009-375-418	Uganda	2.87795
P01011	Gambia	2.73159
P01011	South Africa	2.06819
P01011	Peru	2.51588
P01011	Uganda	2.48855
P01011-26-423	Gambia	4.44792
P01011-26-423	South Africa	3.68242
P01011-26-423	Peru	4.28063
P01011-26-423	Uganda	3.59384
P01019	Gambia	2.53782
P01019	South Africa	2.29886
P01019	Peru	2.46835
P01019	Uganda	2
P01023	Gambia	2.233
P01023	South Africa	2.56585
P01023	Peru	2.23553
P01023	Uganda	2.31387
P01023-24-1474	Gambia	2.40994
P01023-24-1474	South Africa	2.68305
P01023-24-1474	Peru	2.9248
P01023-24-1474	Uganda	2.16436
P01024	Gambia	2.42651
P01024	South Africa	2.12385
P01024	Peru	2.09343
P01024	Uganda	2.26245
P01024-23-1663	Gambia	2.52245
P01024-23-1663	South Africa	2.80414
P01024-23-1663	Peru	2.96
P01024-23-1663	Uganda	2.79727
P01031	Gambia	2.05691
P01031	South Africa	2.1959
P01031	Peru	2.1847
P01031	Uganda	2.2878
P01033-24-207	Gambia	3.1186
P01033-24-207	South Africa	2.98588
P01033-24-207	Peru	3.16791
P01033-24-207	Uganda	2.88706
P01034	Gambia	2.68843
P01034	South Africa	2.5988
P01034	Peru	2.81492
P01034	Uganda	2.72264
P01042	Gambia	2.69373
P01042	South Africa	2.67761
P01042	Peru	2.77233
P01042	Uganda	2.68395
P01137	Gambia	3.10992
P01137	South Africa	2.88818
P01137	Peru	3.55121
P01137	Uganda	2.76193
P01344	Gambia	3.06409
P01344	South Africa	2.94052
P01344	Peru	3.08494
P01344	Uganda	2.70587
P01344-25-91	Gambia	3.12711
P01344-25-91	South Africa	2.81024
P01344-25-91	Peru	2.94891
P01344-25-91	Uganda	2.96615
P01591	Gambia	2.69109
P01591	South Africa	2.84758
P01591	Peru	2.97405
P01591	Uganda	2.70071
P01591-23-159	Gambia	3.0781
P01591-23-159	South Africa	2.62222
P01591-23-159	Peru	3.14582
P01591-23-159	Uganda	2.97955
P01593	Gambia	3.64425
P01593	South Africa	3.72949
P01593	Peru	3.79099
P01593	Uganda	3.24155
P01593-23-117	Gambia	3.40106
P01593-23-117	South Africa	3.53581
P01593-23-117	Peru	3.09899
P01593-23-117	Uganda	3.40347
P01597	Gambia	3.01452
P01597	South Africa	3.30234
P01597	Peru	3.25334
P01597	Uganda	3.3485
P01599	Gambia	2.89653
P01599	South Africa	3.01578
P01599	Peru	3.17898
P01599	Uganda	2.92737
P01602	Gambia	3.25164
P01602	South Africa	3.25431
P01602	Peru	3.23198
P01602	Uganda	3.02367
P01602-23-117	Gambia	3.14644
P01602-23-117	South Africa	3.10755
P01602-23-117	Peru	2.94102
P01602-23-117	Uganda	2.99826
P01619	Gambia	2.62941
P01619	South Africa	2.90956
P01619	Peru	2.98901
P01619	Uganda	2.97773
P01619-21-116	Gambia	3.6246
P01619-21-116	South Africa	3.16017
P01619-21-116	Peru	3.3145
P01619-21-116	Uganda	3.56585
P01700	Gambia	2.78104
P01700	South Africa	2.99739
P01700	Peru	3.12937
P01700	Uganda	2.80209
P01700-20-117	Gambia	2.80754
P01700-20-117	South Africa	3.22194
P01700-20-117	Peru	3.14051
P01700-20-117	Uganda	3.06146
P01701	Gambia	2.97864
P01701	South Africa	2.734
P01701	Peru	3.08778
P01701	Uganda	3.16047
P01701-20-117	Gambia	3.29842
P01701-20-117	South Africa	3.52492
P01701-20-117	Peru	3.35794
P01701-20-117	Uganda	4.09754
P01703-20-118	Gambia	2.97174
P01703-20-118	South Africa	4.16483
P01703-20-118	Peru	3.18498
P01703-20-118	Uganda	3.31911
P01704	Gambia	3.66746
P01704	South Africa	3.05576
P01704	Peru	2.73799
P01704	Uganda	2.95328
P01714	Gambia	2.67943
P01714	South Africa	2.56585
P01714	Peru	2.943
P01714	Uganda	2.38917
P01714-21-112	Gambia	3.86912
P01714-21-112	South Africa	3.82354
P01714-21-112	Peru	3.72272
P01714-21-112	Uganda	3.77335
P01717	Gambia	2.64543
P01717	South Africa	2.99034
P01717	Peru	2.67943
P01717	Uganda	2.71265
P01718-21-113	Gambia	3.63378
P01718-21-113	South Africa	3.53136
P01718-21-113	Peru	3.19201
P01718-21-113	Uganda	3.38202
P01721-20-117	Gambia	2.76118
P01721-20-117	South Africa	2.99564
P01721-20-117	Peru	3.06032
P01721-20-117	Uganda	2.85065
P01742	Gambia	3.71617
P01742	South Africa	3.48245
P01742	Peru	3.55967
P01742	Uganda	3.40089
P01743	Gambia	3.85181
P01743	South Africa	3.95207
P01743	Peru	3.82309
P01743	Uganda	3.56432
P01762-20-117	Gambia	3.16137
P01762-20-117	South Africa	3.70902
P01762-20-117	Peru	3.1106
P01762-20-117	Uganda	3.09167
P01764	Gambia	2.95761
P01764	South Africa	2.95952
P01764	Peru	2.86865
P01764	Uganda	2.94842
P01764-20-117	Gambia	3.36211
P01764-20-117	South Africa	3.67934
P01764-20-117	Peru	3.39498
P01764-20-117	Uganda	3.29689
P01766	Gambia
P01766	South Africa	3.42374
P01766	Peru	3.28376
P01766	Uganda	3.28104
P01767-20-116	Gambia	3.10003
P01767-20-116	South Africa	3.11461
P01767-20-116	Peru	3.35851
P01767-20-116	Uganda	3.04337
P01768-20-117	Gambia	2.99344
P01768-20-117	South Africa	2.85309
P01768-20-117	Peru	2.7372
P01768-20-117	Uganda	2.89321
P01772	Gambia	3.43265
P01772	South Africa	4.14802
P01772	Peru	3.77518
P01772	Uganda	3.98981
P01780	Gambia	2.98945
P01780	South Africa	2.69461
P01780	Peru	3.08636
P01780	Uganda	2.78032
P01780-20-117	Gambia	3.18752
P01780-20-117	South Africa	3.45256
P01780-20-117	Peru	3.39076
P01780-20-117	Uganda	2.9435
P01782	Gambia	2.92428
P01782	South Africa	2.91803
P01782	Peru	3.20085
P01782	Uganda	2.94891
P01817	Gambia	2.79934
P01817	South Africa	2.44405
P01817	Peru	2.65322
P01817	Uganda	2.42161
P01824	Gambia	2.71265
P01824	South Africa	2.7332
P01824	Peru	2.84199
P01824	Uganda	2.7924
P01824-27-125	Gambia	3.06371
P01824-27-125	South Africa	3.03823
P01824-27-125	Peru	3.22402
P01824-27-125	Uganda	2.82478
P01833	Gambia	2.4609
P01833	South Africa	2.65801
P01833	Peru	2.53276
P01833	Uganda	2.49416
P01833-19-764	Gambia	2.76418
P01833-19-764	South Africa	2.66559
P01833-19-764	Peru	2.8055
P01833-19-764	Uganda	2.8055
P01834	Gambia	2.47857
P01834	South Africa	2.5551
P01834	Peru	2.65418
P01834	Uganda	2.60206
P01854	Gambia	2.60853
P01854	South Africa	2.31597
P01854	Peru	3.11959
P01854	Uganda	2.66465
P01857	Gambia	2.70757
P01857	South Africa	2.44248
P01857	Peru	2.59329
P01857	Uganda	2.62634
P01857-1-330	Gambia	2.25527
P01857-1-330	South Africa	2.78747
P01857-1-330	Peru	2.4183
P01857-1-330	Uganda	2.80686
P01859	Gambia	2.66276
P01859	South Africa	2.52634
P01859	Peru	2.60315
P01859	Uganda	2.82608
P01860	Gambia	2.78675
P01860	South Africa	2.86982
P01860	Peru	2.80686
P01860	Uganda	2.89598
P01861	Gambia	2.87622
P01861	South Africa	2.83251
P01861	Peru	3.03583
P01861	Uganda	2.89818
P01871	Gambia	2.3032
P01871	South Africa	2.23805
P01871	Peru	2.44871
P01871	Uganda	2.25527
P01871-1-453	Gambia	2.44248
P01871-1-453	South Africa	2.68753
P01871-1-453	Peru	2.993
P01871-1-453	Uganda	2.51588
P01876	Gambia	2.63347
P01876	South Africa	2.73159
P01876	Peru	2.39446
P01876	Uganda	2.81158
P01876-1-353	Gambia	3.03101
P01876-1-353	South Africa	2.69108
P01876-1-353	Peru	3.10209
P01876-1-353	Uganda	2.86923
P01877	Gambia	2.80141
P01877	South Africa	2.81757
P01877	Peru	2.53908
P01877	Uganda	2.71181
P01877-1-340	Gambia	3.58973
P01877-1-340	South Africa	3.75626
P01877-1-340	Peru	3.11395
P01877-1-340	Uganda	4.06551
P01880	Gambia	2.46539
P01880	South Africa	2.42651
P01880	Peru	2.51588
P01880	Uganda	2.52114
P01880-1-384	Gambia	4.08376
P01880-1-384	South Africa	3.62634
P01880-1-384	Peru	3.8926
P01880-1-384	Uganda	3.9195
P01889	Gambia	3.36829
P01889	South Africa	3.22943
P01889	Peru	3.66115
P01889	Uganda	3.30536
P02100	Gambia	2.26245
P02100	South Africa
P02100	Peru	3.56491
P02100	Uganda	2.88024
P02452	Gambia	2.60853
P02452	South Africa	2.87274
P02452	Peru	2.78817
P02452	Uganda	2.63949
P02452-1219-1464	Gambia	3.1284
P02452-1219-1464	South Africa	2.93652
P02452-1219-1464	Peru	3.18611
P02452-1219-1464	Uganda	2.82478
P02533	Gambia	2.7796
P02533	South Africa	2.27416
P02533	Peru	2.7251
P02533	Uganda	2.80003
P02538	Gambia	3.12678
P02538	South Africa	2.66932
P02538	Peru	2.87853
P02538	Uganda	2.75816
P02549	Gambia	2.62941
P02549	South Africa	2.22531
P02549	Peru	2.35411
P02549	Uganda	2.233
P02647	Gambia	1.94449
P02647	South Africa	2.59329
P02647	Peru	2.26482
P02647	Uganda	2.17319
P02647-25-266	Gambia	2.99651
P02647-25-266	South Africa	2.65031
P02647-25-266	Peru	2.93752
P02647-25-266	Uganda	2.81757
P02649	Gambia	2.55631
P02649	South Africa	2.46835
P02649	Peru	2.5832
P02649	Uganda	2.51983
P02652	Gambia	2.78176
P02652	South Africa	2.76118
P02652	Peru	2.90364
P02652	Uganda	2.4183
P02654	Gambia	2.47857
P02654	South Africa	2.86451
P02654	Peru	2.5832
P02654	Uganda	2.21485
P02654-29-83	Gambia	3.31953
P02654-29-83	South Africa	2.90472
P02654-29-83	Peru	3.12937
P02654-29-83	Uganda	3.19285
P02655	Gambia	2.89982
P02655	South Africa	2.82086
P02655	Peru	2.77379
P02655	Uganda	2.32634
P02655-23-101	Gambia	3.22428
P02655-23-101	South Africa	2.82931
P02655-23-101	Peru	3.13162
P02655-23-101	Uganda	2.84819
P02655-29-101	Gambia	3.36211
P02655-29-101	South Africa	2.70501
P02655-29-101	Peru	2.80889
P02655-29-101	Uganda	2.87099
P02656	Gambia	2.91116
P02656	South Africa	2.87274
P02656	Peru	2.95183
P02656	Uganda	2.76043
P02656-21-99	Gambia	3.2167
P02656-21-99	South Africa	3.47232
P02656-21-99	Peru	3.22686
P02656-21-99	Uganda	3.18724
P02671	Gambia	2.23553
P02671	South Africa	2.24552
P02671	Peru	2.05308
P02671	Uganda	2.35025
P02671-20-35	Gambia	3.3032
P02671-20-35	South Africa	3.50624
P02671-20-35	Peru	3.77122
P02671-20-35	Uganda	3.34124
P02675	Gambia	2.69723
P02675	South Africa	2.50786
P02675	Peru	2.65897
P02675	Uganda	2.29447
P02675-31-44	Gambia	3.86273
P02675-31-44	South Africa	4.40562
P02675-31-44	Peru	3.94042
P02675-31-44	Uganda	4.29166
P02679	Gambia	2.08636
P02679	South Africa	1.95425
P02679	Peru	2.06819
P02679	Uganda	2.08279
P02679-27-453	Gambia
P02679-27-453	South Africa	3.13545
P02679-27-453	Peru	3.3006
P02679-27-453	Uganda	2.87274
P02730	Gambia	2.40654
P02730	South Africa	2.72099
P02730	Peru	2.74351
P02730	Uganda	2.69109
P02741	Gambia	2.6721
P02741	South Africa	2.95665
P02741	Peru	2.74194
P02741	Uganda	2.5623
P02743	Gambia	3.17984
P02743	South Africa	3.18639
P02743	Peru	3.12646
P02743	Uganda	2.58884
P02745	Gambia	2.74351
P02745	South Africa	2.61805
P02745	Peru	2.70071
P02745	Uganda	2.47712
P02746	Gambia	2.89653
P02746	South Africa	2.70587
P02746	Peru	2.69897
P02746	Uganda	2.61701
P02747	Gambia	2.63849
P02747	South Africa	2.82931
P02747	Peru	3.0667
P02747	Uganda	2.62634
P02748	Gambia	2.26246
P02748	South Africa	2.48714
P02748	Peru	2.24798
P02748	Uganda	2.33446
P02749	Gambia	2.60423
P02749	South Africa	2.81757
P02749	Peru	2.67025
P02749	Uganda	2.57749
P02750	Gambia	2.6385
P02750	South Africa	2.76343
P02750	Peru	2.49969
P02750	Uganda	2.82413
P02750-36-347	Gambia	2.6096
P02750-36-347	South Africa	1.99123
P02750-36-347	Peru	2.68843
P02750-36-347	Uganda	2.31387
P02751	Gambia	2.20952
P02751	South Africa	2.42325
P02751	Peru	2.38202
P02751	Uganda	1.97313
P02753	Gambia	2.63849
P02753	South Africa	2.85431
P02753	Peru	2.84136
P02753	Uganda	2.47713
P02760	Gambia	2.87738
P02760	South Africa	2.83759
P02760	Peru	3.07628
P02760	Uganda	2.74194
P02760-206-352	Gambia	3.84653
P02760-206-352	South Africa	4.53211
P02760-206-352	Peru	4.67256
P02760-206-352	Uganda	4.19646
P02763	Gambia	2.54407
P02763	South Africa	2.77379
P02763	Peru	2.72836
P02763	Uganda	2.58772
P02765	Gambia	2.10721
P02765	South Africa	2.30963
P02765	Peru	2.60423
P02765	Uganda	2.36361
P02766	Gambia	2.74819
P02766	South Africa	2.43137
P02766	Peru	2.32838
P02766	Uganda	2.40313
P02768	Gambia	2.40655
P02768	South Africa	2.33244
P02768	Peru	2.58995
P02768	Uganda	2.52375
P02768-25-609	Gambia	2.69197
P02768-25-609	South Africa	2.39794
P02768-25-609	Peru	2.7679
P02768-25-609	Uganda	2.28556
P02774	Gambia	2.62325
P02774	South Africa	2.33647
P02774	Peru	2.233
P02774	Uganda	2.50921
P02775	Gambia	2.94842
P02775	South Africa	2.96047
P02775	Peru	2.88253
P02775	Uganda	2.90037
P02775-35-128	Gambia	3.39673
P02775-35-128	South Africa	3.41364
P02775-35-128	Peru	3.55255
P02775-35-128	Uganda	3.31786
P02776	Gambia	2.67025
P02776	South Africa	2.72917
P02776	Peru	2.92428
P02776	Uganda	2.35984
P02786	Gambia	2.57403
P02786	South Africa	2.58659
P02786	Peru	2.65031
P02786	Uganda	2.37658
P02787	Gambia	2.58547
P02787	South Africa	2.13988
P02787	Peru	2.37292
P02787	Uganda	2.35218
P02787-20-698	Gambia	2.28781
P02787-20-698	South Africa	2.44716
P02787-20-698	Peru	2.50921
P02787-20-698	Uganda	2.48573
P02788	Gambia	2.38022
P02788	South Africa	2.41831
P02788	Peru	2.92169
P02788	Uganda	2.35025
P02788-20-710	Gambia	2.52764
P02788-20-710	South Africa	2.79865
P02788-20-710	Peru	3.12255
P02788-20-710	Uganda	2.60206
P02790	Gambia	2.10381
P02790	South Africa	2.65992
P02790	Peru	2.38202
P02790	Uganda	2.44248
P02790-24-462	Gambia	3.36418
P02790-24-462	South Africa	3.4501
P02790-24-462	Peru
P02790-24-462	Uganda	3.16167
P03950	Gambia	2.70842
P03950	South Africa	2.88706
P03950	Peru	3.02037
P03950	Uganda	2.80686
P03951	Gambia	2.66276
P03951	South Africa	2.52505
P03951	Peru	2.60639
P03951	Uganda	2.65418
P03952	Gambia	2.59329
P03952	South Africa	2.86629
P03952	Peru	2.72673
P03952	Uganda	2.72182
P03952-20-390	Gambia	3.25504
P03952-20-390	South Africa	3.22298
P03952-20-390	Peru	3.36699
P03952-20-390	Uganda	3.2408
P04003	Gambia	2.19034
P04003	South Africa	2.51189
P04003	Peru	2.32015
P04003	Uganda	2.15837
P04004	Gambia	2.87041
P04004	South Africa	2.51055
P04004	Peru	2.95617
P04004	Uganda	2.61805
P04040	Gambia	2.7348
P04040	South Africa	2.50921
P04040	Peru	2.92325
P04040	Uganda	2.4609
P04066	Gambia	2.82348
P04066	South Africa	2.34635
P04066	Peru	2.84572
P04066	Uganda	2.81225
P04070	Gambia	2.74351
P04070	South Africa	2.60423
P04070	Peru	2.60746
P04070	Uganda	2.69109
P04075	Gambia	2.64148
P04075	South Africa	2.43617
P04075	Peru	2.77232
P04075	Uganda	2.62532
P04083	Gambia	2.58093
P04083	South Africa	2.6981
P04083	Peru	2.5832
P04083	Uganda	2.70243
P04114	Gambia	2.15229
P04114	South Africa	1.92942
P04114	Peru	2.38202
P04114	Uganda	2.18185
P04114-28-4563	Gambia	2.86982
P04114-28-4563	South Africa	3.07846
P04114-28-4563	Peru	3.19479
P04114-28-4563	Uganda	2.734
P04180	Gambia	2.86154
P04180	South Africa	2.55145
P04180	Peru	2.70757
P04180	Uganda	2.67761
P04196	Gambia	2.3075
P04196	South Africa	2.11059
P04196	Peru	2.37107
P04196	Uganda	2.10722
P04196-19-525	Gambia	3.03303
P04196-19-525	South Africa	3.19005
P04196-19-525	Peru	3.15107
P04196-19-525	Uganda	2.76343
P04217	Gambia	2.92377
P04217	South Africa	2.71265
P04217	Peru	3.0039
P04217	Uganda	2.54158
P04217-22-495	Gambia	2.83315
P04217-22-495	South Africa	2.47568
P04217-22-495	Peru	3.12123
P04217-22-495	Uganda	2.86094
P04264	Gambia	2.66746
P04264	South Africa	2.1761
P04264	Peru	2.70071
P04264	Uganda	2.49555
P04275	Gambia	2.5172
P04275	South Africa	2.40484
P04275	Peru	2.64148
P04275	Uganda	2.41665
P04278	Gambia	2.58772
P04278	South Africa	2.47276
P04278	Peru	2.96332
P04278	Uganda	2.68664
P04406	Gambia	2.74586
P04406	South Africa	2.35984
P04406	Peru	2.78533
P04406	Uganda	2.64543
P04430	Gambia	2.92273
P04430	South Africa	3.28036
P04430	Peru	2.95086
P04430	Uganda	2.97406
P04433	Gambia	3.41514
P04433	South Africa	3.68887
P04433	Peru	3.40892
P04433	Uganda	3.29159
P04433-21-115	Gambia	4.31286
P04433-21-115	South Africa	4.5278
P04433-21-115	Peru	4.28962
P04433-21-115	Uganda	4.4206
P04439	Gambia	3.38346
P04439	South Africa	3.76997
P04439	Peru	3.36211
P04439	Uganda	3.2423
P04632	Gambia	3.17812
P04632	South Africa	3.22089
P04632	Peru	3.19061
P04632	Uganda	2.91803
P04792	Gambia	2.75282
P04792	South Africa	2.60315
P04792	Peru	2.79934
P04792	Uganda	2.69461
P04843	Gambia	3.11893
P04843	South Africa
P04843	Peru
P04843	Uganda	2.53656
P04844	Gambia	2.80889
P04844	South Africa	3.16317
P04844	Peru	3.43569
P04844	Uganda	2.8537
P04899	Gambia	3.03623
P04899	South Africa
P04899	Peru	3.50934
P04899	Uganda	2.65992
P05062	Gambia	3.11761
P05062	South Africa	2.7443
P05062	Peru	3.05154
P05062	Uganda	2.84942
P05067	Gambia	2.85065
P05067	South Africa	2.66276
P05067	Peru	2.48855
P05067	Uganda	2.70587
P05090	Gambia	3.10619
P05090	South Africa	3.05729
P05090	Peru	3.20304
P05090	Uganda	2.95569
P05090-21-189	Gambia	2.58093
P05090-21-189	South Africa	2.68753
P05090-21-189	Peru	2.84572
P05090-21-189	Uganda	2.46687
P05106	Gambia	2.33244
P05106	South Africa	2.48572
P05106	Peru	2.17026
P05106	Uganda	2.37292
P05109	Gambia	3.08636
P05109	South Africa	2.94052
P05109	Peru	3.24798
P05109	Uganda	3.00433
P05154	Gambia	2.79449
P05154	South Africa	2.66652
P05154	Peru	2.71768
P05154	Uganda	2.63448
P05155	Gambia	2.39094
P05155	South Africa	2.57171
P05155	Peru	2.65128
P05155	Uganda	2.45025
P05155-23-500	Gambia
P05155-23-500	South Africa
P05155-23-500	Peru	2.9791
P05155-23-500	Uganda	4.40479
P05156	Gambia	2.65992
P05156	South Africa	2.40313
P05156	Peru	2.86451
P05156	Uganda	2.56703
P05160	Gambia	2.68753
P05160	South Africa	2.6561
P05160	Peru	2.67395
P05160	Uganda	2.69897
P05164	Gambia	2.87216
P05164	South Africa	2.55389
P05164	Peru	3.14395
P05164	Uganda	2.97128
P05362	Gambia	2.9248
P05362	South Africa	2.67025
P05362	Peru	2.77598
P05362	Uganda	2.47568
P05388	Gambia	2.94251
P05388	South Africa	2.46983
P05388	Peru	2.87507
P05388	Uganda	2.87391
P05452	Gambia	2.60098
P05452	South Africa	2.52245
P05452	Peru	2.64148
P05452	Uganda	2.52763
P05452-22-202	Gambia	3.28353
P05452-22-202	South Africa	2.97543
P05452-22-202	Peru	3.33021
P05452-22-202	Uganda	3.18893
P05543	Gambia	2.65418
P05543	South Africa	2.20952
P05543	Peru	2.60207
P05543	Uganda	2.59107
P05546	Gambia	2.78605
P05546	South Africa	2.56821
P05546	Peru	2.74116
P05546	Uganda	2.62941
P05556	Gambia	2.91329
P05556	South Africa	2.80482
P05556	Peru	2.67578
P05556	Uganda	2.68125
P06276	Gambia	2.81358
P06276	South Africa	2.78533
P06276	Peru	2.90688
P06276	Uganda	2.84324
P06312	Gambia	2.98633
P06312	South Africa	2.70501
P06312	Peru	2.71851
P06312	Uganda	2.96473
P06312-21-121	Gambia	3.66699
P06312-21-121	South Africa	4.23234
P06312-21-121	Peru	4.08966
P06312-21-121	Uganda	3.52505
P06331	Gambia	2.9058
P06331	South Africa	2.52892
P06331	Peru	3.45225
P06331	Uganda	3.15504
P06396	Gambia	2.56111
P06396	South Africa	2.36922
P06396	Peru	2.3075
P06396	Uganda	2.36922
P06396-28-782	Gambia	5.02218
P06396-28-782	South Africa	4.21754
P06396-28-782	Peru	3.51852
P06396-28-782	Uganda	3.89774
P06454	Gambia	3.1186
P06454	South Africa	2.63649
P06454	Peru	2.68215
P06454	Uganda	3.04767
P06576	Gambia	2.26718
P06576	South Africa	2.3927
P06576	Peru	3.28848
P06576	Uganda	2.46687
P06681	Gambia	2.62737
P06681	South Africa	2.6149
P06681	Peru	2.77012
P06681	Uganda	2.48145
P06702	Gambia	2.96285
P06702	South Africa	2.58093
P06702	Peru	2.81225
P06702	Uganda	2.5988
P06727	Gambia	2.17609
P06727	South Africa	2.35025
P06727	Peru	2.5172
P06727	Uganda	2.37475
P06727-21-396	Gambia	2.66371
P06727-21-396	South Africa	2.75359
P06727-21-396	Peru	3.77678
P06727-21-396	Uganda	2.60206
P06733	Gambia	2.43457
P06733	South Africa	2.56585
P06733	Peru	2.41162
P06733	Uganda	2.20952
P06737	Gambia	2.68215
P06737	South Africa	3.00174
P06737	Peru
P06737	Uganda	3.03583
P06748	Gambia	3.40261
P06748	South Africa	3.59473
P06748	Peru	3.28217
P06748	Uganda	3.44264
P06753	Gambia	2.58546
P06753	South Africa	2.80346
P06753	Peru	3.1232
P06753	Uganda	2.59879
P07195	Gambia	2.41996
P07195	South Africa	2.27185
P07195	Peru	2.32838
P07195	Uganda	2.32222
P07225	Gambia	2.53403
P07225	South Africa	2.47712
P07225	Peru	2.71097
P07225	Uganda	2.48145
P07237	Gambia	2.6902
P07237	South Africa	2.39794
P07237	Peru	2.54655
P07237	Uganda	2.42325
P07333	Gambia	2.69723
P07333	South Africa	2.8791
P07333	Peru	3.00303
P07333	Uganda	2.74194
P07357	Gambia	2.45179
P07357	South Africa	2.48288
P07357	Peru	2.65322
P07357	Uganda	2.52505
P07358	Gambia	2.35984
P07358	South Africa	2.40484
P07358	Peru	2.56585
P07358	Uganda	2.24055
P07359	Gambia	2.47422
P07359	South Africa	2.63145
P07359	Peru	2.68664
P07359	Uganda	2.71933
P07360	Gambia	2.79865
P07360	South Africa	2.86213
P07360	Peru	2.91382
P07360	Uganda	2.55145
P07384	Gambia	2.97405
P07384	South Africa	2.53782
P07384	Peru	3.19618
P07384	Uganda	2.48714
P07437	Gambia	2.59218
P07437	South Africa	2.64836
P07437	Peru	2.62014
P07437	Uganda	2.63246
P07737	Gambia	2.16732
P07737	South Africa	2.47276
P07737	Peru	2.81492
P07737	Uganda	2.81091
P07738	Gambia	3.05538
P07738	South Africa	3.07041
P07738	Peru	3.16137
P07738	Uganda	2.85673
P07814	Gambia	3.60842
P07814	South Africa	3.19618
P07814	Peru	3.26055
P07814	Uganda	3.48288
P07900	Gambia	2.67025
P07900	South Africa	2.46687
P07900	Peru	3.1116
P07900	Uganda	2.5977
P07910	Gambia	2.44716
P07910	South Africa	2.46983
P07910	Peru	2.67852
P07910	Uganda	2.54655
P07951	Gambia	2.86392
P07951	South Africa	2.87158
P07951	Peru	3.2833
P07951	Uganda	2.84136
P07988	Gambia	2.7767
P07988	South Africa	2.54283
P07988	Peru	2.89873
P07988	Uganda	2.57634
P07996	Gambia	2.53908
P07996	South Africa	2.29886
P07996	Peru	2.53403
P07996	Uganda	2.37292
P07996-19-1170	Gambia	2.97818
P07996-19-1170	South Africa	2.77012
P07996-19-1170	Peru	2.88818
P07996-19-1170	Uganda	3.00818
P08133	Gambia	2.75282
P08133	South Africa	3.33866
P08133	Peru	3.48982
P08133	Uganda	2.52763
P08134	Gambia	2.97221
P08134	South Africa	2.79099
P08134	Peru
P08134	Uganda	2.36362
P08185	Gambia	2.76938
P08185	South Africa	2.34636
P08185	Peru	2.61066
P08185	Uganda	2.73799
P08195	Gambia	2.53276
P08195	South Africa	2.75051
P08195	Peru	2.88818
P08195	Uganda	2.52114
P08238	Gambia	2.92583
P08238	South Africa	2.8768
P08238	Peru	2.61066
P08238	Uganda	2.99034
P08238-2-724	Gambia	2.81225
P08238-2-724	South Africa	2.58093
P08238-2-724	Peru	3.00518
P08238-2-724	Uganda	2.78104
P08253	Gambia	3.05805
P08253	South Africa	2.93952
P08253	Peru	3.13418
P08253	Uganda	3.06259
P08294	Gambia	2.48288
P08294	South Africa	2.17027
P08294	Peru	2.37658
P08294	Uganda	2.48573
P08493	Gambia	3.42765
P08493	South Africa	3.06259
P08493	Peru	3.43505
P08493	Uganda	3.22815
P08514	Gambia	2.62941
P08514	South Africa	2.75967
P08514	Peru	2.79169
P08514	Uganda	2.45485
P08519	Gambia	2.71012
P08519	South Africa	2.7348
P08519	Peru	2.58207
P08519	Uganda	2.62941
P08567	Gambia	2.617
P08567	South Africa	2.70927
P08567	Peru	2.65418
P08567	Uganda	2.75967
P08571	Gambia	2.89266
P08571	South Africa	3.04533
P08571	Peru	3.02939
P08571	Uganda	2.9652
P08571-20-367	Gambia	2.58093
P08571-20-367	South Africa	2.53908
P08571-20-367	Peru	2.91856
P08571-20-367	Uganda	2.63849
P08590	Gambia	3.63569
P08590	South Africa	4.12558
P08590	Peru	3.741
P08590	Uganda	2.97955
P08603	Gambia	2.68305
P08603	South Africa	2.29447
P08603	Peru	2.67395
P08603	Uganda	2.55267
P08637	Gambia	3.12905
P08637	South Africa	3.17261
P08637	Peru	2.84819
P08637	Uganda	3.10823
P08637-17-254	Gambia	3.31239
P08637-17-254	South Africa	3.11328
P08637-17-254	Peru	3.17202
P08637-17-254	Uganda	3.05919
P08670	Gambia	2.66182
P08670	South Africa	2.27876
P08670	Peru	2.77888
P08670	Uganda	2.40994
P08697	Gambia	2.55991
P08697	South Africa	2.37292
P08697	Peru	2.65514
P08697	Uganda	2.33042
P08697-40-491	Gambia	4.40196
P08697-40-491	South Africa	4.49621
P08697-40-491	Peru	4.54495
P08697-40-491	Uganda	4.5533
P08709	Gambia	2.51189
P08709	South Africa	2.49693
P08709	Peru	2.81425
P08709	Uganda	2.02531
P08779	Gambia
P08779	South Africa	3.99012
P08779	Peru	2.8848
P08779	Uganda	3.8995
P08833	Gambia	2.42488
P08833	South Africa	2.55631
P08833	Peru	2.65802
P08833	Uganda	2.25528
P09172	Gambia	2.24798
P09172	South Africa	2.60531
P09172	Peru	2.70672
P09172	Uganda	2.40484
P09211	Gambia	2.75359
P09211	South Africa	2.78032
P09211	Peru	2.6721
P09211	Uganda	2.51588
P09382	Gambia	2.85309
P09382	South Africa	2.80822
P09382	Peru	2.99034
P09382	Uganda	2.77159
P09486	Gambia	2.94498
P09486	South Africa	2.65706
P09486	Peru	2.7924
P09486	Uganda	2.54283
P09493	Gambia	2.80414
P09493	South Africa	2.83251
P09493	Peru	2.87795
P09493	Uganda	2.73799
P09871	Gambia	2.45637
P09871	South Africa	2.31597
P09871	Peru	2.41162
P09871	Uganda	2.22789
P09960	Gambia	2.69984
P09960	South Africa	2.40312
P09960	Peru	2.43776
P09960	Uganda	2.61701
P0C0L4	Gambia	3.25576
P0C0L4	South Africa	2.80346
P0C0L4	Peru	2.89154
P0C0L4	Uganda	3.27967
P0C0L5	Gambia	2.32222
P0C0L5	South Africa	2.3444
P0C0L5	Peru	2.51455
P0C0L5	Uganda	2.34243
P0C0L5-757-1446	Gambia	2.66932
P0C0L5-757-1446	South Africa	3.01954
P0C0L5-757-1446	Peru	3.16017
P0C0L5-757-1446	Uganda	3.27509
P0DJI8	Gambia	2.8831
P0DJI8	South Africa	2.71349
P0DJI8	Peru	2.98678
P0DJI8	Uganda	2.74115
P0DJI9	Gambia	2.57171
P0DJI9	South Africa	2.74586
P0DJI9	Peru	2.67487
P0DJI9	Uganda	2.66559
P0DJI9-19-122	Gambia	3.16997
P0DJI9-19-122	South Africa	3.13957
P0DJI9-19-122	Peru	3.31597
P0DJI9-19-122	Uganda	3.11727
P0DMV8	Gambia	2.77306
P0DMV8	South Africa	2.96285
P0DMV8	Peru	2.84261
P0DMV8	Uganda	2.96
P0DMV8-2-641	Gambia	2.97359
P0DMV8-2-641	South Africa	2.35025
P0DMV8-2-641	Peru	2.87216
P0DMV8-2-641	Uganda	2.6191
P0DOY2	Gambia	3.02572
P0DOY2	South Africa	2.69636
P0DOY2	Peru	3.27509
P0DOY2	Uganda	2.82152
P0DOY2-1-106	Gambia	5.38935
P0DOY2-1-106	South Africa	5.13688
P0DOY2-1-106	Peru	5.25917
P0DOY2-1-106	Uganda	5.25123
P0DOY3	Gambia	2.41162
P0DOY3	South Africa	2.72836
P0DOY3	Peru	2.4183
P0DOY3	Uganda	2.50515
P0DP01	Gambia	3.11194
P0DP01	South Africa	2.76193
P0DP01	Peru	3.40295
P0DP01	Uganda	3.02695
P0DP08-20-117	Gambia	3.33786
P0DP08-20-117	South Africa	3.05919
P0DP08-20-117	Peru	3.38739
P0DP08-20-117	Uganda	3.39129
P0DP23	Gambia	2.93551
P0DP23	South Africa	3.05615
P0DP23	Peru	3.22763
P0DP23	Uganda	2.90472
P0DTE1	Gambia	3.11093
P0DTE1	South Africa	3.17696
P0DTE1	Peru	3.10857
P0DTE1	Uganda	3.01954
P10124	Gambia	3.53072
P10124	South Africa	3.32057
P10124	Peru	3.39041
P10124	Uganda	3.39916
P10599	Gambia	2.86865
P10599	South Africa	2.88025
P10599	Peru	3.53059
P10599	Uganda	2.60098
P10599-2-105	Gambia	3.52505
P10599-2-105	South Africa	3.50202
P10599-2-105	Peru	3.49928
P10599-2-105	Uganda	3.49818
P10619	Gambia	2.85974
P10619	South Africa	3.04376
P10619	Peru	3.14333
P10619	Uganda	2.73079
P10643	Gambia	2.35794
P10643	South Africa	2.44405
P10643	Peru	2.63649
P10643	Uganda	2.57171
P10644	Gambia	2.99212
P10644	South Africa	2.8537
P10644	Peru	3.07592
P10644	Uganda	2.26246
P10721	Gambia	2.91329
P10721	South Africa	2.92221
P10721	Peru	3.04337
P10721	Uganda	2.64048
P10809	Gambia	2.7324
P10809	South Africa	2.61279
P10809	Peru	3.22815
P10809	Uganda	2.82478
P10909	Gambia	2.60746
P10909	South Africa	2.65225
P10909	Peru	2.48431
P10909	Uganda	2.50651
P10909-23-449	Gambia	3.3897
P10909-23-449	South Africa	3.87425
P10909-23-449	Peru	3.82413
P10909-23-449	Uganda	3.37144
P11021	Gambia	2.50106
P11021	South Africa	2.42814
P11021	Peru	2.5551
P11021	Uganda	2.44561
P11142	Gambia	2.66371
P11142	South Africa	2.64934
P11142	Peru	2.68575
P11142	Uganda	2.58434
P11166	Gambia	3.01284
P11166	South Africa	3.00303
P11166	Peru	2.75435
P11166	Uganda	2.62839
P11169	Gambia	4.01875
P11169	South Africa
P11169	Peru
P11169	Uganda	3.22866
P11171	Gambia	2.71601
P11171	South Africa	2.98901
P11171	Peru	2.71767
P11171	Uganda	3.04572
P11226	Gambia	2.80209
P11226	South Africa	2.81625
P11226	Peru	2.99826
P11226	Uganda	2.65031
P11277	Gambia	2.3874
P11277	South Africa	2.25528
P11277	Peru	2.51055
P11277	Uganda	2.09691
P11413	Gambia	2.87853
P11413	South Africa	2.75816
P11413	Peru	3.13354
P11413	Uganda	2.37292
P11586	Gambia
P11586	South Africa	3.05
P11586	Peru
P11586	Uganda	3.01157
P11597	Gambia	2.60315
P11597	South Africa	2.59107
P11597	Peru	2.53403
P11597	Uganda	2.55023
P11597-18-493	Gambia	3.26576
P11597-18-493	South Africa	3.28848
P11597-18-493	Peru	3.20521
P11597-18-493	Uganda	3.08636
P12111	Gambia	2.48001
P12111	South Africa	2.40994
P12111	Peru	2.27876
P12111	Uganda	2.24552
P12111-26-3177	Gambia	3.11294
P12111-26-3177	South Africa	3.02367
P12111-26-3177	Peru	3.3075
P12111-26-3177	Uganda	2.99388
P12235	Gambia	2.86629
P12235	South Africa	2.72346
P12235	Peru	2.96708
P12235	Uganda	2.86034
P12236	Gambia	2.57403
P12236	South Africa	2.51455
P12236	Peru	3.21749
P12236	Uganda	2.4133
P12259	Gambia	2.24055
P12259	South Africa	2.34439
P12259	Peru	2.41996
P12259	Uganda	2.45789
P12814	Gambia	2.45179
P12814	South Africa	2.20952
P12814	Peru	2.89321
P12814	Uganda	2.31807
P12830	Gambia	3.03182
P12830	South Africa	2.93501
P12830	Peru	2.7574
P12830	Uganda	2.84758
P12931	Gambia	2.90526
P12931	South Africa	3.71164
P12931	Peru	3.23905
P12931	Uganda	3.12222
P13224	Gambia	2.97544
P13224	South Africa	2.87158
P13224	Peru	2.80821
P13224	Uganda	3.08315
P13591	Gambia	2.74897
P13591	South Africa	2.54033
P13591	Peru	3.04258
P13591	Uganda	2.63347
P13598	Gambia	2.47567
P13598	South Africa	2.45179
P13598	Peru	2.6561
P13598	Uganda	2.39446
P13639	Gambia	2.48714
P13639	South Africa	2.53148
P13639	Peru	2.71181
P13639	Uganda	2.44716
P13645	Gambia	2.6981
P13645	South Africa	2.71012
P13645	Peru	2.44091
P13645	Uganda	2.46983
P13647	Gambia	2.83506
P13647	South Africa	3.4257
P13647	Peru	3.45102
P13647	Uganda	2.76418
P13671	Gambia	2.44248
P13671	South Africa	2.54033
P13671	Peru	2.61595
P13671	Uganda	2.20952
P13716	Gambia	3.02939
P13716	South Africa	2.90146
P13716	Peru	3.28981
P13716	Uganda	2.89377
P13796	Gambia	2.41831
P13796	South Africa	2.56585
P13796	Peru	2.5623
P13796	Uganda	2.41831
P13798	Gambia	2.91063
P13798	South Africa	3.54864
P13798	Peru
P13798	Uganda
P13804	Gambia	2.33846
P13804	South Africa	3.11093
P13804	Peru
P13804	Uganda	2.35603
P14151	Gambia	2.78533
P14151	South Africa	2.68395
P14151	Peru	3.00647
P14151	Uganda	2.46539
P14543	Gambia	2.71181
P14543	South Africa	2.8202
P14543	Peru	2.7931
P14543	Uganda	2.48001
P14618	Gambia	2.3032
P14618	South Africa	2.30103
P14618	Peru	2.68485
P14618	Uganda	2.19034
P14625	Gambia	2.91435
P14625	South Africa	2.63347
P14625	Peru	2.96426
P14625	Uganda	2.66839
P14770	Gambia	3.11127
P14770	South Africa	3.24105
P14770	Peru	3.32428
P14770	Uganda	3.05843
P14780	Gambia	2.94891
P14780	South Africa	2.94891
P14780	Peru	2.93197
P14780	Uganda	2.80414
P14780-20-93	Gambia	2.80414
P14780-20-93	South Africa	2.59989
P14780-20-93	Peru	2.5563
P14780-20-93	Uganda	2.38021
P15153	Gambia	3.28601
P15153	South Africa	3.16732
P15153	Peru
P15153	Uganda	3.10755
P15169	Gambia	2.73799
P15169	South Africa	2.33042
P15169	Peru	2.5944
P15169	Uganda	2.66087
P15170	Gambia	2.22531
P15170	South Africa	2.7931
P15170	Peru	3.3075
P15170	Uganda	2.91435
P15531	Gambia	3.07664
P15531	South Africa	2.93044
P15531	Peru	3.01452
P15531	Uganda	2.92013
P15814	Gambia	2.99695
P15814	South Africa	2.77012
P15814	Peru	2.89873
P15814	Uganda	2.41664
P16070	Gambia	3.1784
P16070	South Africa	3.06409
P16070	Peru	2.97128
P16070	Uganda	2.94201
P16157	Gambia	2.40994
P16157	South Africa	2.27185
P16157	Peru	2.26008
P16157	Uganda	2.12711
P16278	Gambia
P16278	South Africa
P16278	Peru
P16278	Uganda	2.8768
P16284	Gambia	3.65157
P16284	South Africa	2.92325
P16284	Peru	3.62562
P16284	Uganda	3.04337
P16452	Gambia	2.60423
P16452	South Africa	2.6767
P16452	Peru	3.00561
P16452	Uganda	2.44716
P16615	Gambia	3.6844
P16615	South Africa	3.58047
P16615	Peru
P16615	Uganda	2.98318
P16671	Gambia	3.3638
P16671	South Africa	2.44871
P16671	Peru	3.16673
P16671	Uganda	3.05995
P16930	Gambia	2.72998
P16930	South Africa	2.37107
P16930	Peru	2.90742
P16930	Uganda	2.28781
P17174	Gambia	3.40705
P17174	South Africa	2.94646
P17174	Peru	3.21272
P17174	Uganda	3.5617
P17301	Gambia	2.69723
P17301	South Africa	2.59879
P17301	Peru	2.59989
P17301	Uganda	2.64346
P17936	Gambia	2.75816
P17936	South Africa	2.63347
P17936	Peru	3.07846
P17936	Uganda	2.76343
P17980	Gambia	2.85431
P17980	South Africa	2.90795
P17980	Peru	2.87274
P17980	Uganda	2.57979
P17987	Gambia	2.89321
P17987	South Africa	2.52763
P17987	Peru	2.55389
P17987	Uganda	2.62839
P18054	Gambia	3.64138
P18054	South Africa
P18054	Peru
P18054	Uganda	2.99034
P18206	Gambia	2.53656
P18206	South Africa	2.42161
P18206	Peru	2.5955
P18206	Uganda	2.64739
P18428	Gambia	2.45179
P18428	South Africa	2.3032
P18428	Peru	2.75435
P18428	Uganda	2.34243
P18669	Gambia	2.76716
P18669	South Africa	2.82086
P18669	Peru	2.8831
P18669	Uganda	2.81624
P18827	Gambia	2.91541
P18827	South Africa	2.74351
P18827	Peru	2.76118
P18827	Uganda	2.82413
P19086	Gambia	4.15873
P19086	South Africa
P19086	Peru
P19086	Uganda	3.12418
P19320	Gambia	2.51852
P19320	South Africa	2.4639
P19320	Peru	2.78248
P19320	Uganda	2.67943
P19367	Gambia	3.53059
P19367	South Africa	3.21907
P19367	Peru
P19367	Uganda	3.00561
P19652	Gambia	2.47567
P19652	South Africa	2.41664
P19652	Peru	2.37475
P19652	Uganda	2.36922
P19652-19-201	Gambia	3.02695
P19652-19-201	South Africa	3.20304
P19652-19-201	Peru	3.04415
P19652-19-201	Uganda	3.09552
P19823	Gambia	2.63649
P19823	South Africa	2.26245
P19823	Peru	2.21485
P19823	Uganda	2.21219
P19827	Gambia	2.25527
P19827	South Africa	2.3444
P19827	Peru	2.35603
P19827	Uganda	2.12385
P20340	Gambia	2.93298
P20340	South Africa
P20340	Peru
P20340	Uganda	2.93852
P20618	Gambia	2.78104
P20618	South Africa	2.87274
P20618	Peru
P20618	Uganda	2.78176
P20742	Gambia	2.47129
P20742	South Africa	2.45637
P20742	Peru	2.55871
P20742	Uganda	2.22272
P20851	Gambia	2.7796
P20851	South Africa	2.63246
P20851	Peru	2.92221
P20851	Uganda	2.71684
P20908	Gambia	2.89982
P20908	South Africa	2.84634
P20908	Peru	3.00433
P20908	Uganda	2.79309
P21291	Gambia	3.25261
P21291	South Africa	3.20304
P21291	Peru	3.09517
P21291	Uganda	3.03663
P21333	Gambia	2.0607
P21333	South Africa	2.47276
P21333	Peru	2.50921
P21333	Uganda	2.10037
P21926-2-228	Gambia	2.66276
P21926-2-228	South Africa	2.80618
P21926-2-228	Peru	2.84942
P21926-2-228	Uganda	2.85309
P21964	Gambia	3.35103
P21964	South Africa	2.77159
P21964	Peru
P21964	Uganda	3.00131
P21980	Gambia	2.84881
P21980	South Africa	3.06856
P21980	Peru
P21980	Uganda	2.61066
P22105	Gambia	2.89432
P22105	South Africa	2.66839
P22105	Peru	2.80346
P22105	Uganda	2.60531
P22234	Gambia	3.20979
P22234	South Africa	2.51322
P22234	Peru	3.10857
P22234	Uganda	2.64934
P22314	Gambia	2.71181
P22314	South Africa	2.52114
P22314	Peru	2.66559
P22314	Uganda	2.79934
P22352	Gambia	2.46982
P22352	South Africa	2.62532
P22352	Peru	2.7356
P22352	Uganda	2.74741
P22392	Gambia	2.20952
P22392	South Africa	2.55267
P22392	Peru	2.71349
P22392	Uganda	2.4639
P22626	Gambia	2.86273
P22626	South Africa	3.02817
P22626	Peru	3.21696
P22626	Uganda	3.2783
P22792	Gambia	2.9248
P22792	South Africa	3.1116
P22792	Peru	2.79866
P22792	Uganda	2.85974
P22891	Gambia	3.21432
P22891	South Africa	2.95183
P22891	Peru	3.17202
P22891	Uganda	3.16167
P22897	Gambia	2.83506
P22897	South Africa	2.57403
P22897	Peru	2.72998
P22897	Uganda	2.65225
P23083	Gambia	2.98273
P23083	South Africa	3.29004
P23083	Peru	3.56821
P23083	Uganda	3.33325
P23142	Gambia	2.6637
P23142	South Africa	2.27184
P23142	Peru	2.36736
P23142	Uganda	2.51455
P23142-30-703	Gambia	3.3442
P23142-30-703	South Africa	3.16938
P23142-30-703	Peru	3.47305
P23142-30-703	Uganda	3.03383
P23193	Gambia	3.42976
P23193	South Africa	3.75473
P23193	Peru	3.46583
P23193	Uganda	3.34341
P23229	Gambia	3.26435
P23229	South Africa	2.75967
P23229	Peru	2.7364
P23229	Uganda	2.68931
P23284	Gambia	2.97773
P23284	South Africa	2.89653
P23284	Peru	2.98227
P23284	Uganda	2.78675
P23381	Gambia	2.70501
P23381	South Africa	2.69197
P23381	Peru	2.71517
P23381	Uganda	2.34243
P23470	Gambia	2.67943
P23470	South Africa	2.48001
P23470	Peru	2.95037
P23470	Uganda	2.68034
P23526	Gambia	3.12123
P23526	South Africa	2.50106
P23526	Peru	3.22479
P23526	Uganda	2.78462
P23528	Gambia	2.92891
P23528	South Africa	2.09691
P23528	Peru	2.5966
P23528	Uganda	2.39968
P24158	Gambia	3.27485
P24158	South Africa	2.76118
P24158	Peru
P24158	Uganda	3.17812
P24534	Gambia	2.95617
P24534	South Africa	2.45179
P24534	Peru
P24534	Uganda	2.54531
P24557	Gambia	3.74881
P24557	South Africa
P24557	Peru
P24557	Uganda	3.22116
P24592	Gambia	2.67025
P24592	South Africa	2.51852
P24592	Peru	2.8848
P24592	Uganda	2.75435
P24593	Gambia	3.09307
P24593	South Africa	2.88874
P24593	Peru	3.29026
P24593	Uganda	2.68485
P24821	Gambia	2.47568
P24821	South Africa	2.34243
P24821	Peru	2.74819
P24821	Uganda	2.62118
P24844	Gambia	2.83379
P24844	South Africa	3.51189
P24844	Peru	2.90902
P24844	Uganda	2.73799
P25311	Gambia	2.60853
P25311	South Africa	2.10721
P25311	Peru	2.62325
P25311	Uganda	2.42976
P25705	Gambia	2.92117
P25705	South Africa	2.82021
P25705	Peru	2.97773
P25705	Uganda	2.89928
P25786	Gambia	2.98408
P25786	South Africa	2.96047
P25786	Peru
[truncated: 1,437 more rows]

## Sheet: Fig2D
COMBO ID	PC1	PC2	Site
C001	-14.6912	-14.8542	Peru
C002	31.5499	-19.1766	Peru
C003	10.6994	-24.1139	Peru
C004	20.4952	-6.87615	Peru
C005	-17.64	-15.924	Peru
C006	-0.301085	9.76204	Peru
C007	-12.4791	-14.5068	Peru
C008	37.3558	34.1328	Peru
C009	5.86347	-5.26282	Peru
C010	27.8303	2.42408	Peru
C011	8.88177	-16.9743	Peru
C012	-50.8926	8.04767	Peru
C013	50.256	10.4051	Peru
C014	58.6953	-12.6612	Peru
C017	38.8577	-7.30922	Peru
C018	18.8494	-22.3169	Peru
C019	-0.55902	0.329655	Peru
C020	-23.5656	-29.8531	Peru
C021	-23.2585	-11.7218	Peru
C022	-35.6896	-21.7699	Peru
C023	3.66409	-7.45979	Peru
C024	1.47723	-1.4386	Peru
C025	50.5311	-24.6176	Peru
C026	16.5678	4.09819	Peru
C027	16.4314	-10.7268	Peru
C029	-17.0048	-15.4752	Peru
C030	-12.4862	-14.6367	Peru
C031	-17.2963	-10.6168	Peru
C032	-65.4429	-0.0852176	Peru
C033	-50.055	-13.2204	Peru
C034	13.5813	-7.02075	Peru
C035	-2.9138	-23.2389	Peru
C036	10.8882	2.502	Peru
C037	32.9416	-1.09056	Peru
C038	62.3361	1.30303	Peru
C039	8.43703	-7.88517	Peru
C041	10.2825	-30.136	Peru
C042	9.92273	-3.33976	Peru
C043	-23.1391	-23.0047	Peru
C044	-5.69671	-18.7002	Peru
C045	-20.6713	-27.9956	Peru
C046	2.11891	-12.6493	Peru
C047	23.2892	18.8807	Peru
C048	-1.6665	0.163422	Peru
C049	2.5369	5.78591	Peru
C050	-65.8988	22.877	Peru
C051	-65.7297	-0.547743	Peru
C052	16.4937	-9.35053	Peru
C053	-27.0169	8.66163	Peru
C054	-2.59847	-6.90879	Peru
C055	6.95752	-0.681212	Peru
C056	-19.2967	0.263437	Peru
C057	-22.401	0.950062	Peru
C058	8.92097	5.03405	Peru
C059	-9.30701	10.7438	Peru
C060	11.3712	19.6279	Peru
C061	44.0764	30.8016	Peru
C062	21.8709	15.0945	Peru
C063	14.4247	20.2595	Peru
C064	4.08113	11.5597	Peru
C065	-8.04918	2.85837	Peru
C066	-3.18644	-4.9354	Peru
C067	19.3353	0.746795	Peru
C068	6.17117	7.80231	Peru
C069	-8.35874	9.39926	Peru
C070	0.43304	10.0409	Peru
C071	-10.7598	16.6801	Peru
C073	56.9458	-6.96299	Peru
C074	19.581	7.02952	Peru
C075	-19.8916	15.9278	Peru
C076	-6.92639	6.59955	Peru
C077	-42.0633	2.81486	Peru
C078	-1.40693	5.9675	Peru
C079	-20.6596	1.17973	Peru
C081	-45.0357	-0.303132	Peru
C082	4.86082	-16.8199	Peru
C083	42.0408	23.0732	Peru
C084	-16.6254	20.7883	Peru
C085	-41.0891	18.3246	Peru
C086	6.51774	19.9668	Peru
C087	5.41899	2.97803	Peru
C088	-28.8572	12.4941	Peru
C089	14.7486	20.1653	Peru
C090	13.259	9.22965	Peru
C091	-46.779	6.66663	Peru
C092	1.60375	24.8159	Peru
C094	-0.453603	8.76882	Peru
C095	21.9044	-0.250443	Peru
C096	-7.42979	17.1263	Peru
C097	-14.1909	6.16043	Peru
C098	-6.04093	2.89502	Peru
C099	15.3151	7.9937	Peru
C100	13.9094	-8.63021	Peru
C138	-18.6818	39.4079	Uganda
C139	25.1434	-15.925	Uganda
C140	35.3419	-4.73971	Uganda
C141	-13.457	15.0499	Uganda
C142	12.2732	42.8744	Uganda
C143	28.7327	21.3969	Uganda
C144	3.89895	-19.6422	Uganda
C145	10.5234	4.11489	Uganda
C146	1.60884	43.6841	Uganda
C147	-34.3961	24.9545	Uganda
C148	-21.8373	14.8271	Uganda
C149	6.51825	21.4493	Uganda
C150	-38.6882	13.2374	Uganda
C151	6.36294	38.0968	Uganda
C152	15.7993	48.6398	Uganda
C153	19.9218	11.8921	Uganda
C154	32.6956	27.8835	Uganda
C155	25.7888	4.74758	Uganda
C156	-4.7472	-1.20165	Uganda
C157	11.9438	24.0068	Uganda
C158	-30.4767	48.045	Uganda
C159	-21.9505	6.18872	Uganda
C160	26.2727	14.8904	Uganda
C161	31.0886	36.2092	Uganda
C162	25.3806	83.0116	Uganda
C163	5.50322	33.7591	Uganda
C164	-8.23377	37.9711	Uganda
C165	2.37878	-13.5561	Uganda
C166	-26.053	54.1981	Uganda
C167	-14.8271	-15.7843	Uganda
C168	-22.1507	-2.88618	Uganda
C169	-30.3426	-10.3969	Uganda
C170	12.7569	-27.5975	Uganda
C171	-38.1126	-8.91768	Uganda
C172	-53.1231	23.1346	Uganda
C173	12.2864	-18.7035	Uganda
C174	12.8335	12.7544	Uganda
C175	47.6045	-37.3082	Uganda
C176	18.9884	-34.056	Uganda
C177	10.0204	-6.06719	Uganda
C178	31.5738	-4.03141	Uganda
C179	14.2528	-26.7948	Uganda
C180	15.3583	-22.9596	Uganda
C181	-36.3242	-12.6224	Uganda
C182	15.9309	-22.0254	Uganda
C183	38.7057	-18.7041	Uganda
C184	-20.8876	-7.55849	Uganda
C185	9.77039	-23.2061	Uganda
C186	-30.2394	14.1302	Uganda
C187	-5.71632	-24.8367	Uganda
C188	12.3206	-16.4188	Uganda
C189	0.434567	-16.0421	Uganda
C190	31.6566	-3.33036	Uganda
C191	44.5044	-31.2573	Uganda
C192	28.8088	-18.4	Uganda
C193	3.29281	-19.6198	Uganda
C194	0.339609	-39.9318	Uganda
C195	-30.9371	1.13944	Uganda
C196	-34.7986	5.23685	Uganda
C197	-30.4147	1.82377	Uganda
C198	-27.0802	5.45285	Uganda
C199	9.85591	-13.2072	Uganda
C200	9.79497	-21.5917	Uganda
C201	3.04956	-31.7054	Uganda
C202	6.84003	-30.1182	Uganda
C203	23.0429	-18.9332	Uganda
C204	33.7949	5.71432	Uganda
C205	18.7417	-16.5325	Uganda
C206	10.3911	-16.0463	Uganda
C207	-49.3435	9.27982	Uganda
C208	-10.3846	20.0785	Uganda
C209	-0.738905	12.373	Uganda
C210	-12.7875	-5.47653	Uganda
C211	-16.0134	-18.2939	Uganda
C212	14.4985	-13.6669	Uganda
C213	-20.1311	-0.704354	Uganda
C214	-15.9248	-12.7054	Uganda
C215	-27.7879	-16.2587	Uganda
C216	9.88334	-6.22373	Uganda
C217	-7.74543	-2.23976	Uganda
C218	46.7751	4.19887	Uganda
C219	-32.9555	0.127447	Uganda
C220	-33.5868	14.5937	Uganda
C221	-18.2042	0.620998	Uganda
C222	-23.7878	3.97496	Uganda
C223	-9.5269	0.69576	Uganda
C224	-2.51252	-16.3973	Uganda
C225	-21.3077	-24.4014	Uganda
C226	-37.0667	-5.5943	Uganda
C227	0.899841	-9.21745	Uganda
C228	-11.1006	-15.2411	Uganda
C229	21.8522	-1.06611	Uganda
C230	24.7484	-11.6567	Uganda
C231	-6.0397	10.2968	Uganda
C232	-8.96971	-2.90897	Uganda
C233	-0.607548	-7.62759	Uganda
C234	-2.9967	-18.1933	Uganda
C235	17.3382	-25.8025	Uganda
C236	48.7265	-19.422	Uganda
C237	42.4421	-9.9346	Uganda
C238	7.87876	1.24057	Uganda
C239	-21.1422	8.38514	Uganda
C240	-18.2188	-25.2335	Uganda
C241	8.02474	-3.43256	Uganda
C243	42.1119	-11.6405	Uganda
C244	51.283	-0.0624764	Uganda
C245	20.41	-10.3029	Uganda
C246	15.202	-15.9151	Uganda
C247	-14.2739	-29.0243	Uganda
C248	-42.0768	0.156503	Uganda
C249	-47.0456	1.34382	Uganda
C250	-15.2476	-6.77945	Uganda
C251	-48.4933	12.5457	Uganda
C252	-49.3519	-12.9778	Uganda
C253	-19.1249	-5.16204	Uganda
C254	-29.5185	-20.4072	Uganda
C255	21.8204	-14.2081	Uganda
C256	20.8811	-7.63606	Uganda
C257	16.2321	-17.291	Uganda
C258	-20.1739	-23.3131	Uganda
C259	2.44982	-21.6104	Uganda
C260	-19.8313	-3.17164	Uganda
C261	-49.2211	-18.0589	Uganda
C262	3.81359	-30.7622	Uganda
C263	-13.0881	-48.6826	Uganda
C264	-20.5818	-27.3253	Uganda
C265	-51.3983	-6.21161	Uganda
C266	-12.7826	-12.112	Uganda
C267	-4.3225	-34.6996	Uganda
C268	22.769	-19.2807	Uganda
C269	0.973321	-20.1533	Uganda
C270	17.377	2.29578	Uganda
C271	15.0986	-12.9618	Uganda
C272	11.6766	-19.8758	Uganda
C273	0.585127	-30.8317	Uganda
C274	24.2378	11.0044	Uganda
C275	15.8459	42.684	Uganda
C276	2.03027	34.3332	Uganda
C277	-28.1154	-8.58158	Uganda
C278	-38.6058	57.4776	Uganda
C279	40.0141	31.1292	Uganda
C280	-10.7127	13.4029	Uganda
C281	31.2673	20.7593	Uganda
C282	-24.4544	60.8856	Uganda
C283	-0.515276	-5.27648	Uganda
C284	-6.99585	-29.8649	Uganda
C285	-17.2803	-10.1696	Uganda
C286	37.0221	-4.8396	Uganda
C287	-29.1329	-9.98335	Uganda
C288	-10.1928	-6.1069	Uganda
C289	-15.9077	-21.3905	Uganda
C290	-42.784	-6.01991	Uganda
C291	25.6674	1.38159	Uganda
C292	21.6099	4.98387	Uganda
C293	31.8893	13.054	Uganda
C294	-6.64323	-7.4049	Uganda
C295	24.4602	-1.98047	Uganda
C296	4.99331	-26.7809	Uganda
C297	4.36446	-14.9213	Uganda
C298	6.66604	-24.5836	Uganda
C299	-31.5018	-10.4138	Uganda
C300	-16.7743	-7.83595	Uganda
C301	-8.21692	-23.5203	Uganda
C302	-25.0938	2.86126	Uganda
C303	17.2703	26.9172	Uganda
C304	7.70242	17.7601	Uganda
C305	15.9481	12.7048	Uganda
C306	14.1837	8.28202	Uganda
C307	21.9182	33.449	Uganda
C308	23.9904	32.5437	Uganda
C309	-7.6776	33.6598	Uganda
C310	-5.67192	22.1816	Uganda
C311	24.0918	7.60109	Uganda
C312	35.9898	85.5112	Uganda
C313	-12.2819	21.5438	Uganda
C314	-38.6205	48.9296	Uganda
C315	16.2821	37.2716	Uganda
C316	40.8738	28.3825	Uganda
C317	32.9608	31.0381	Uganda
C318	5.18021	24.4102	Gambia
C319	-33.73	16.3546	Gambia
C320	-35.7619	29.818	Gambia
C321	26.4967	13.1271	Gambia
C322	13.1336	-9.55652	Gambia
C323	12.5008	0.827973	Gambia
C324	8.02684	17.1041	Gambia
C325	-33.6141	14.1634	Gambia
C326	15.591	-6.13643	Gambia
C327	0.0506209	0.379777	Gambia
C328	-40.5286	-1.34825	Gambia
C329	-42.6119	28.4658	Gambia
C330	-7.45141	15.2321	Gambia
C331	7.75141	-9.33598	Gambia
C333	5.8435	-23.8678	Gambia
C334	22.6382	-17.8803	Gambia
C335	38.0525	6.50178	Gambia
C336	34.6337	19.2337	Gambia
C337	-60.7181	6.92209	Gambia
C338	-53.7562	8.5887	Gambia
C339	-51.1224	10.8827	Gambia
C340	7.00176	-10.2907	Gambia
C341	2.18809	25.9641	Gambia
C342	-55.3258	33.7711	Gambia
C344	-37.0262	16.1601	Gambia
C345	11.328	0.754324	Gambia
C346	10.9794	-5.90361	Gambia
C347	28.1543	-2.47307	Gambia
C348	16.6525	6.85452	Gambia
C349	-2.25639	-26.7023	Gambia
C350	9.69504	-22.9663	Gambia
C351	-37.8634	-9.42918	Gambia
C352	-43.5747	-10.6818	Gambia
C353	7.79566	15.5969	Gambia
C354	-15.0349	14.1951	Gambia
C355	-22.5252	-16.3828	Gambia
C356	-18.2861	-24.0918	Gambia
C357	11.9339	13.2761	Gambia
C358	37.3896	27.521	Gambia
C359	9.61953	-3.80375	Gambia
C360	27.8473	-17.8216	Gambia
C361	-17.184	-15.4381	Gambia
C362	2.97272	-37.8301	Gambia
C363	-5.46859	-0.246601	Gambia
C364	-19.0873	-29.2566	Gambia
C365	-14.6372	-24.5695	Gambia
C367	-7.85918	1.2381	Gambia
C368	2.96984	8.66153	Gambia
C369	16.5318	-13.6408	Gambia
C370	28.0305	-26.5813	Gambia
C371	9.55963	-0.975461	Gambia
C372	9.88003	-9.60004	Gambia
C373	-12.4922	-28.3929	Gambia
C374	35.1473	-32.3412	Gambia
C375	-16.3834	-27.3592	Gambia
C376	-8.32256	-6.26074	Gambia
C377	7.53693	4.51226	Gambia
C378	-10.2899	17.2862	Gambia
C379	20.425	31.6295	Gambia
C380	6.97537	0.520467	Gambia
C381	-5.28707	-8.46535	Gambia
C382	19.7443	-18.5099	Gambia
C383	11.1787	39.853	Gambia
C384	34.1363	-2.91096	Gambia
C385	-4.98262	54.7483	Gambia
C386	25.005	22.2871	Gambia
C387	22.5064	-11.0292	Gambia
C388	-16.4193	-18.8134	Gambia
C389	8.23603	-17.7134	Gambia
C390	-1.67655	39.2765	Gambia
C391	0.803526	0.844789	Gambia
C392	9.0104	13.8184	Gambia
C393	8.12664	15.8499	Gambia
C394	29.0895	12.0313	Gambia
C395	-6.77166	1.02252	Gambia
C396	35.9802	-8.92847	Gambia
C397	5.51629	-5.44826	Gambia
C398	13.7051	1.46381	Gambia
C399	-44.0336	-8.92831	Gambia
C400	-6.98094	8.03785	Gambia
C401	5.60965	-22.4674	Gambia
C402	-11.2708	-12.1599	Gambia
C403	9.11827	-7.04664	Gambia
C404	27.4465	-2.37709	Gambia
C405	17.4739	14.1666	Gambia
C406	7.13381	-15.4209	Gambia
C407	17.531	-16.8958	Gambia
C408	9.88376	-35.9011	Gambia
C409	5.07899	4.50622	Gambia
C410	13.832	14.9446	Gambia
C411	11.891	14.6392	Gambia
C412	-27.7757	-4.52363	Gambia
C413	7.30097	-1.0936	Gambia
C414	-21.5218	-10.2622	Gambia
C415	-4.18544	-5.29847	Gambia
C416	-24.1747	-23.3337	Gambia
C417	-8.83356	-2.23454	Gambia
C418	31.5967	11.7925	Gambia
C419	-34.9434	-5.75867	Gambia
C420	6.19121	8.03763	Gambia
C421	-17.0426	26.1817	Gambia
C422	-28.7459	-3.57592	Gambia
C423	3.36061	-8.2789	Gambia
C424	-4.66915	-19.1218	Gambia
C425	-39.6862	-18.1423	Gambia
C427	-46.6571	12.0412	Gambia
C428	-28.0105	1.08892	Gambia
C429	24.4068	17.5899	Gambia
C430	12.1718	-5.7455	Gambia
C431	38.992	0.647473	Gambia
C432	40.7682	8.40089	Gambia
C433	44.6086	-1.37817	Gambia
C434	28.1466	14.2604	Gambia
C435	30.3463	10.5961	Gambia
C436	-0.23079	-1.60535	Gambia
C437	-14.7798	5.4238	Gambia
C566	-15.0374	3.57489	South Africa
C567	-48.6215	-2.93088	South Africa
C568	-25.8192	7.25496	South Africa
C569	-18.7749	-10.5282	South Africa
C571	-5.69252	14.1594	South Africa
C572	-12.9571	-13.4198	South Africa
C574	45.342	-6.58151	South Africa
C575	1.77696	-15.4868	South Africa
C576	-9.39738	-0.761715	South Africa
C577	-14.4269	22.3319	South Africa
C578	-14.5134	2.33619	South Africa
C579	-11.8595	-7.33707	South Africa
C580	7.96637	-23.7081	South Africa
C581	-2.34696	1.91914	South Africa
C582	-16.9624	-9.35433	South Africa
C583	15.7955	-27.6237	South Africa
C584	-19.0989	-10.7153	South Africa
C586	13.6061	-32.0152	South Africa
C587	6.4143	-3.84353	South Africa
C588	15.1792	-17.1437	South Africa
C589	-21.642	-6.76527	South Africa
C590	-7.98435	3.88689	South Africa
C591	-13.3449	46.3711	South Africa
C592	-16.5399	4.32208	South Africa
C594	-38.4835	12.8855	South Africa
C595	48.7074	-15.2285	South Africa
C596	-1.41965	-12.2844	South Africa
C597	-21.1421	-10.7342	South Africa
C598	-18.0145	-30.2223	South Africa
C600	41.9551	-5.75411	South Africa
C601	8.04026	-22.8058	South Africa
C602	6.4328	12.9312	South Africa
C603	-21.4746	-2.73874	South Africa
C604	-11.151	-6.40606	South Africa
C605	10.6134	-12.5468	South Africa
C606	-27.8361	10.0313	South Africa
C607	-4.78994	-34.3089	South Africa
C609	-3.65279	-25.8345	South Africa
C610	-10.9512	-6.04306	South Africa
C611	-2.7996	-14.5666	South Africa
C612	4.81223	-2.11619	South Africa
C613	32.905	-12.8689	South Africa
C614	-6.32031	-4.14474	South Africa
C615	3.11988	-12.3325	South Africa
C616	23.2185	-29.0685	South Africa
C617	1.75932	0.431736	South Africa
C618	-23.6737	8.49982	South Africa
C619	2.62805	-5.64349	South Africa
C621	13.1668	1.28933	South Africa
C622	9.91909	-6.99165	South Africa
C623	22.2493	40.2492	South Africa
C624	11.2888	-14.6752	South Africa
C625	43.1127	-19.9606	South Africa
C626	28.4131	33.9333	South Africa
C627	-7.48651	14.6091	South Africa
C628	8.02857	-6.25196	South Africa
C629	-22.2834	15.4127	South Africa
C631	-12.1481	5.50817	South Africa
C632	-5.08463	15.5449	South Africa
C633	-13.0667	-18.8982	South Africa
C634	-4.44577	17.3154	South Africa
C635	12.6903	11.8297	South Africa
C636	3.80314	6.7693	South Africa
C637	-16.7691	-0.926863	South Africa
C638	-1.72518	6.88405	South Africa
C639	-16.7542	26.1473	South Africa
C640	26.2658	74.8431	South Africa
C641	18.3773	-10.5107	South Africa
C642	-12.5915	12.9975	South Africa
C643	-9.10511	-11.851	South Africa
C644	-11.1084	1.60869	South Africa
C645	24.218	1.48345	South Africa
C646	7.45644	9.70116	South Africa
C647	10.8128	45.1037	South Africa
C648	-19.9041	-19.7407	South Africa
C649	-2.32875	5.00422	South Africa
C650	13.5128	9.61037	South Africa
C652	0.759772	-0.787615	South Africa
C653	-14.4695	8.33062	South Africa
C655	0.80662	0.699066	South Africa
C656	1.42477	14.0011	South Africa
C657	48.9734	-1.0898	South Africa
C658	16.6437	10.7275	South Africa
C660	2.03247	-16.1781	South Africa
C661	-5.46299	-18.2447	South Africa
C662	-3.23969	14.758	South Africa
C663	-18.9794	19.3057	South Africa
C664	-6.71892	-9.24675	South Africa
C665	-6.11053	-8.80075	South Africa
C666	-14.0495	0.333937	South Africa
C668	5.43273	19.756	South Africa
C669	-11.8128	-0.296312	South Africa
C670	-31.7908	13.9551	South Africa
C671	55.769	43.6182	South Africa
C672	29.7143	-22.4509	South Africa

## Sheet: Fig2E
Location	Protein.Group	CV
Gambia	A0A075B6I0	0.171189
Gambia	A0A075B6J1-20-123	0.102917
Gambia	A0A075B6J9	0.111855
Gambia	A0A075B6K2	0.0660807
Gambia	A0A075B6K4	0.0925012
Gambia	A0A075B6K4-20-115	0.15105
Gambia	A0A075B6K5	0.13129
Gambia	A0A075B6P5-20-120	0.0553816
Gambia	A0A075B6Q5	0.0757719
Gambia	A0A075B6R9	0.154507
Gambia	A0A075B6S4-23-117	0.16883
Gambia	A0A075B6S5	0.099539
Gambia	A0A075B6S9-23-117	0.155541
Gambia	A0A087WSY6	0.0936445
Gambia	A0A087WSY6-21-115	0.0932499
Gambia	A0A087WW87	0.0718435
Gambia	A0A0A0MS15	0.0624747
Gambia	A0A0A0MS15-20-119	0.11125
Gambia	A0A0A0MT36	0.0386357
Gambia	A0A0B4J1U3	0.109785
Gambia	A0A0B4J1V0	0.0645662
Gambia	A0A0B4J1V0-20-119	0.0914963
Gambia	A0A0B4J1V2	0.114766
Gambia	A0A0B4J1V6	0.128098
Gambia	A0A0B4J1V6-20-119	0.0677897
Gambia	A0A0B4J1X5	0.129145
Gambia	A0A0B4J1X8-20-118	0.0939412
Gambia	A0A0B4J1Y8	0.109782
Gambia	A0A0B4J1Y8-20-123	0.105185
Gambia	A0A0B4J1Y9	0.0900549
Gambia	A0A0B4J2D9-23-117	0.101157
Gambia	A0A0B4J2H0	0.131366
Gambia	A0A0C4DH24-20-114	0.121482
Gambia	A0A0C4DH25-21-116	0.105951
Gambia	A0A0C4DH29	0.115405
Gambia	A0A0C4DH31	0.120933
Gambia	A0A0C4DH32-20-117	0.0796207
Gambia	A0A0C4DH33-20-117	0.0799202
Gambia	A0A0C4DH34	0.108278
Gambia	A0A0C4DH35	0.142455
Gambia	A0A0C4DH36	0.0833039
Gambia	A0A0C4DH38	0.0581629
Gambia	A0A0C4DH38-20-117	0.098015
Gambia	A0A0C4DH42-20-116	0.0955092
Gambia	A0A0C4DH43	0.0845537
Gambia	A0A0C4DH55-24-119	0.187461
Gambia	A0A0C4DH69-23-117	0.133903
Gambia	A0A0C4DH72-23-117	0.050781
Gambia	A0A0C4DH73-23-117	0.0398259
Gambia	A0A0J9YVY3-20-117	0.150426
Gambia	A0A0J9YX35	0.0797457
Gambia	B9A064	0.109148
Gambia	O00151	0.0514145
Gambia	O00187	0.0419834
Gambia	O00187-16-686	0.1107
Gambia	O00194	0.0491653
Gambia	O00231	0.0514213
Gambia	O00232	0.0653065
Gambia	O00299	0.0384034
Gambia	O00391	0.0535863
Gambia	O00410	0.0432323
Gambia	O00429	0.0598913
Gambia	O00506	0.046949
Gambia	O00533	0.040663
Gambia	O00533-25-1208	0.105391
Gambia	O14786	0.0513371
Gambia	O14791	0.0332446
Gambia	O14818	0.0454551
Gambia	O14950	0.120912
Gambia	O14980	0.040525
Gambia	O15143	0.0468266
Gambia	O15144	0.0994429
Gambia	O15145	0.0601496
Gambia	O15511	0.0686366
Gambia	O43432	0.0355082
Gambia	O43707	0.0371871
Gambia	O43866	0.0500653
Gambia	O43866-20-347	0.0680105
Gambia	O60664	0.0602298
Gambia	O60814	0.0926069
Gambia	O75015	0.143476
Gambia	O75015-17-200	0.0927273
Gambia	O75083	0.039924
Gambia	O75144	0.0771856
Gambia	O75390	0.0548294
Gambia	O75396	0.0661492
Gambia	O75563	0.0633976
Gambia	O75636	0.0576838
Gambia	O75844	0.0666592
Gambia	O75874	0.0784636
Gambia	O75882	0.0306713
Gambia	O75915	0.111839
Gambia	O95445	0.0527798
Gambia	O95453	0.178806
Gambia	O95479	0.0446323
Gambia	O95497	0.0775624
Gambia	O95782	0.0474455
Gambia	O95810	0.0748644
Gambia	P00338	0.0520005
Gambia	P00352	0.0635212
Gambia	P00367	0.0618292
Gambia	P00387	0.0688635
Gambia	P00450	0.0266327
Gambia	P00450-20-1065	0.0559965
Gambia	P00488	0.0294798
Gambia	P00491	0.0651276
Gambia	P00492	0.0952153
Gambia	P00558	0.067126
Gambia	P00568	0.0521897
Gambia	P00734	0.0253273
Gambia	P00734-364-622	0.0833727
Gambia	P00734-44-622	0.161073
Gambia	P00736	0.02734
Gambia	P00738	0.0803079
Gambia	P00738-162-406	0.121089
Gambia	P00738-19-406	0.0715454
Gambia	P00739	0.0510008
Gambia	P00740	0.0475584
Gambia	P00742	0.0415669
Gambia	P00746	0.045728
Gambia	P00747	0.0321722
Gambia	P00747-20-810	0.0734383
Gambia	P00748	0.0446826
Gambia	P00751	0.0345138
Gambia	P00751-26-764	0.0644141
Gambia	P00915	0.0698534
Gambia	P00918	0.0494893
Gambia	P01008	0.0276402
Gambia	P01008-33-464	0.0574452
Gambia	P01009	0.0247227
Gambia	P01009-25-418	0.0440648
Gambia	P01009-375-418	0.0880029
Gambia	P01011	0.0335418
Gambia	P01011-26-423	0.0398329
Gambia	P01019	0.0405497
Gambia	P01023	0.0159144
Gambia	P01023-24-1474	0.0505219
Gambia	P01024	0.0200168
Gambia	P01024-23-1663	0.0837709
Gambia	P01031	0.0291472
Gambia	P01033-24-207	0.0796455
Gambia	P01034	0.045828
Gambia	P01042	0.0322805
Gambia	P01137	0.0580815
Gambia	P01344	0.0950603
Gambia	P01344-25-91	0.104988
Gambia	P01591	0.0567334
Gambia	P01591-23-159	0.0855334
Gambia	P01593	0.0747972
Gambia	P01593-23-117	0.117069
Gambia	P01597	0.0906097
Gambia	P01599	0.0519516
Gambia	P01602	0.0989273
Gambia	P01602-23-117	0.103814
Gambia	P01619	0.0480461
Gambia	P01619-21-116	0.0777103
Gambia	P01700	0.100848
Gambia	P01700-20-117	0.125138
Gambia	P01701	0.112533
Gambia	P01701-20-117	0.0906592
Gambia	P01703-20-118	0.119465
Gambia	P01704	0.075135
Gambia	P01714	0.0536266
Gambia	P01714-21-112	0.0601591
Gambia	P01717	0.0638248
Gambia	P01718-21-113	0.0409903
Gambia	P01721-20-117	0.0875443
Gambia	P01742	0.192634
Gambia	P01743	0.0785007
Gambia	P01762-20-117	0.133112
Gambia	P01764	0.123878
Gambia	P01764-20-117	0.0673756
Gambia	P01766	0.0609789
Gambia	P01767-20-116	0.19835
Gambia	P01768-20-117	0.157392
Gambia	P01772	0.240156
Gambia	P01780	0.0514896
Gambia	P01780-20-117	0.157117
Gambia	P01782	0.107982
Gambia	P01817	0.105174
Gambia	P01824	0.0390749
Gambia	P01824-27-125	0.125925
Gambia	P01833	0.0477395
Gambia	P01833-19-764	0.0885625
Gambia	P01834	0.0430768
Gambia	P01854	0.0783237
Gambia	P01857	0.0375824
Gambia	P01857-1-330	0.073576
Gambia	P01859	0.0556947
Gambia	P01860	0.0522584
Gambia	P01861	0.106396
Gambia	P01871	0.0486314
Gambia	P01871-1-453	0.0447403
Gambia	P01876	0.0350619
Gambia	P01876-1-353	0.074362
Gambia	P01877	0.0735996
Gambia	P01877-1-340	0.153355
Gambia	P01880	0.0816594
Gambia	P01880-1-384	0.122579
Gambia	P01889	0.109863
Gambia	P02100	0.084768
Gambia	P02452	0.0740268
Gambia	P02452-1219-1464	0.0967171
Gambia	P02533	0.0452868
Gambia	P02538	0.046304
Gambia	P02549	0.0300647
Gambia	P02647	0.0217527
Gambia	P02647-25-266	0.038007
Gambia	P02649	0.0364778
Gambia	P02652	0.0380638
Gambia	P02654	0.0507537
Gambia	P02654-29-83	0.0665561
Gambia	P02655	0.0748013
Gambia	P02655-23-101	0.0721914
Gambia	P02655-29-101	0.0971116
Gambia	P02656	0.0445826
Gambia	P02656-21-99	0.140405
Gambia	P02671	0.027772
Gambia	P02671-20-35	0.184112
Gambia	P02675	0.0246599
Gambia	P02675-31-44	0.109117
Gambia	P02679	0.0353486
Gambia	P02679-27-453	0.0443625
Gambia	P02730	0.0800982
Gambia	P02741	0.0884622
Gambia	P02743	0.0501507
Gambia	P02745	0.0458661
Gambia	P02746	0.0402161
Gambia	P02747	0.0287279
Gambia	P02748	0.0381775
Gambia	P02749	0.0346589
Gambia	P02750	0.0572047
Gambia	P02750-36-347	0.0446333
Gambia	P02751	0.0751601
Gambia	P02753	0.0505087
Gambia	P02760	0.0451574
Gambia	P02760-206-352	0.256115
Gambia	P02763	0.0459534
Gambia	P02765	0.0332425
Gambia	P02766	0.0396203
Gambia	P02768	0.0246561
Gambia	P02768-25-609	0.0431379
Gambia	P02774	0.0225699
Gambia	P02775	0.053322
Gambia	P02775-35-128	0.136379
Gambia	P02776	0.0432406
Gambia	P02786	0.051438
Gambia	P02787	0.0200436
Gambia	P02787-20-698	0.034104
Gambia	P02788	0.0727845
Gambia	P02788-20-710	0.0788987
Gambia	P02790	0.0280944
Gambia	P02790-24-462	0.0744692
Gambia	P03950	0.0608722
Gambia	P03951	0.0395422
Gambia	P03952	0.0286461
Gambia	P03952-20-390	0.0829798
Gambia	P04003	0.0265571
Gambia	P04004	0.0309291
Gambia	P04040	0.0538437
Gambia	P04066	0.0815445
Gambia	P04070	0.0410919
Gambia	P04075	0.0784164
Gambia	P04083	0.0545212
Gambia	P04114	0.0289046
Gambia	P04114-28-4563	0.0673648
Gambia	P04180	0.0386231
Gambia	P04196	0.0302427
Gambia	P04196-19-525	0.062455
Gambia	P04217	0.02814
Gambia	P04217-22-495	0.0371082
Gambia	P04264	0.0481274
Gambia	P04275	0.0468657
Gambia	P04278	0.055495
Gambia	P04406	0.0535041
Gambia	P04430	0.122678
Gambia	P04433	0.0870143
Gambia	P04433-21-115	0.0369185
Gambia	P04439	0.0957671
Gambia	P04632	0.0796248
Gambia	P04792	0.0771456
Gambia	P04843	0.0489869
Gambia	P04844	0.0537031
Gambia	P04899	0.0774568
Gambia	P05062	0.105168
Gambia	P05067	0.0499709
Gambia	P05090	0.0779248
Gambia	P05090-21-189	0.0425835
Gambia	P05106	0.0566177
Gambia	P05109	0.0596007
Gambia	P05154	0.0713517
Gambia	P05155	0.053239
Gambia	P05155-23-500	0.0640451
Gambia	P05156	0.029707
Gambia	P05160	0.0351864
Gambia	P05164	0.102283
Gambia	P05362	0.0446117
Gambia	P05388	0.0651302
Gambia	P05452	0.0451239
Gambia	P05452-22-202	0.131137
Gambia	P05543	0.0503723
Gambia	P05546	0.0304698
Gambia	P05556	0.038734
Gambia	P06276	0.0345216
Gambia	P06312	0.0731256
Gambia	P06312-21-121	0.14017
Gambia	P06331	0.0946154
Gambia	P06396	0.0455721
Gambia	P06396-28-782	0.0321284
Gambia	P06454	0.0947617
Gambia	P06576	0.0590606
Gambia	P06681	0.0218824
Gambia	P06702	0.0442095
Gambia	P06727	0.0304245
Gambia	P06727-21-396	0.0492941
Gambia	P06733	0.0557704
Gambia	P06737	0.056796
Gambia	P06748	0.0774204
Gambia	P06753	0.0513029
Gambia	P07195	0.0394235
Gambia	P07225	0.0248092
Gambia	P07237	0.0422927
Gambia	P07333	0.0587749
Gambia	P07357	0.036163
Gambia	P07358	0.0200582
Gambia	P07359	0.0452341
Gambia	P07360	0.02594
Gambia	P07384	0.04355
Gambia	P07437	0.0498552
Gambia	P07737	0.0421026
Gambia	P07738	0.0634982
Gambia	P07814	0.0380862
Gambia	P07900	0.0562579
Gambia	P07910	0.0728609
Gambia	P07951	0.0629768
Gambia	P07988	0.0768723
Gambia	P07996	0.0392835
Gambia	P07996-19-1170	0.144355
Gambia	P08133	0.152022
Gambia	P08134	0.0440105
Gambia	P08185	0.0290083
Gambia	P08195	0.0516307
Gambia	P08238	0.0941088
Gambia	P08238-2-724	0.0819393
Gambia	P08253	0.0991914
Gambia	P08294	0.0758795
Gambia	P08493	0.128654
Gambia	P08514	0.0591111
Gambia	P08519	0.0705616
Gambia	P08567	0.0459559
Gambia	P08571	0.0617084
Gambia	P08571-20-367	0.0618892
Gambia	P08590	0.101481
Gambia	P08603	0.017147
Gambia	P08637	0.0832484
Gambia	P08637-17-254	0.120665
Gambia	P08670	0.0736833
Gambia	P08697	0.0259052
Gambia	P08697-40-491	0.0482974
Gambia	P08709	0.0575621
Gambia	P08779	0.04148
Gambia	P08833	0.105447
Gambia	P09172	0.0580828
Gambia	P09211	0.0835577
Gambia	P09382	0.0845758
Gambia	P09486	0.0564057
Gambia	P09493	0.0464443
Gambia	P09871	0.0191888
Gambia	P09960	0.0513345
Gambia	P0C0L4	0.0442401
Gambia	P0C0L5	0.0250796
Gambia	P0C0L5-757-1446	0.130368
Gambia	P0DJI8	0.12314
Gambia	P0DJI9	0.11287
Gambia	P0DJI9-19-122	0.22311
Gambia	P0DMV8	0.0719933
Gambia	P0DMV8-2-641	0.0498427
Gambia	P0DOY2	0.0692727
Gambia	P0DOY2-1-106	0.0358329
Gambia	P0DOY3	0.0635851
Gambia	P0DP01	0.104987
Gambia	P0DP08-20-117	0.164549
Gambia	P0DP23	0.0706553
Gambia	P0DTE1	0.128573
Gambia	P10124	0.129447
Gambia	P10599	0.0767295
Gambia	P10599-2-105	0.154653
Gambia	P10619	0.0640516
Gambia	P10643	0.0294917
Gambia	P10644	0.0615394
Gambia	P10721	0.0531864
Gambia	P10809	0.0475891
Gambia	P10909	0.019816
Gambia	P10909-23-449	0.113893
Gambia	P11021	0.0264804
Gambia	P11142	0.0365885
Gambia	P11166	0.0476524
Gambia	P11169	0.0664211
Gambia	P11171	0.0556983
Gambia	P11226	0.0785965
Gambia	P11277	0.0382701
Gambia	P11413	0.0527318
Gambia	P11586	0.0617086
Gambia	P11597	0.0509038
Gambia	P11597-18-493	0.0805415
Gambia	P12111	0.0472303
Gambia	P12111-26-3177	0.0675902
Gambia	P12235	0.0719972
Gambia	P12236	0.0767219
Gambia	P12259	0.0209766
Gambia	P12814	0.0368711
Gambia	P12830	0.0485021
Gambia	P12931	0.0568401
Gambia	P13224	0.0879554
Gambia	P13591	0.0574971
Gambia	P13598	0.0275232
Gambia	P13639	0.0578785
Gambia	P13645	0.0605503
Gambia	P13647	0.0474695
Gambia	P13671	0.0285215
Gambia	P13716	0.0880324
Gambia	P13796	0.0553114
Gambia	P13798	0.132695
Gambia	P13804	0.0555111
Gambia	P14151	0.0680919
Gambia	P14543	0.068931
Gambia	P14618	0.0367653
Gambia	P14625	0.033653
Gambia	P14770	0.0653892
Gambia	P14780	0.11426
Gambia	P14780-20-93	0.0956498
Gambia	P15153	0.0857078
Gambia	P15169	0.0364567
Gambia	P15170	0.0533127
Gambia	P15531	0.0827832
Gambia	P15814	0.12977
Gambia	P16070	0.0724556
Gambia	P16157	0.0345305
Gambia	P16278	0.063079
Gambia	P16284	0.0496997
Gambia	P16452	0.0340053
Gambia	P16615	0.044244
Gambia	P16671	0.097933
Gambia	P16930	0.0495499
Gambia	P17174	0.0581059
Gambia	P17301	0.0441598
Gambia	P17936	0.0745418
Gambia	P17980	0.0510407
Gambia	P17987	0.0555984
Gambia	P18054	0.0726691
Gambia	P18206	0.0574037
Gambia	P18428	0.0564855
Gambia	P18669	0.0645652
Gambia	P18827	0.0783141
Gambia	P19086	0.0770032
Gambia	P19320	0.0353731
Gambia	P19367	0.0624838
Gambia	P19652	0.0529437
Gambia	P19652-19-201	0.0971395
Gambia	P19823	0.0218567
Gambia	P19827	0.021904
Gambia	P20340	0.0633862
Gambia	P20618	0.0491337
Gambia	P20742	0.0728256
Gambia	P20851	0.0479364
Gambia	P20908	0.124152
Gambia	P21291	0.0898026
Gambia	P21333	0.0509401
Gambia	P21926-2-228	0.104501
Gambia	P21964	0.0624513
Gambia	P21980	0.0649743
Gambia	P22105	0.0500255
Gambia	P22234	0.0383334
Gambia	P22314	0.0577723
Gambia	P22352	0.0396655
Gambia	P22392	0.0679088
Gambia	P22626	0.0485111
Gambia	P22792	0.0308079
Gambia	P22891	0.0646668
Gambia	P22897	0.0301334
Gambia	P23083	0.0980746
Gambia	P23142	0.0387258
Gambia	P23142-30-703	0.0826413
Gambia	P23193	0.0648519
Gambia	P23229	0.0409086
Gambia	P23284	0.050702
Gambia	P23381	0.0454081
Gambia	P23470	0.0790651
Gambia	P23526	0.049712
Gambia	P23528	0.0535262
Gambia	P24158	0.167703
Gambia	P24534	0.0830507
Gambia	P24557	0.0633909
Gambia	P24592	0.0567315
Gambia	P24593	0.112576
Gambia	P24821	0.0550736
Gambia	P24844	0.0488011
Gambia	P25311	0.0362501
Gambia	P25705	0.0612501
Gambia	P25786	0.043923
Gambia	P25787	0.0755907
Gambia	P25788	0.0503119
Gambia	P26038	0.0540493
Gambia	P26447	0.0991494
Gambia	P26641	0.0887279
Gambia	P26927	0.0367225
Gambia	P27105	0.0624539
Gambia	P27169	0.0384981
Gambia	P27348	0.0747047
Gambia	P27797	0.102818
Gambia	P27824	0.0396018
Gambia	P27918	0.0504524
Gambia	P28066	0.0745742
Gambia	P29350	0.0650911
Gambia	P29401	0.0518543
Gambia	P29622	0.0827226
Gambia	P29692	0.0505117
Gambia	P30041	0.0678619
Gambia	P30043	0.0930558
Gambia	P30044	0.0705165
Gambia	P30048	0.0675836
Gambia	P30086	0.0839192
Gambia	P30101	0.0390153
Gambia	P30153	0.0524479
Gambia	P30740	0.09198
Gambia	P30740-1-379	0.063388
Gambia	P31327	0.0572968
Gambia	P31939	0.0602544
Gambia	P31946	0.131964
Gambia	P31948	0.0686836
Gambia	P32119	0.0924655
Gambia	P33151	0.0481177
Gambia	P33176	0.0685545
Gambia	P33908	0.0330275
Gambia	P34932	0.0465624
Gambia	P35030	0.0708683
Gambia	P35232	0.0404026
Gambia	P35443	0.0662862
Gambia	P35527	0.0525027
Gambia	P35542	0.0527805
Gambia	P35579	0.0428729
Gambia	P35606	0.071736
Gambia	P35613	0.100528
Gambia	P35858	0.0516642
Gambia	P35908	0.0410363
Gambia	P36542	0.127384
Gambia	P36955	0.0458953
Gambia	P36980	0.0514189
Gambia	P37235	0.0491874
Gambia	P37802	0.0739221
Gambia	P37837	0.0652645
Gambia	P37840-1-140	0.0667648
Gambia	P38646	0.0479521
Gambia	P39656	0.0501571
Gambia	P40197	0.048402
Gambia	P40227	0.0470042
Gambia	P40925	0.061587
Gambia	P40926	0.060262
Gambia	P41091	0.0636797
Gambia	P41222	0.0615688
Gambia	P42025	0.0746618
Gambia	P42785	0.0525912
Gambia	P43121	0.0633105
Gambia	P43251	0.0471199
Gambia	P43304	0.0533075
Gambia	P43652	0.0316587
Gambia	P43652-22-599	0.0634347
Gambia	P45974	0.0513955
Gambia	P47755	0.0831815
Gambia	P47756	0.0521319
Gambia	P48059	0.0613251
Gambia	P48163	0.0747678
Gambia	P48444	0.0666323
Gambia	P48643	0.0852353
Gambia	P48735	0.0372264
Gambia	P48740	0.0366149
Gambia	P49368	0.0370288
Gambia	P49411	0.0630398
Gambia	P49720	0.054077
Gambia	P49721	0.0568278
Gambia	P49747	0.0436978
Gambia	P49755	0.0466488
Gambia	P49908	0.0658032
Gambia	P49913	0.105619
Gambia	P50395	0.0493278
Gambia	P50552	0.0423204
Gambia	P50990	0.0452601
Gambia	P50991	0.050215
Gambia	P51148	0.0595076
Gambia	P51149	0.0625198
Gambia	P51571	0.0661159
Gambia	P51648	0.167658
Gambia	P51884	0.0336577
Gambia	P51884-19-338	0.0589782
Gambia	P52565	0.0532066
Gambia	P52907	0.0473682
Gambia	P53396	0.0426983
Gambia	P53618	0.0508611
Gambia	P53621	0.0598983
Gambia	P54727	0.0893143
Gambia	P54819	0.0749125
Gambia	P54920	0.0718669
Gambia	P55010	0.107123
Gambia	P55056	0.0609471
Gambia	P55058	0.0336149
Gambia	P55058-18-493	0.0498701
Gambia	P55072	0.0453789
Gambia	P55209	0.0454508
Gambia	P55290	0.0679085
Gambia	P55786	0.106075
Gambia	P56192	0.0618206
Gambia	P58335	0.0846578
Gambia	P58546	0.0513668
Gambia	P60660	0.0678923
Gambia	P60709	0.0500731
Gambia	P60842	0.0784339
Gambia	P60900	0.106222
Gambia	P60953	0.0726712
Gambia	P60981	0.0500091
Gambia	P60985	0.0578435
Gambia	P61006	0.104796
Gambia	P61020	0.0708687
Gambia	P61026	0.107015
Gambia	P61088	0.1177
Gambia	P61106	0.0524079
Gambia	P61158	0.0552576
Gambia	P61160	0.0640597
Gambia	P61163	0.0669516
Gambia	P61204	0.0612062
Gambia	P61224	0.0624105
Gambia	P61225	0.0797458
Gambia	P61604	0.0708345
Gambia	P61626-19-148	0.0371476
Gambia	P61769	0.0748183
Gambia	P61769-21-119	0.082907
Gambia	P61978	0.0836853
Gambia	P61981	0.0785335
Gambia	P62258	0.049867
Gambia	P62277	0.056211
Gambia	P62328	0.107027
Gambia	P62333	0.0407726
Gambia	P62753	0.197845
Gambia	P62805	0.0783993
Gambia	P62820	0.0830455
Gambia	P62826	0.0689909
Gambia	P62873	0.0846591
Gambia	P62906	0.0817981
Gambia	P62937	0.0782807
Gambia	P62937-1-165	0.0524586
Gambia	P62979	0.0879374
Gambia	P63010	0.0572975
Gambia	P63104	0.0699883
Gambia	P63241	0.131907
Gambia	P63261	0.125714
Gambia	P67936	0.0449593
Gambia	P68032	0.0813955
Gambia	P68104	0.0577756
Gambia	P68363	0.0537431
Gambia	P68366	0.0604856
Gambia	P68371	0.0502709
Gambia	P68871	0.112321
Gambia	P69892	0.122482
Gambia	P69905	0.0907971
Gambia	P78371	0.0409806
Gambia	P78417	0.0738872
Gambia	P80108	0.0468616
Gambia	P80511	0.148045
Gambia	P80748	0.0593327
Gambia	P98160	0.0457702
Gambia	P99999	0.087961
Gambia	P9WKZ3	0.196127
Gambia	P9WPU7	0.102664
Gambia	Q00013	0.0648741
Gambia	Q00610	0.0355955
Gambia	Q01518	0.0356396
Gambia	Q01813	0.0695747
Gambia	Q02153	0.0681553
Gambia	Q02325	0.0760658
Gambia	Q02818	0.114313
Gambia	Q02985	0.0771933
Gambia	Q03591	0.0841858
Gambia	Q04756	0.0550016
Gambia	Q04760	0.102982
Gambia	Q04917	0.0495927
Gambia	Q05655	0.0763705
Gambia	Q05682	0.0913642
Gambia	Q06033	0.0300577
Gambia	Q06033-35-651	0.0721149
Gambia	Q06323	0.0654005
Gambia	Q06828	0.0753652
Gambia	Q06830	0.0607226
Gambia	Q07866	0.0668229
Gambia	Q07954	0.0401771
Gambia	Q08380	0.0482138
Gambia	Q08830	0.0810072
Gambia	Q10896	0.121528
Gambia	Q12805	0.0287321
Gambia	Q12805-18-493	0.0901016
Gambia	Q12860	0.126864
Gambia	Q13103	0.0538078
Gambia	Q13201	0.0295086
Gambia	Q13228	0.0693579
Gambia	Q13275	0.102708
Gambia	Q13418	0.0724235
Gambia	Q13561	0.0606883
Gambia	Q13576	0.181695
Gambia	Q13586	0.0543088
Gambia	Q13642	0.0628318
Gambia	Q13790	0.0684451
Gambia	Q13822	0.0507662
Gambia	Q14126	0.0636474
Gambia	Q14141	0.0603087
Gambia	Q14203	0.0420388
Gambia	Q14204	0.0758869
Gambia	Q14247	0.117046
Gambia	Q14254	0.0671382
Gambia	Q14314	0.107034
Gambia	Q14515	0.0454837
Gambia	Q14520	0.0264709
Gambia	Q14624	0.0282161
Gambia	Q14624-29-661	0.0484105
Gambia	Q14624-689-930	0.0559447
Gambia	Q14697	0.0513927
Gambia	Q14766	0.0498174
Gambia	Q14974	0.0406114
Gambia	Q15019	0.0393066
Gambia	Q15063	0.0440634
Gambia	Q15084	0.0598976
Gambia	Q15113	0.0668351
Gambia	Q15166	0.0544236
Gambia	Q15365	0.0793242
Gambia	Q15366	0.0656024
Gambia	Q15404	0.0432232
Gambia	Q15485	0.0508724
Gambia	Q15582	0.0510115
Gambia	Q15691	0.0665439
Gambia	Q15762	0.0675246
Gambia	Q15833	0.0470583
Gambia	Q15942	0.038509
Gambia	Q16181	0.0630067
Gambia	Q16610	0.0359342
Gambia	Q16643	0.0503251
Gambia	Q16706	0.0470721
Gambia	Q16853	0.12389
Gambia	Q16891	0.0635076
Gambia	Q27J81	0.0350922
Gambia	Q5TDH0	0.0714688
Gambia	Q68DK2	0.179534
Gambia	Q6EMK4	0.0822266
Gambia	Q6EMK4-24-673	0.0432549
Gambia	Q6GTX8	0.0682415
Gambia	Q6IAA8	0.0640339
Gambia	Q6IBS0	0.191735
Gambia	Q6P587	0.021775
Gambia	Q6UX71	0.0678872
Gambia	Q6UXB8	0.0826592
Gambia	Q6YHK3	0.0454857
Gambia	Q70J99	0.0560709
Gambia	Q71U36	0.065686
Gambia	Q76LX8	0.0919166
Gambia	Q7L591	0.0600139
Gambia	Q7Z7G0	0.10954
Gambia	Q7Z7M0	0.0714736
Gambia	Q86U17	0.0483216
Gambia	Q86UD1	0.0560969
Gambia	Q86UX7	0.06251
Gambia	Q86VB7	0.0534354
Gambia	Q86VP6	0.0395964
Gambia	Q86YW5	0.079504
Gambia	Q8N6C8	0.0893223
Gambia	Q8NBJ4	0.0438016
Gambia	Q8NBM8	0.0621703
Gambia	Q8NBP7	0.0638607
Gambia	Q8NBS9	0.0779181
Gambia	Q8NI99	0.109587
Gambia	Q8WUM4	0.0476379
Gambia	Q8WUW1	0.0533856
Gambia	Q8WWZ8	0.0618109
Gambia	Q8WXI7	0.11159
Gambia	Q8WZ42	0.067044
Gambia	Q92496	0.0467811
Gambia	Q92954	0.0367379
Gambia	Q93084	0.0810234
Gambia	Q96HC4	0.0587255
Gambia	Q96IY4	0.031315
Gambia	Q96IY4-23-114	0.0365583
Gambia	Q96KN2	0.0824194
Gambia	Q96NZ9	0.124644
Gambia	Q96NZ9-21-151	0.0842233
Gambia	Q96PD5	0.0371118
Gambia	Q96PZ0	0.220823
Gambia	Q96QK1	0.046037
Gambia	Q96QR1	0.109169
Gambia	Q99439	0.0661078
Gambia	Q99497	0.0602546
Gambia	Q99623	0.0643907
Gambia	Q99784	0.0333711
Gambia	Q99832	0.0444748
Gambia	Q99969	0.0951425
Gambia	Q9BR76	0.06707
Gambia	Q9BSJ8	0.0401184
Gambia	Q9BTY2	0.0790085
Gambia	Q9BUL8	0.0864478
Gambia	Q9BWP8	0.0365724
Gambia	Q9BXR6	0.040041
Gambia	Q9BZJ0	0.0831939
Gambia	Q9BZR6	0.117523
Gambia	Q9H0E2	0.0533227
Gambia	Q9H0U4	0.0723608
Gambia	Q9H299	0.0740551
Gambia	Q9H4A4	0.319226
Gambia	Q9H4A4-2-650	0.200103
Gambia	Q9H4A9	0.0843651
Gambia	Q9H4B7	0.0452022
Gambia	Q9H4M7	0.083512
Gambia	Q9H4M9	0.0424517
Gambia	Q9H4X1	0.0637806
Gambia	Q9HBI1	0.0497451
Gambia	Q9HDC9	0.0438856
Gambia	Q9NP79	0.0735226
Gambia	Q9NPH3	0.0923615
Gambia	Q9NQ79	0.049316
Gambia	Q9NQC3	0.053753
Gambia	Q9NQW7	0.0458015
Gambia	Q9NR12	0.12553
Gambia	Q9NR31	0.0658919
Gambia	Q9NT62	0.065878
Gambia	Q9NTK5	0.0696968
Gambia	Q9NTU7	0.078387
Gambia	Q9NVJ2	0.0894555
Gambia	Q9NY65	0.0350103
Gambia	Q9NZ08	0.0582964
Gambia	Q9NZK5	0.0540107
Gambia	Q9NZP8	0.0845383
Gambia	Q9NZP8-36-487	0.0400897
Gambia	Q9P1F3	0.0897215
Gambia	Q9UBW5	0.0523295
Gambia	Q9UBX5	0.099162
Gambia	Q9UGM5	0.0742945
Gambia	Q9UHG3	0.0445566
Gambia	Q9UHI6	0.179534
Gambia	Q9UJU6	0.072468
Gambia	Q9UK55	0.0281232
Gambia	Q9UL46	0.108556
Gambia	Q9UL62	0.120789
Gambia	Q9ULI3	0.0842346
Gambia	Q9ULV4	0.0373056
Gambia	Q9UNW1	0.0393354
Gambia	Q9Y230	0.0462538
Gambia	Q9Y265	0.0668825
Gambia	Q9Y490	0.04841
Gambia	Q9Y4I1	0.0142097
Gambia	Q9Y4L1	0.0270606
Gambia	Q9Y5B9	0.0713456
Gambia	Q9Y5C1	0.0752315
Gambia	Q9Y678	0.0466519
Gambia	Q9Y6R7	0.0332056
Gambia	Q9Y6R7-24-5405	0.0731029
Gambia	Q9Y6Z7	0.0563463
PRO South Africa	A0A075B6I0	0.15007
PRO South Africa	A0A075B6J1-20-123	0.104175
PRO South Africa	A0A075B6J9	0.114534
PRO South Africa	A0A075B6K2	0.164143
PRO South Africa	A0A075B6K4	0.0875771
PRO South Africa	A0A075B6K4-20-115	0.158763
PRO South Africa	A0A075B6K5	0.15516
PRO South Africa	A0A075B6P5-20-120	0.0488318
PRO South Africa	A0A075B6Q5	0.0908234
PRO South Africa	A0A075B6R9	0.108075
PRO South Africa	A0A075B6S4-23-117	0.161731
PRO South Africa	A0A075B6S5	0.102168
PRO South Africa	A0A075B6S9-23-117	0.212985
PRO South Africa	A0A087WSY6	0.169438
PRO South Africa	A0A087WSY6-21-115	0.119282
PRO South Africa	A0A087WW87	0.160306
PRO South Africa	A0A0A0MS15	0.0692271
PRO South Africa	A0A0A0MS15-20-119	0.0918594
PRO South Africa	A0A0A0MT36	0.0794276
PRO South Africa	A0A0B4J1U3	0.121588
PRO South Africa	A0A0B4J1V0	0.0647064
PRO South Africa	A0A0B4J1V0-20-119	0.0715462
PRO South Africa	A0A0B4J1V2	0.120566
PRO South Africa	A0A0B4J1V6	0.11663
PRO South Africa	A0A0B4J1V6-20-119	0.0551207
PRO South Africa	A0A0B4J1X5	0.123683
PRO South Africa	A0A0B4J1X8-20-118	0.112108
PRO South Africa	A0A0B4J1Y8	0.1128
PRO South Africa	A0A0B4J1Y8-20-123	0.165106
PRO South Africa	A0A0B4J1Y9	0.111789
PRO South Africa	A0A0B4J2D9-23-117	0.0871921
PRO South Africa	A0A0B4J2H0	0.136111
PRO South Africa	A0A0C4DH24-20-114	0.120384
PRO South Africa	A0A0C4DH25-21-116	0.0920339
PRO South Africa	A0A0C4DH29	0.154047
PRO South Africa	A0A0C4DH31	0.1296
PRO South Africa	A0A0C4DH32-20-117	0.100196
PRO South Africa	A0A0C4DH33-20-117	0.0726082
PRO South Africa	A0A0C4DH34	0.150082
PRO South Africa	A0A0C4DH35	0.1524
PRO South Africa	A0A0C4DH36	0.0948032
PRO South Africa	A0A0C4DH38	0.0523019
PRO South Africa	A0A0C4DH38-20-117	0.107861
PRO South Africa	A0A0C4DH42-20-116	0.0821093
PRO South Africa	A0A0C4DH43	0.128923
PRO South Africa	A0A0C4DH55-24-119	0.190146
PRO South Africa	A0A0C4DH69-23-117	0.139928
PRO South Africa	A0A0C4DH72-23-117	0.0659303
PRO South Africa	A0A0C4DH73-23-117	0.0558952
PRO South Africa	A0A0J9YVY3-20-117	0.16368
PRO South Africa	A0A0J9YX35	0.112933
PRO South Africa	B9A064	0.0871312
PRO South Africa	O00151	0.0526773
PRO South Africa	O00187	0.0462884
PRO South Africa	O00187-16-686	0.1552
PRO South Africa	O00194	0.048464
PRO South Africa	O00231	0.0684023
PRO South Africa	O00232	0.0688527
PRO South Africa	O00299	0.0540646
PRO South Africa	O00391	0.052931
PRO South Africa	O00410	0.061509
PRO South Africa	O00429	0.0501936
PRO South Africa	O00506	0.0531312
PRO South Africa	O00533	0.0483911
PRO South Africa	O00533-25-1208	0.100422
PRO South Africa	O14786	0.0657846
PRO South Africa	O14791	0.0439373
PRO South Africa	O14818	0.0823582
PRO South Africa	O14950	0.110613
PRO South Africa	O14980	0.0532419
PRO South Africa	O15143	0.0422602
PRO South Africa	O15144	0.186559
PRO South Africa	O15145	0.0509568
PRO South Africa	O15511	0.0714664
PRO South Africa	O43432	0.0320782
PRO South Africa	O43707	0.0359758
PRO South Africa	O43866	0.055259
PRO South Africa	O43866-20-347	0.117888
PRO South Africa	O60664	0.0769752
PRO South Africa	O60814	0.0999135
PRO South Africa	O75015	0.141708
PRO South Africa	O75015-17-200	0.0875279
PRO South Africa	O75083	0.0401808
PRO South Africa	O75144	0.114654
PRO South Africa	O75390	0.0574055
PRO South Africa	O75396	0.0691596
PRO South Africa	O75563	0.0627844
PRO South Africa	O75636	0.0585748
PRO South Africa	O75844	0.0657705
PRO South Africa	O75874	0.0914745
PRO South Africa	O75882	0.0241705
PRO South Africa	O75915	0.0668785
PRO South Africa	O95445	0.0454034
PRO South Africa	O95453	0.130928
PRO South Africa	O95479	0.0456452
PRO South Africa	O95497	0.0410205
PRO South Africa	O95782	0.0592207
PRO South Africa	O95810	0.0776687
PRO South Africa	P00338	0.0590726
PRO South Africa	P00352	0.102697
PRO South Africa	P00367	0.0870968
PRO South Africa	P00387	0.0646487
PRO South Africa	P00450	0.02693
PRO South Africa	P00450-20-1065	0.0492873
PRO South Africa	P00488	0.0362039
PRO South Africa	P00491	0.0858834
PRO South Africa	P00492	0.0987474
PRO South Africa	P00558	0.0695794
PRO South Africa	P00568	0.081151
PRO South Africa	P00734	0.0216733
PRO South Africa	P00734-364-622	0.0855529
PRO South Africa	P00734-44-622	0.155448
PRO South Africa	P00736	0.0263956
PRO South Africa	P00738	0.0649739
PRO South Africa	P00738-162-406	0.174376
PRO South Africa	P00738-19-406	0.0659139
PRO South Africa	P00739	0.073185
PRO South Africa	P00740	0.0317207
PRO South Africa	P00742	0.0318136
PRO South Africa	P00746	0.0549958
PRO South Africa	P00747	0.0309111
PRO South Africa	P00747-20-810	0.0793273
PRO South Africa	P00748	0.0441506
PRO South Africa	P00751	0.0270077
PRO South Africa	P00751-26-764	0.044812
PRO South Africa	P00915	0.0830799
PRO South Africa	P00918	0.0713245
PRO South Africa	P01008	0.0235455
PRO South Africa	P01008-33-464	0.0253831
PRO South Africa	P01009	0.0206839
PRO South Africa	P01009-25-418	0.0390485
PRO South Africa	P01009-375-418	0.0697596
PRO South Africa	P01011	0.0452386
PRO South Africa	P01011-26-423	0.0403589
PRO South Africa	P01019	0.0482237
PRO South Africa	P01023	0.0161965
PRO South Africa	P01023-24-1474	0.0471269
PRO South Africa	P01024	0.0220821
PRO South Africa	P01024-23-1663	0.0517002
PRO South Africa	P01031	0.0212501
PRO South Africa	P01033-24-207	0.0995147
PRO South Africa	P01034	0.055604
PRO South Africa	P01042	0.0280043
PRO South Africa	P01137	0.0559817
PRO South Africa	P01344	0.0870383
PRO South Africa	P01344-25-91	0.0616342
PRO South Africa	P01591	0.0543816
PRO South Africa	P01591-23-159	0.110031
PRO South Africa	P01593	0.0628826
PRO South Africa	P01593-23-117	0.105218
PRO South Africa	P01597	0.105302
PRO South Africa	P01599	0.068621
PRO South Africa	P01602	0.096745
PRO South Africa	P01602-23-117	0.0873026
PRO South Africa	P01619	0.0380933
PRO South Africa	P01619-21-116	0.0850491
PRO South Africa	P01700	0.0742044
PRO South Africa	P01700-20-117	0.0828261
PRO South Africa	P01701	0.126224
PRO South Africa	P01701-20-117	0.0643666
PRO South Africa	P01703-20-118	0.0812901
PRO South Africa	P01704	0.124895
PRO South Africa	P01714	0.109646
PRO South Africa	P01714-21-112	0.0647393
PRO South Africa	P01717	0.0590771
PRO South Africa	P01718-21-113	0.0711121
PRO South Africa	P01721-20-117	0.109379
PRO South Africa	P01742	0.190009
PRO South Africa	P01743	0.0672357
PRO South Africa	P01762-20-117	0.235189
PRO South Africa	P01764	0.0815251
PRO South Africa	P01764-20-117	0.0732678
PRO South Africa	P01766	0.135703
PRO South Africa	P01767-20-116	0.180759
PRO South Africa	P01768-20-117	0.115397
PRO South Africa	P01772	0.173418
PRO South Africa	P01780	0.0770725
PRO South Africa	P01780-20-117	0.0751058
PRO South Africa	P01782	0.0821457
PRO South Africa	P01817	0.0881061
PRO South Africa	P01824	0.0430293
PRO South Africa	P01824-27-125	0.15015
PRO South Africa	P01833	0.0473219
PRO South Africa	P01833-19-764	0.0989435
PRO South Africa	P01834	0.0512345
PRO South Africa	P01854	0.122088
PRO South Africa	P01857	0.0390349
PRO South Africa	P01857-1-330	0.069475
PRO South Africa	P01859	0.0410522
PRO South Africa	P01860	0.0457163
PRO South Africa	P01861	0.0757154
PRO South Africa	P01871	0.0459408
PRO South Africa	P01871-1-453	0.0747667
PRO South Africa	P01876	0.0572241
PRO South Africa	P01876-1-353	0.074632
PRO South Africa	P01877	0.0902274
PRO South Africa	P01877-1-340	0.153429
PRO South Africa	P01880	0.109724
PRO South Africa	P01880-1-384	0.133242
PRO South Africa	P01889	0.0983438
PRO South Africa	P02100	0.0673853
PRO South Africa	P02452	0.0567133
PRO South Africa	P02452-1219-1464	0.153461
PRO South Africa	P02533	0.064666
PRO South Africa	P02538	0.0762683
PRO South Africa	P02549	0.0728919
PRO South Africa	P02647	0.0262812
PRO South Africa	P02647-25-266	0.0355419
PRO South Africa	P02649	0.0387214
PRO South Africa	P02652	0.0261083
PRO South Africa	P02654	0.0548572
PRO South Africa	P02654-29-83	0.083044
PRO South Africa	P02655	0.0645399
PRO South Africa	P02655-23-101	0.0712932
PRO South Africa	P02655-29-101	0.0998371
PRO South Africa	P02656	0.0551122
PRO South Africa	P02656-21-99	0.0572803
PRO South Africa	P02671	0.029999
PRO South Africa	P02671-20-35	0.187452
PRO South Africa	P02675	0.0308039
PRO South Africa	P02675-31-44	0.0740079
PRO South Africa	P02679	0.0323579
PRO South Africa	P02679-27-453	0.046238
PRO South Africa	P02730	0.110001
PRO South Africa	P02741	0.1335
PRO South Africa	P02743	0.0362585
PRO South Africa	P02745	0.0342715
PRO South Africa	P02746	0.0424966
PRO South Africa	P02747	0.0380187
PRO South Africa	P02748	0.0325532
PRO South Africa	P02749	0.0432718
PRO South Africa	P02750	0.0626422
PRO South Africa	P02750-36-347	0.0594064
PRO South Africa	P02751	0.07003
PRO South Africa	P02753	0.0629079
PRO South Africa	P02760	0.0292059
PRO South Africa	P02760-206-352	0.28121
PRO South Africa	P02763	0.0355736
PRO South Africa	P02765	0.031081
PRO South Africa	P02766	0.0527072
PRO South Africa	P02768	0.0272849
PRO South Africa	P02768-25-609	0.0370834
PRO South Africa	P02774	0.0237719
PRO South Africa	P02775	0.0719778
PRO South Africa	P02775-35-128	0.166507
PRO South Africa	P02776	0.0620293
PRO South Africa	P02786	0.0536764
PRO South Africa	P02787	0.0237407
PRO South Africa	P02787-20-698	0.0349128
PRO South Africa	P02788	0.0865128
PRO South Africa	P02788-20-710	0.0851913
PRO South Africa	P02790	0.0309737
PRO South Africa	P02790-24-462	0.0716757
PRO South Africa	P03950	0.0923133
PRO South Africa	P03951	0.0421949
PRO South Africa	P03952	0.0241418
PRO South Africa	P03952-20-390	0.062433
PRO South Africa	P04003	0.0288138
PRO South Africa	P04004	0.0319392
PRO South Africa	P04040	0.0465277
PRO South Africa	P04066	0.0681736
PRO South Africa	P04070	0.0351153
PRO South Africa	P04075	0.0767795
PRO South Africa	P04083	0.0530742
PRO South Africa	P04114	0.030192
PRO South Africa	P04114-28-4563	0.0445987
PRO South Africa	P04180	0.0464205
PRO South Africa	P04196	0.0411503
PRO South Africa	P04196-19-525	0.0893477
PRO South Africa	P04217	0.0232311
PRO South Africa	P04217-22-495	0.040993
PRO South Africa	P04264	0.052663
PRO South Africa	P04275	0.0596147
PRO South Africa	P04278	0.0603814
PRO South Africa	P04406	0.0721614
PRO South Africa	P04430	0.0936771
PRO South Africa	P04433	0.082892
PRO South Africa	P04433-21-115	0.0418732
PRO South Africa	P04439	0.109283
PRO South Africa	P04632	0.0772191
PRO South Africa	P04792	0.0925297
PRO South Africa	P04843	0.045101
PRO South Africa	P04844	0.0622697
PRO South Africa	P04899	0.0561004
PRO South Africa	P05062	0.123844
PRO South Africa	P05067	0.0577255
PRO South Africa	P05090	0.0567186
PRO South Africa	P05090-21-189	0.0429017
PRO South Africa	P05106	0.0383574
PRO South Africa	P05109	0.0655746
PRO South Africa	P05154	0.0779755
PRO South Africa	P05155	0.0375039
PRO South Africa	P05155-23-500	0.0641288
PRO South Africa	P05156	0.0274612
PRO South Africa	P05160	0.0433109
PRO South Africa	P05164	0.112644
PRO South Africa	P05362	0.0561533
PRO South Africa	P05388	0.0551555
PRO South Africa	P05452	0.0286215
PRO South Africa	P05452-22-202	0.129489
PRO South Africa	P05543	0.0419778
PRO South Africa	P05546	0.0392021
PRO South Africa	P05556	0.0387298
PRO South Africa	P06276	0.0496475
PRO South Africa	P06312	0.0915263
PRO South Africa	P06312-21-121	0.0435845
PRO South Africa	P06331	0.0974359
PRO South Africa	P06396	0.0416507
PRO South Africa	P06396-28-782	0.048501
PRO South Africa	P06454	0.109221
PRO South Africa	P06576	0.0379931
PRO South Africa	P06681	0.0262458
PRO South Africa	P06702	0.0409701
PRO South Africa	P06727	0.050265
PRO South Africa	P06727-21-396	0.0573999
PRO South Africa	P06733	0.0686364
PRO South Africa	P06737	0.0825416
PRO South Africa	P06748	0.0438551
PRO South Africa	P06753	0.0488977
PRO South Africa	P07195	0.0553178
PRO South Africa	P07225	0.029948
PRO South Africa	P07237	0.035861
PRO South Africa	P07333	0.0938384
PRO South Africa	P07357	0.0359862
PRO South Africa	P07358	0.0273344
PRO South Africa	P07359	0.0474855
PRO South Africa	P07360	0.0295892
PRO South Africa	P07384	0.0426219
PRO South Africa	P07437	0.0481737
PRO South Africa	P07737	0.0568196
PRO South Africa	P07738	0.0786983
PRO South Africa	P07814	0.0775565
PRO South Africa	P07900	0.0609535
PRO South Africa	P07910	0.0641502
PRO South Africa	P07951	0.0598596
PRO South Africa	P07988	0.0858346
PRO South Africa	P07996	0.0583053
PRO South Africa	P07996-19-1170	0.148443
PRO South Africa	P08133	0.103819
PRO South Africa	P08134	0.0486226
PRO South Africa	P08185	0.0288468
PRO South Africa	P08195	0.0523927
PRO South Africa	P08238	0.10482
PRO South Africa	P08238-2-724	0.10196
PRO South Africa	P08253	0.105987
PRO South Africa	P08294	0.0665602
PRO South Africa	P08493	0.121706
PRO South Africa	P08514	0.0382613
PRO South Africa	P08519	0.072886
PRO South Africa	P08567	0.0409376
PRO South Africa	P08571	0.0530553
PRO South Africa	P08571-20-367	0.0644281
PRO South Africa	P08590	0.108756
PRO South Africa	P08603	0.0202521
PRO South Africa	P08637	0.0983146
PRO South Africa	P08637-17-254	0.106685
PRO South Africa	P08670	0.0665306
PRO South Africa	P08697	0.0224428
PRO South Africa	P08697-40-491	0.0301247
PRO South Africa	P08709	0.0595218
PRO South Africa	P08779	0.0503054
PRO South Africa	P08833	0.1468
PRO South Africa	P09172	0.0406737
PRO South Africa	P09211	0.111402
PRO South Africa	P09382	0.069222
PRO South Africa	P09486	0.0673144
PRO South Africa	P09493	0.0530969
PRO South Africa	P09871	0.0241308
PRO South Africa	P09960	0.0900636
PRO South Africa	P0C0L4	0.0501335
PRO South Africa	P0C0L5	0.0333621
PRO South Africa	P0C0L5-757-1446	0.163268
PRO South Africa	P0DJI8	0.167253
PRO South Africa	P0DJI9	0.136288
PRO South Africa	P0DJI9-19-122	0.201658
PRO South Africa	P0DMV8	0.105324
PRO South Africa	P0DMV8-2-641	0.0878026
PRO South Africa	P0DOY2	0.0545343
PRO South Africa	P0DOY2-1-106	0.066015
PRO South Africa	P0DOY3	0.101365
PRO South Africa	P0DP01	0.10398
PRO South Africa	P0DP08-20-117	0.169316
PRO South Africa	P0DP23	0.0538401
PRO South Africa	P0DTE1	0.138673
PRO South Africa	P10124	0.108464
PRO South Africa	P10599	0.0973566
PRO South Africa	P10599-2-105	0.137103
PRO South Africa	P10619	0.0697394
PRO South Africa	P10643	0.035117
PRO South Africa	P10644	0.0828053
PRO South Africa	P10721	0.0582676
PRO South Africa	P10809	0.0455691
PRO South Africa	P10909	0.0193234
PRO South Africa	P10909-23-449	0.0691793
PRO South Africa	P11021	0.0368423
PRO South Africa	P11142	0.0491103
PRO South Africa	P11166	0.102226
PRO South Africa	P11169	0.063369
PRO South Africa	P11171	0.0886388
PRO South Africa	P11226	0.0728191
PRO South Africa	P11277	0.0859801
PRO South Africa	P11413	0.0541924
PRO South Africa	P11586	0.077309
PRO South Africa	P11597	0.0525916
PRO South Africa	P11597-18-493	0.0700305
PRO South Africa	P12111	0.0582726
PRO South Africa	P12111-26-3177	0.0818775
PRO South Africa	P12235	0.0752892
PRO South Africa	P12236	0.0575461
PRO South Africa	P12259	0.0305645
PRO South Africa	P12814	0.0303794
PRO South Africa	P12830	0.0537094
PRO South Africa	P12931	0.0575449
PRO South Africa	P13224	0.0705388
PRO South Africa	P13591	0.0606135
PRO South Africa	P13598	0.0354788
PRO South Africa	P13639	0.0687902
PRO South Africa	P13645	0.0602614
PRO South Africa	P13647	0.0685478
PRO South Africa	P13671	0.0444772
PRO South Africa	P13716	0.0778419
PRO South Africa	P13796	0.0616072
PRO South Africa	P13798	0.0834403
PRO South Africa	P13804	0.0481316
PRO South Africa	P14151	0.0425207
PRO South Africa	P14543	0.0698258
PRO South Africa	P14618	0.0476001
PRO South Africa	P14625	0.0441509
PRO South Africa	P14770	0.0728011
PRO South Africa	P14780	0.112118
PRO South Africa	P14780-20-93	0.120134
PRO South Africa	P15153	0.13084
PRO South Africa	P15169	0.0387254
PRO South Africa	P15170	0.0538793
PRO South Africa	P15531	0.104813
PRO South Africa	P15814	0.136471
PRO South Africa	P16070	0.0740638
PRO South Africa	P16157	0.0891458
PRO South Africa	P16278	0.0642659
PRO South Africa	P16284	0.0491204
PRO South Africa	P16452	0.0769933
PRO South Africa	P16615	0.0409199
PRO South Africa	P16671	0.0864624
PRO South Africa	P16930	0.0760042
PRO South Africa	P17174	0.0648067
PRO South Africa	P17301	0.0493182
PRO South Africa	P17936	0.0505057
PRO South Africa	P17980	0.0854564
PRO South Africa	P17987	0.0839052
PRO South Africa	P18054	0.0637684
PRO South Africa	P18206	0.0534299
PRO South Africa	P18428	0.0550741
PRO South Africa	P18669	0.0835841
PRO South Africa	P18827	0.115497
PRO South Africa	P19086	0.0658087
PRO South Africa	P19320	0.0685602
PRO South Africa	P19367	0.0550312
PRO South Africa	P19652	0.0533813
PRO South Africa	P19652-19-201	0.0983149
PRO South Africa	P19823	0.028135
PRO South Africa	P19827	0.0260304
PRO South Africa	P20340	0.0718148
PRO South Africa	P20618	0.086703
PRO South Africa	P20742	0.0860695
PRO South Africa	P20851	0.0647115
PRO South Africa	P20908	0.0751324
PRO South Africa	P21291	0.0586534
PRO South Africa	P21333	0.0425485
PRO South Africa	P21926-2-228	0.107149
PRO South Africa	P21964	0.0685767
PRO South Africa	P21980	0.113386
PRO South Africa	P22105	0.0582875
PRO South Africa	P22234	0.0452761
PRO South Africa	P22314	0.0805138
PRO South Africa	P22352	0.0369311
PRO South Africa	P22392	0.0819994
PRO South Africa	P22626	0.0482646
PRO South Africa	P22792	0.0294761
PRO South Africa	P22891	0.0823849
PRO South Africa	P22897	0.0573796
PRO South Africa	P23083	0.0723115
PRO South Africa	P23142	0.0349924
PRO South Africa	P23142-30-703	0.0655816
PRO South Africa	P23193	0.0311811
PRO South Africa	P23229	0.0382693
PRO South Africa	P23284	0.0458431
PRO South Africa	P23381	0.0854289
PRO South Africa	P23470	0.0769437
PRO South Africa	P23526	0.082686
PRO South Africa	P23528	0.0470822
PRO South Africa	P24158	0.165413
PRO South Africa	P24534	0.0731347
PRO South Africa	P24557	0.0655461
PRO South Africa	P24592	0.0624024
PRO South Africa	P24593	0.0821341
PRO South Africa	P24821	0.0742442
PRO South Africa	P24844	0.0526847
PRO South Africa	P25311	0.0378297
PRO South Africa	P25705	0.041927
PRO South Africa	P25786	0.0651984
PRO South Africa	P25787	0.0872878
PRO South Africa	P25788	0.0775567
PRO South Africa	P26038	0.0520551
PRO South Africa	P26447	0.129029
PRO South Africa	P26641	0.0912004
PRO South Africa	P26927	0.038134
PRO South Africa	P27105	0.0697109
PRO South Africa	P27169	0.0343683
PRO South Africa	P27348	0.0650747
PRO South Africa	P27797	0.0653409
PRO South Africa	P27824	0.0409697
PRO South Africa	P27918	0.043513
PRO South Africa	P28066	0.0902521
PRO South Africa	P29350	0.0501758
PRO South Africa	P29401	0.0436684
PRO South Africa	P29622	0.0750245
PRO South Africa	P29692	0.0568778
PRO South Africa	P30041	0.075226
PRO South Africa	P30043	0.114183
PRO South Africa	P30044	0.0707527
PRO South Africa	P30048	0.0528087
PRO South Africa	P30086	0.0773137
PRO South Africa	P30101	0.0370239
PRO South Africa	P30153	0.0783969
PRO South Africa	P30740	0.0737869
PRO South Africa	P30740-1-379	0.0695116
PRO South Africa	P31327	0.0624049
PRO South Africa	P31939	0.0832195
PRO South Africa	P31946	0.141227
PRO South Africa	P31948	0.105519
PRO South Africa	P32119	0.0971251
PRO South Africa	P33151	0.0412464
PRO South Africa	P33176	0.0893031
PRO South Africa	P33908	0.0335257
PRO South Africa	P34932	0.080426
PRO South Africa	P35030	0.108399
PRO South Africa	P35232	0.0478507
PRO South Africa	P35443	0.0533449
PRO South Africa	P35527	0.0565927
PRO South Africa	P35542	0.0556656
PRO South Africa	P35579	0.0298111
PRO South Africa	P35606	0.091239
PRO South Africa	P35613	0.0900251
PRO South Africa	P35858	0.0634171
PRO South Africa	P35908	0.0472387
PRO South Africa	P36542	0.133338
PRO South Africa	P36955	0.0400978
PRO South Africa	P36980	0.0600777
PRO South Africa	P37235	0.0517219
PRO South Africa	P37802	0.0589173
PRO South Africa	P37837	0.0798197
PRO South Africa	P37840-1-140	0.104722
PRO South Africa	P38646	0.0528871
PRO South Africa	P39656	0.0489225
PRO South Africa	P40197	0.0414923
PRO South Africa	P40227	0.0547298
PRO South Africa	P40925	0.0901186
PRO South Africa	P40926	0.0522133
PRO South Africa	P41091	0.0692349
PRO South Africa	P41222	0.077194
PRO South Africa	P42025	0.0838356
PRO South Africa	P42785	0.051651
PRO South Africa	P43121	0.0606419
PRO South Africa	P43251	0.0564871
PRO South Africa	P43304	0.0509937
PRO South Africa	P43652	0.0309863
PRO South Africa	P43652-22-599	0.102625
PRO South Africa	P45974	0.0614497
PRO South Africa	P47755	0.0817123
PRO South Africa	P47756	0.0623557
PRO South Africa	P48059	0.062253
PRO South Africa	P48163	0.0736038
PRO South Africa	P48444	0.0597264
PRO South Africa	P48643	0.106245
PRO South Africa	P48735	0.0297703
PRO South Africa	P48740	0.043923
PRO South Africa	P49368	0.0520927
PRO South Africa	P49411	0.0645556
PRO South Africa	P49720	0.0945605
PRO South Africa	P49721	0.0938626
PRO South Africa	P49747	0.0441931
PRO South Africa	P49755	0.0385889
PRO South Africa	P49908	0.0529541
PRO South Africa	P49913	0.0975883
PRO South Africa	P50395	0.0722254
PRO South Africa	P50552	0.0394796
PRO South Africa	P50990	0.069734
PRO South Africa	P50991	0.0872181
PRO South Africa	P51148	0.0684032
PRO South Africa	P51149	0.0497953
PRO South Africa	P51571	0.0618098
PRO South Africa	P51648	0.083581
PRO South Africa	P51884	0.0391525
PRO South Africa	P51884-19-338	0.0636481
PRO South Africa	P52565	0.0600828
PRO South Africa	P52907	0.0596854
PRO South Africa	P53396	0.0690103
PRO South Africa	P53618	0.042697
PRO South Africa	P53621	0.0429591
PRO South Africa	P54727	0.0949147
PRO South Africa	P54819	0.0689873
PRO South Africa	P54920	0.0809121
PRO South Africa	P55010	0.0792983
PRO South Africa	P55056	0.0747273
PRO South Africa	P55058	0.0516832
PRO South Africa	P55058-18-493	0.107603
PRO South Africa	P55072	0.0682393
PRO South Africa	P55209	0.0559898
PRO South Africa	P55290	0.0623938
PRO South Africa	P55786	0.10417
PRO South Africa	P56192	0.0723593
PRO South Africa	P58335	0.0687327
PRO South Africa	P58546	0.0508886
PRO South Africa	P60660	0.0486726
PRO South Africa	P60709	0.0446272
PRO South Africa	P60842	0.104691
PRO South Africa	P60900	0.106487
PRO South Africa	P60953	0.0759471
PRO South Africa	P60981	0.0448123
PRO South Africa	P60985	0.0492482
PRO South Africa	P61006	0.0891771
PRO South Africa	P61020	0.0685241
PRO South Africa	P61026	0.0943717
PRO South Africa	P61088	0.133841
PRO South Africa	P61106	0.0544016
PRO South Africa	P61158	0.0453159
PRO South Africa	P61160	0.0700692
PRO South Africa	P61163	0.0763398
PRO South Africa	P61204	0.0801046
PRO South Africa	P61224	0.0617226
PRO South Africa	P61225	0.0735085
PRO South Africa	P61604	0.0596213
PRO South Africa	P61626-19-148	0.0473626
PRO South Africa	P61769	0.0939635
PRO South Africa	P61769-21-119	0.122363
PRO South Africa	P61978	0.0770143
PRO South Africa	P61981	0.10441
PRO South Africa	P62258	0.084594
PRO South Africa	P62277	0.0653107
PRO South Africa	P62328	0.0898007
PRO South Africa	P62333	0.0703497
PRO South Africa	P62753	0.123857
PRO South Africa	P62805	0.0627751
PRO South Africa	P62820	0.110067
PRO South Africa	P62826	0.118733
PRO South Africa	P62873	0.0704933
PRO South Africa	P62906	0.0645775
PRO South Africa	P62937	0.0681611
PRO South Africa	P62937-1-165	0.0546019
PRO South Africa	P62979	0.0936426
PRO South Africa	P63010	0.0630628
PRO South Africa	P63104	0.0638321
PRO South Africa	P63241	0.139573
PRO South Africa	P63261	0.120239
PRO South Africa	P67936	0.0418537
PRO South Africa	P68032	0.0793359
PRO South Africa	P68104	0.0610137
PRO South Africa	P68363	0.0567392
PRO South Africa	P68366	0.0678164
PRO South Africa	P68371	0.062824
PRO South Africa	P68871	0.118635
PRO South Africa	P69892	0.182592
PRO South Africa	P69905	0.118023
PRO South Africa	P78371	0.0599218
PRO South Africa	P78417	0.108361
PRO South Africa	P80108	0.0705114
PRO South Africa	P80511	0.144169
PRO South Africa	P80748	0.0774281
PRO South Africa	P98160	0.0448449
PRO South Africa	P99999	0.046619
PRO South Africa	P9WKZ3	0.0784222
PRO South Africa	P9WPU7	0.0778085
PRO South Africa	Q00013	0.0860767
PRO South Africa	Q00610	0.0330529
PRO South Africa	Q01518	0.0482174
PRO South Africa	Q01813	0.0693583
PRO South Africa	Q02153	0.0630218
PRO South Africa	Q02325	0.107101
PRO South Africa	Q02818	0.103847
PRO South Africa	Q02985	0.13031
PRO South Africa	Q03591	0.101715
PRO South Africa	Q04756	0.050383
PRO South Africa	Q04760	0.111735
PRO South Africa	Q04917	0.0462556
PRO South Africa	Q05655	0.0770757
PRO South Africa	Q05682	0.0919699
PRO South Africa	Q06033	0.0328448
PRO South Africa	Q06033-35-651	0.114109
PRO South Africa	Q06323	0.0880702
PRO South Africa	Q06828	0.0706085
PRO South Africa	Q06830	0.0887485
PRO South Africa	Q07866	0.0573492
PRO South Africa	Q07954	0.0423951
PRO South Africa	Q08380	0.052099
PRO South Africa	Q08830	0.0836613
PRO South Africa	Q10896	0.0846276
PRO South Africa	Q12805	0.0571076
PRO South Africa	Q12805-18-493	0.0811223
PRO South Africa	Q12860	0.117111
PRO South Africa	Q13103	0.0523667
PRO South Africa	Q13201	0.035718
PRO South Africa	Q13228	0.0470665
PRO South Africa	Q13275	0.0732672
PRO South Africa	Q13418	0.0648328
PRO South Africa	Q13561	0.0722442
PRO South Africa	Q13576	0.0964856
PRO South Africa	Q13586	0.051348
PRO South Africa	Q13642	0.0676742
PRO South Africa	Q13790	0.0818836
PRO South Africa	Q13822	0.0529081
PRO South Africa	Q14126	0.0805596
PRO South Africa	Q14141	0.0674659
PRO South Africa	Q14203	0.0528935
PRO South Africa	Q14204	0.0613972
PRO South Africa	Q14247	0.0780359
PRO South Africa	Q14254	0.0802797
PRO South Africa	Q14314	0.0999514
PRO South Africa	Q14515	0.04923
PRO South Africa	Q14520	0.037198
PRO South Africa	Q14624	0.0261232
PRO South Africa	Q14624-29-661	0.0358788
PRO South Africa	Q14624-689-930	0.0574503
PRO South Africa	Q14697	0.0436389
PRO South Africa	Q14766	0.0392094
PRO South Africa	Q14974	0.054723
PRO South Africa	Q15019	0.045551
PRO South Africa	Q15063	0.0640958
PRO South Africa	Q15084	0.0550034
PRO South Africa	Q15113	0.0570356
PRO South Africa	Q15166	0.0536866
PRO South Africa	Q15365	0.0613314
PRO South Africa	Q15366	0.0843719
PRO South Africa	Q15404	0.063785
PRO South Africa	Q15485	0.0610728
PRO South Africa	Q15582	0.0473272
PRO South Africa	Q15691	0.0767261
PRO South Africa	Q15762	0.0661025
PRO South Africa	Q15833	0.0505489
PRO South Africa	Q15942	0.0374184
PRO South Africa	Q16181	0.064649
PRO South Africa	Q16610	0.0294237
PRO South Africa	Q16643	0.0564002
PRO South Africa	Q16706	0.0458898
PRO South Africa	Q16853	0.123486
PRO South Africa	Q16891	0.07407
PRO South Africa	Q27J81	0.0333804
PRO South Africa	Q5TDH0	0.0874728
PRO South Africa	Q68DK2	0.173494
PRO South Africa	Q6EMK4	0.0896246
PRO South Africa	Q6EMK4-24-673	0.0601434
PRO South Africa	Q6GTX8	0.0641977
PRO South Africa	Q6IAA8	0.0681299
PRO South Africa	Q6IBS0	0.112896
PRO South Africa	Q6P587	0.0315837
PRO South Africa	Q6UX71	0.0608618
PRO South Africa	Q6UXB8	0.107338
PRO South Africa	Q6YHK3	0.0416221
PRO South Africa	Q70J99	0.0574474
PRO South Africa	Q71U36	0.0674454
PRO South Africa	Q76LX8	0.0868891
PRO South Africa	Q7L591	0.0612521
PRO South Africa	Q7Z7G0	0.101071
PRO South Africa	Q7Z7M0	0.0586223
PRO South Africa	Q86U17	0.0556376
PRO South Africa	Q86UD1	0.0577463
PRO South Africa	Q86UX7	0.0525218
PRO South Africa	Q86VB7	0.0815252
PRO South Africa	Q86VP6	0.0688424
PRO South Africa	Q86YW5	0.0910861
PRO South Africa	Q8N6C8	0.0739535
PRO South Africa	Q8NBJ4	0.0768523
PRO South Africa	Q8NBM8	0.0693582
PRO South Africa	Q8NBP7	0.0720609
PRO South Africa	Q8NBS9	0.0645589
PRO South Africa	Q8NI99	0.0895417
PRO South Africa	Q8WUM4	0.0665911
PRO South Africa	Q8WUW1	0.064412
PRO South Africa	Q8WWZ8	0.0725106
PRO South Africa	Q8WXI7	0.0756916
PRO South Africa	Q8WZ42	0.0635159
PRO South Africa	Q92496	0.0713647
PRO South Africa	Q92954	0.0552557
PRO South Africa	Q93084	0.0469637
PRO South Africa	Q96HC4	0.0680315
PRO South Africa	Q96IY4	0.0366297
PRO South Africa	Q96IY4-23-114	0.0325207
PRO South Africa	Q96KN2	0.0627716
PRO South Africa	Q96NZ9	0.0656791
PRO South Africa	Q96NZ9-21-151	0.0832788
PRO South Africa	Q96PD5	0.0417061
PRO South Africa	Q96PZ0	0.127299
PRO South Africa	Q96QK1	0.039903
PRO South Africa	Q96QR1	0.0760331
PRO South Africa	Q99439	0.059932
PRO South Africa	Q99497	0.0777364
PRO South Africa	Q99623	0.0670875
PRO South Africa	Q99784	0.0390252
PRO South Africa	Q99832	0.0642199
PRO South Africa	Q99969	0.0956166
PRO South Africa	Q9BR76	0.0653988
PRO South Africa	Q9BSJ8	0.0365605
PRO South Africa	Q9BTY2	0.0749698
PRO South Africa	Q9BUL8	0.0698225
PRO South Africa	Q9BWP8	0.0423208
PRO South Africa	Q9BXR6	0.051002
PRO South Africa	Q9BZJ0	0.162334
PRO South Africa	Q9BZR6	0.0790075
PRO South Africa	Q9H0E2	0.0664849
PRO South Africa	Q9H0U4	0.0766371
PRO South Africa	Q9H299	0.0831384
PRO South Africa	Q9H4A4	0.157105
PRO South Africa	Q9H4A4-2-650	0.0858738
PRO South Africa	Q9H4A9	0.0627517
PRO South Africa	Q9H4B7	0.0500242
PRO South Africa	Q9H4M7	0.0770775
PRO South Africa	Q9H4M9	0.0383642
PRO South Africa	Q9H4X1	0.0563714
PRO South Africa	Q9HBI1	0.0464062
PRO South Africa	Q9HDC9	0.0517029
PRO South Africa	Q9NP79	0.0854413
PRO South Africa	Q9NPH3	0.0903699
PRO South Africa	Q9NQ79	0.0465664
PRO South Africa	Q9NQC3	0.049698
PRO South Africa	Q9NQW7	0.0564897
PRO South Africa	Q9NR12	0.0648086
PRO South Africa	Q9NR31	0.0548539
PRO South Africa	Q9NT62	0.0747839
PRO South Africa	Q9NTK5	0.0943181
PRO South Africa	Q9NTU7	0.21691
PRO South Africa	Q9NVJ2	0.0521647
PRO South Africa	Q9NY65	0.045056
PRO South Africa	Q9NZ08	0.0570007
PRO South Africa	Q9NZK5	0.0482455
PRO South Africa	Q9NZP8	0.0642485
PRO South Africa	Q9NZP8-36-487	0.0456931
PRO South Africa	Q9P1F3	0.0880676
PRO South Africa	Q9UBW5	0.0511643
PRO South Africa	Q9UBX5	0.100554
PRO South Africa	Q9UGM5	0.0852574
PRO South Africa	Q9UHG3	0.0408543
PRO South Africa	Q9UHI6	0.127009
PRO South Africa	Q9UJU6	0.0716144
PRO South Africa	Q9UK55	0.0283187
PRO South Africa	Q9UL46	0.148782
PRO South Africa	Q9UL62	0.152054
PRO South Africa	Q9ULI3	0.0748325
PRO South Africa	Q9ULV4	0.0449909
PRO South Africa	Q9UNW1	0.03936
PRO South Africa	Q9Y230	0.0779434
PRO South Africa	Q9Y265	0.0631277
PRO South Africa	Q9Y490	0.0432709
PRO South Africa	Q9Y4I1	0.0117854
PRO South Africa	Q9Y4L1	0.0540647
PRO South Africa	Q9Y5B9	0.0645817
PRO South Africa	Q9Y5C1	0.0752613
PRO South Africa	Q9Y678	0.0474547
PRO South Africa	Q9Y6R7	0.0602035
PRO South Africa	Q9Y6R7-24-5405	0.106908
PRO South Africa	Q9Y6Z7	0.0597785
Peru	A0A075B6I0	0.159564
Peru	A0A075B6J1-20-123	0.0621512
Peru	A0A075B6J9	0.128511
Peru	A0A075B6K2	0.0564155
Peru	A0A075B6K4	0.0591732
Peru	A0A075B6K4-20-115	0.114819
Peru	A0A075B6K5	0.111144
Peru	A0A075B6P5-20-120	0.0649695
Peru	A0A075B6Q5	0.0942053
Peru	A0A075B6R9	0.116551
Peru	A0A075B6S4-23-117	0.203622
Peru	A0A075B6S5	0.0854766
Peru	A0A075B6S9-23-117	0.171189
Peru	A0A087WSY6	0.0858687
Peru	A0A087WSY6-21-115	0.0691968
Peru	A0A087WW87	0.110476
Peru	A0A0A0MS15	0.0682552
Peru	A0A0A0MS15-20-119	0.105422
Peru	A0A0A0MT36	0.033047
Peru	A0A0B4J1U3	0.108149
Peru	A0A0B4J1V0	0.0747123
Peru	A0A0B4J1V0-20-119	0.0995455
Peru	A0A0B4J1V2	0.0750167
Peru	A0A0B4J1V6	0.150802
Peru	A0A0B4J1V6-20-119	0.0488527
Peru	A0A0B4J1X5	0.0820485
Peru	A0A0B4J1X8-20-118	0.0540617
Peru	A0A0B4J1Y8	0.0732411
Peru	A0A0B4J1Y8-20-123	0.094388
Peru	A0A0B4J1Y9	0.0849308
Peru	A0A0B4J2D9-23-117	0.093292
Peru	A0A0B4J2H0	0.15519
Peru	A0A0C4DH24-20-114	0.106789
Peru	A0A0C4DH25-21-116	0.0781774
Peru	A0A0C4DH29	0.0904066
Peru	A0A0C4DH31	0.145348
Peru	A0A0C4DH32-20-117	0.0786127
Peru	A0A0C4DH33-20-117	0.0772833
Peru	A0A0C4DH34	0.11221
Peru	A0A0C4DH35	0.12928
Peru	A0A0C4DH36	0.118866
Peru	A0A0C4DH38	0.0788059
Peru	A0A0C4DH38-20-117	0.0812404
Peru	A0A0C4DH42-20-116	0.0659963
Peru	A0A0C4DH43	0.0604646
Peru	A0A0C4DH55-24-119	0.146218
Peru	A0A0C4DH69-23-117	0.12621
Peru	A0A0C4DH72-23-117	0.0348427
Peru	A0A0C4DH73-23-117	0.0319285
Peru	A0A0J9YVY3-20-117	0.16318
Peru	A0A0J9YX35	0.105356
Peru	B9A064	0.0817313
Peru	O00151	0.0385619
Peru	O00187	0.0401231
Peru	O00187-16-686	0.163523
Peru	O00194	0.0465632
Peru	O00231	0.0445144
Peru	O00232	0.0618015
Peru	O00299	0.0331443
Peru	O00391	0.0484527
Peru	O00410	0.0487218
Peru	O00429	0.0387539
Peru	O00506	0.0461845
Peru	O00533	0.0464728
Peru	O00533-25-1208	0.0893666
Peru	O14786	0.0453373
Peru	O14791	0.0292111
Peru	O14818	0.0335071
Peru	O14950	0.0939555
Peru	O14980	0.0427849
Peru	O15143	0.0394897
Peru	O15144	0.0973336
Peru	O15145	0.0407226
Peru	O15511	0.0658806
Peru	O43432	0.0249553
Peru	O43707	0.0333059
Peru	O43866	0.047057
Peru	O43866-20-347	0.096832
Peru	O60664	0.0538603
Peru	O60814	0.0919759
Peru	O75015	0.172575
Peru	O75015-17-200	0.0622708
Peru	O75083	0.0319042
Peru	O75144	0.106107
Peru	O75390	0.0436489
Peru	O75396	0.0658514
Peru	O75563	0.0590757
Peru	O75636	0.0392119
Peru	O75844	0.0616949
Peru	O75874	0.0539869
Peru	O75882	0.0271208
Peru	O75915	0.0780368
Peru	O95445	0.059463
Peru	O95453	0.19133
Peru	O95479	0.0466165
Peru	O95497	0.048306
Peru	O95782	0.0493034
Peru	O95810	0.0548447
Peru	P00338	0.0343292
Peru	P00352	0.0384914
Peru	P00367	0.069273
Peru	P00387	0.0695938
Peru	P00450	0.0241661
Peru	P00450-20-1065	0.0696374
Peru	P00488	0.0236127
Peru	P00491	0.0280947
Peru	P00492	0.0646273
Peru	P00558	0.0417275
Peru	P00568	0.0422943
Peru	P00734	0.0197356
Peru	P00734-364-622	0.108935
Peru	P00734-44-622	0.132716
Peru	P00736	0.0233615
Peru	P00738	0.0462333
Peru	P00738-162-406	0.146955
Peru	P00738-19-406	0.062598
Peru	P00739	0.0441145
Peru	P00740	0.0309573
Peru	P00742	0.0343264
Peru	P00746	0.0608646
Peru	P00747	0.0176406
Peru	P00747-20-810	0.0684465
Peru	P00748	0.0465722
Peru	P00751	0.0261828
Peru	P00751-26-764	0.117831
Peru	P00915	0.0434462
Peru	P00918	0.027989
Peru	P01008	0.0233457
Peru	P01008-33-464	0.0351262
Peru	P01009	0.022953
Peru	P01009-25-418	0.0472716
Peru	P01009-375-418	0.0882352
Peru	P01011	0.0425664
Peru	P01011-26-423	0.0429103
Peru	P01019	0.0302019
Peru	P01023	0.0181169
Peru	P01023-24-1474	0.0683626
Peru	P01024	0.020139
Peru	P01024-23-1663	0.0837863
Peru	P01031	0.019559
Peru	P01033-24-207	0.0862187
Peru	P01034	0.0407103
Peru	P01042	0.0241892
Peru	P01137	0.0795361
Peru	P01344	0.0806884
Peru	P01344-25-91	0.100991
Peru	P01591	0.049651
Peru	P01591-23-159	0.110414
Peru	P01593	0.0504272
Peru	P01593-23-117	0.0775699
Peru	P01597	0.0820969
Peru	P01599	0.0567031
Peru	P01602	0.0796398
Peru	P01602-23-117	0.17626
Peru	P01619	0.0449438
Peru	P01619-21-116	0.0918146
Peru	P01700	0.0974898
Peru	P01700-20-117	0.135336
Peru	P01701	0.102837
Peru	P01701-20-117	0.098598
Peru	P01703-20-118	0.104289
Peru	P01704	0.0605335
Peru	P01714	0.0422039
Peru	P01714-21-112	0.0496358
Peru	P01717	0.064087
Peru	P01718-21-113	0.0539292
Peru	P01721-20-117	0.0822715
Peru	P01742	0.196779
Peru	P01743	0.140592
Peru	P01762-20-117	0.117327
Peru	P01764	0.119341
Peru	P01764-20-117	0.0600324
Peru	P01766	0.0719855
Peru	P01767-20-116	0.185511
Peru	P01768-20-117	0.127926
Peru	P01772	0.130713
Peru	P01780	0.0459992
Peru	P01780-20-117	0.150791
Peru	P01782	0.0872353
Peru	P01817	0.122503
Peru	P01824	0.0396229
Peru	P01824-27-125	0.114296
Peru	P01833	0.0458791
Peru	P01833-19-764	0.0715921
Peru	P01834	0.0389909
Peru	P01854	0.0696893
Peru	P01857	0.0371771
Peru	P01857-1-330	0.0882795
Peru	P01859	0.0468863
Peru	P01860	0.0491128
Peru	P01861	0.10277
Peru	P01871	0.0368184
Peru	P01871-1-453	0.0365289
Peru	P01876	0.040121
Peru	P01876-1-353	0.0783547
Peru	P01877	0.0948562
Peru	P01877-1-340	0.211443
Peru	P01880	0.09553
Peru	P01880-1-384	0.112782
Peru	P01889	0.0789395
Peru	P02100	0.0719203
Peru	P02452	0.0717314
Peru	P02452-1219-1464	0.0976145
Peru	P02533	0.0470002
Peru	P02538	0.0508859
Peru	P02549	0.0204412
Peru	P02647	0.0288548
Peru	P02647-25-266	0.0530711
Peru	P02649	0.0307511
Peru	P02652	0.0231286
Peru	P02654	0.0321484
Peru	P02654-29-83	0.0829138
Peru	P02655	0.0444273
Peru	P02655-23-101	0.12421
Peru	P02655-29-101	0.145347
Peru	P02656	0.0408763
Peru	P02656-21-99	0.0684949
Peru	P02671	0.0208531
Peru	P02671-20-35	0.039791
Peru	P02675	0.0196665
Peru	P02675-31-44	0.0791199
Peru	P02679	0.0236085
Peru	P02679-27-453	0.104394
Peru	P02730	0.0430514
Peru	P02741	0.0951789
Peru	P02743	0.058245
Peru	P02745	0.039267
Peru	P02746	0.0425194
Peru	P02747	0.0369479
Peru	P02748	0.0319972
Peru	P02749	0.0419954
Peru	P02750	0.0609103
Peru	P02750-36-347	0.0432216
Peru	P02751	0.0757915
Peru	P02753	0.0471236
Peru	P02760	0.0391913
Peru	P02760-206-352	0.2758
Peru	P02763	0.036928
Peru	P02765	0.024253
Peru	P02766	0.0403836
Peru	P02768	0.0249665
Peru	P02768-25-609	0.0322633
Peru	P02774	0.0291702
Peru	P02775	0.0869256
Peru	P02775-35-128	0.186015
Peru	P02776	0.0706741
Peru	P02786	0.0416106
Peru	P02787	0.0160616
Peru	P02787-20-698	0.0455433
Peru	P02788	0.0319339
Peru	P02788-20-710	0.0392119
Peru	P02790	0.040802
Peru	P02790-24-462	0.0661385
Peru	P03950	0.0545729
Peru	P03951	0.0318269
Peru	P03952	0.0198313
Peru	P03952-20-390	0.0631695
Peru	P04003	0.0238108
Peru	P04004	0.0304148
Peru	P04040	0.0227486
Peru	P04066	0.0820696
Peru	P04070	0.0383138
Peru	P04075	0.0645846
Peru	P04083	0.0427778
Peru	P04114	0.0343671
Peru	P04114-28-4563	0.0625833
Peru	P04180	0.0407194
Peru	P04196	0.0376861
Peru	P04196-19-525	0.0982742
Peru	P04217	0.032639
Peru	P04217-22-495	0.0414082
Peru	P04264	0.0711164
Peru	P04275	0.0722348
Peru	P04278	0.0663361
Peru	P04406	0.0479593
Peru	P04430	0.114079
Peru	P04433	0.0938567
Peru	P04433-21-115	0.0384697
Peru	P04439	0.0685158
Peru	P04632	0.0915085
Peru	P04792	0.0502934
[truncated: 2,296 more rows]

## Sheet: Fig3A
Log2ProteinIntensity	COMBO ID	TB Classification	Genes
9.54291	C001	Unlikely TB	CRP
10.5239	C001	Unlikely TB	SAA1
9.78894	C001	Unlikely TB	SAA2
12.259	C001	Unlikely TB	SAA2
12.4159	C001	Unlikely TB	SAA4
9.86556	C002	Unlikely TB	CRP
9.76438	C002	Unlikely TB	SAA1
9.58928	C002	Unlikely TB	SAA2
9.40725	C002	Unlikely TB	SAA2
13.6361	C002	Unlikely TB	SAA4
10.6946	C003	Confirmed TB	CRP
10.0591	C003	Confirmed TB	SAA1
10.0406	C003	Confirmed TB	SAA2
12.4692	C003	Confirmed TB	SAA2
13.6718	C003	Confirmed TB	SAA4
9.549	C004	Unlikely TB	CRP
10.146	C004	Unlikely TB	SAA1
10.1868	C004	Unlikely TB	SAA2
11.7346	C004	Unlikely TB	SAA2
12.9833	C004	Unlikely TB	SAA4
8.93932	C005	Unconfirmed TB	CRP
9.23353	C005	Unconfirmed TB	SAA1
9.06055	C005	Unconfirmed TB	SAA2
8.94695	C005	Unconfirmed TB	SAA2
12.9601	C005	Unconfirmed TB	SAA4
9.06181	C006	Unconfirmed TB	CRP
10.11	C006	Unconfirmed TB	SAA1
9.42813	C006	Unconfirmed TB	SAA2
9.06963	C006	Unconfirmed TB	SAA2
12.7716	C006	Unconfirmed TB	SAA4
9.68527	C007	Unlikely TB	CRP
9.96441	C007	Unlikely TB	SAA1
9.57525	C007	Unlikely TB	SAA2
9.54303	C007	Unlikely TB	SAA2
13.1101	C007	Unlikely TB	SAA4
9.11686	C008	Unlikely TB	CRP
9.32298	C008	Unlikely TB	SAA1
9.175	C008	Unlikely TB	SAA2
11.28	C008	Unlikely TB	SAA2
12.4201	C008	Unlikely TB	SAA4
11.1292	C009	Confirmed TB	CRP
12.2599	C009	Confirmed TB	SAA1
11.1846	C009	Confirmed TB	SAA2
14.167	C009	Confirmed TB	SAA2
12.9189	C009	Confirmed TB	SAA4
9.47061	C010	Unlikely TB	CRP
9.33618	C010	Unlikely TB	SAA1
9.89769	C010	Unlikely TB	SAA2
8.12674	C010	Unlikely TB	SAA2
12.837	C010	Unlikely TB	SAA4
10.1532	C011	Confirmed TB	CRP
10.344	C011	Confirmed TB	SAA1
9.5502	C011	Confirmed TB	SAA2
11.8418	C011	Confirmed TB	SAA2
13.2819	C011	Confirmed TB	SAA4
9.39229	C012	Unlikely TB	CRP
9.93426	C012	Unlikely TB	SAA1
9.26836	C012	Unlikely TB	SAA2
9.55187	C012	Unlikely TB	SAA2
11.5198	C012	Unlikely TB	SAA4
10.5766	C013	Unlikely TB	CRP
12.8756	C013	Unlikely TB	SAA1
12.1205	C013	Unlikely TB	SAA2
15.3903	C013	Unlikely TB	SAA2
13.2911	C013	Unlikely TB	SAA4
10.418	C014	Unlikely TB	CRP
11.6666	C014	Unlikely TB	SAA1
10.6231	C014	Unlikely TB	SAA2
11.3916	C014	Unlikely TB	SAA2
14.8437	C014	Unlikely TB	SAA4
12.1632	C017	Unlikely TB	CRP
14.1679	C017	Unlikely TB	SAA1
12.7586	C017	Unlikely TB	SAA2
16.9005	C017	Unlikely TB	SAA2
13.3482	C017	Unlikely TB	SAA4
9.96594	C018	Unlikely TB	CRP
10.0529	C018	Unlikely TB	SAA1
9.3748	C018	Unlikely TB	SAA2
8.75171	C018	Unlikely TB	SAA2
13.1293	C018	Unlikely TB	SAA4
10.1035	C019	Unlikely TB	CRP
9.86668	C019	Unlikely TB	SAA1
9.39725	C019	Unlikely TB	SAA2
9.78294	C019	Unlikely TB	SAA2
11.4085	C019	Unlikely TB	SAA4
9.27238	C020	Unlikely TB	CRP
9.68953	C020	Unlikely TB	SAA1
9.76765	C020	Unlikely TB	SAA2
9.18874	C020	Unlikely TB	SAA2
13.1332	C020	Unlikely TB	SAA4
9.0742	C021	Unlikely TB	CRP
9.86818	C021	Unlikely TB	SAA1
10.2497	C021	Unlikely TB	SAA2
12.7713	C021	Unlikely TB	SAA2
11.8543	C021	Unlikely TB	SAA4
9.96132	C022	Unlikely TB	CRP
10.2396	C022	Unlikely TB	SAA1
9.46336	C022	Unlikely TB	SAA2
11.7402	C022	Unlikely TB	SAA2
11.7375	C022	Unlikely TB	SAA4
9.01391	C023	Unlikely TB	CRP
9.24909	C023	Unlikely TB	SAA1
9.4878	C023	Unlikely TB	SAA2
9.39604	C023	Unlikely TB	SAA2
12.3401	C023	Unlikely TB	SAA4
9.38463	C024	Unlikely TB	CRP
10.782	C024	Unlikely TB	SAA1
9.65494	C024	Unlikely TB	SAA2
9.08076	C024	Unlikely TB	SAA2
12.6159	C024	Unlikely TB	SAA4
10.3337	C025	Confirmed TB	CRP
8.95963	C025	Confirmed TB	SAA1
9.13164	C025	Confirmed TB	SAA2
11.294	C025	Confirmed TB	SAA2
13.5075	C025	Confirmed TB	SAA4
9.9418	C026	Unlikely TB	CRP
10.3973	C026	Unlikely TB	SAA1
9.96402	C026	Unlikely TB	SAA2
11.5289	C026	Unlikely TB	SAA2
12.7362	C026	Unlikely TB	SAA4
11.9269	C027	Unlikely TB	CRP
10.3419	C027	Unlikely TB	SAA1
11.2975	C027	Unlikely TB	SAA2
14.7012	C027	Unlikely TB	SAA2
12.1496	C027	Unlikely TB	SAA4
9.49225	C028		CRP
10.1526	C028		SAA1
9.69883	C028		SAA2
9.35704	C028		SAA2
12.7682	C028		SAA4
10.1825	C029	Unconfirmed TB	CRP
9.90135	C029	Unconfirmed TB	SAA1
9.97416	C029	Unconfirmed TB	SAA2
9.29563	C029	Unconfirmed TB	SAA2
12.9098	C029	Unconfirmed TB	SAA4
8.87045	C030	Unlikely TB	CRP
10.9321	C030	Unlikely TB	SAA1
9.92463	C030	Unlikely TB	SAA2
11.8687	C030	Unlikely TB	SAA2
11.6514	C030	Unlikely TB	SAA4
9.53334	C031	Unlikely TB	CRP
9.03459	C031	Unlikely TB	SAA1
9.77564	C031	Unlikely TB	SAA2
8.11867	C031	Unlikely TB	SAA2
12.5332	C031	Unlikely TB	SAA4
10.7502	C032	Confirmed TB	CRP
9.82309	C032	Confirmed TB	SAA1
10.9274	C032	Confirmed TB	SAA2
14.0312	C032	Confirmed TB	SAA2
11.7185	C032	Confirmed TB	SAA4
9.20299	C033	Unlikely TB	CRP
9.47338	C033	Unlikely TB	SAA1
9.5538	C033	Unlikely TB	SAA2
9.94249	C033	Unlikely TB	SAA2
10.8353	C033	Unlikely TB	SAA4
9.87601	C034	Unlikely TB	CRP
11.2739	C034	Unlikely TB	SAA1
10.8987	C034	Unlikely TB	SAA2
12.8755	C034	Unlikely TB	SAA2
12.9145	C034	Unlikely TB	SAA4
9.497	C035	Confirmed TB	CRP
9.10971	C035	Confirmed TB	SAA1
10.1462	C035	Confirmed TB	SAA2
11.8942	C035	Confirmed TB	SAA2
12.8706	C035	Confirmed TB	SAA4
9.61106	C036	Unconfirmed TB	CRP
9.89813	C036	Unconfirmed TB	SAA1
9.58099	C036	Unconfirmed TB	SAA2
9.85201	C036	Unconfirmed TB	SAA2
12.4117	C036	Unconfirmed TB	SAA4
10.6015	C037	Unconfirmed TB	CRP
11.475	C037	Unconfirmed TB	SAA1
11.1944	C037	Unconfirmed TB	SAA2
14.4996	C037	Unconfirmed TB	SAA2
13.2025	C037	Unconfirmed TB	SAA4
9.35935	C038	Unlikely TB	CRP
9.74317	C038	Unlikely TB	SAA1
9.71488	C038	Unlikely TB	SAA2
11.4067	C038	Unlikely TB	SAA2
12.3546	C038	Unlikely TB	SAA4
9.96603	C039	Confirmed TB	CRP
9.93034	C039	Confirmed TB	SAA1
9.7476	C039	Confirmed TB	SAA2
8.43998	C039	Confirmed TB	SAA2
12.3876	C039	Confirmed TB	SAA4
10.299	C041	Unlikely TB	CRP
10.0788	C041	Unlikely TB	SAA1
9.2118	C041	Unlikely TB	SAA2
11.8422	C041	Unlikely TB	SAA2
12.9219	C041	Unlikely TB	SAA4
9.50551	C042	Unlikely TB	CRP
9.12101	C042	Unlikely TB	SAA1
9.50254	C042	Unlikely TB	SAA2
8.61708	C042	Unlikely TB	SAA2
12.369	C042	Unlikely TB	SAA4
9.40096	C043	Unlikely TB	CRP
9.82637	C043	Unlikely TB	SAA1
9.37271	C043	Unlikely TB	SAA2
11.3351	C043	Unlikely TB	SAA2
12.3926	C043	Unlikely TB	SAA4
10.3714	C044	Unconfirmed TB	CRP
11.263	C044	Unconfirmed TB	SAA1
10.0118	C044	Unconfirmed TB	SAA2
13.7053	C044	Unconfirmed TB	SAA2
12.9539	C044	Unconfirmed TB	SAA4
9.27694	C045	Unlikely TB	CRP
9.02546	C045	Unlikely TB	SAA1
9.04839	C045	Unlikely TB	SAA2
8.93966	C045	Unlikely TB	SAA2
11.2367	C045	Unlikely TB	SAA4
12.2985	C046	Unconfirmed TB	CRP
12.7144	C046	Unconfirmed TB	SAA1
11.3696	C046	Unconfirmed TB	SAA2
14.8569	C046	Unconfirmed TB	SAA2
13.0819	C046	Unconfirmed TB	SAA4
9.86505	C047	Confirmed TB	CRP
9.46866	C047	Confirmed TB	SAA1
9.94113	C047	Confirmed TB	SAA2
9.76165	C047	Confirmed TB	SAA2
11.9273	C047	Confirmed TB	SAA4
9.93301	C048	Confirmed TB	CRP
9.86843	C048	Confirmed TB	SAA1
9.39883	C048	Confirmed TB	SAA2
9.19108	C048	Confirmed TB	SAA2
12.3136	C048	Confirmed TB	SAA4
9.62276	C049	Confirmed TB	CRP
9.13537	C049	Confirmed TB	SAA1
9.71697	C049	Confirmed TB	SAA2
9.57405	C049	Confirmed TB	SAA2
11.9203	C049	Confirmed TB	SAA4
9.42616	C050	Confirmed TB	CRP
9.39181	C050	Confirmed TB	SAA1
8.91373	C050	Confirmed TB	SAA2
8.70803	C050	Confirmed TB	SAA2
11.2077	C050	Confirmed TB	SAA4
11.0355	C051	Unlikely TB	CRP
9.79634	C051	Unlikely TB	SAA1
9.6723	C051	Unlikely TB	SAA2
13.2604	C051	Unlikely TB	SAA2
10.7906	C051	Unlikely TB	SAA4
11.4216	C052	Unlikely TB	CRP
11.6976	C052	Unlikely TB	SAA1
12.1488	C052	Unlikely TB	SAA2
13.5468	C052	Unlikely TB	SAA2
13.0988	C052	Unlikely TB	SAA4
11.777	C053	Confirmed TB	CRP
10.1613	C053	Confirmed TB	SAA1
9.67968	C053	Confirmed TB	SAA2
12.4184	C053	Confirmed TB	SAA2
11.8924	C053	Confirmed TB	SAA4
10.6237	C054	Unconfirmed TB	CRP
9.89657	C054	Unconfirmed TB	SAA1
9.96439	C054	Unconfirmed TB	SAA2
9.16848	C054	Unconfirmed TB	SAA2
12.5065	C054	Unconfirmed TB	SAA4
12.5517	C055	Confirmed TB	CRP
13.496	C055	Confirmed TB	SAA1
12.4611	C055	Confirmed TB	SAA2
16.5372	C055	Confirmed TB	SAA2
13.3536	C055	Confirmed TB	SAA4
9.66631	C056	Unconfirmed TB	CRP
9.20394	C056	Unconfirmed TB	SAA1
9.6322	C056	Unconfirmed TB	SAA2
8.77202	C056	Unconfirmed TB	SAA2
11.4953	C056	Unconfirmed TB	SAA4
9.11349	C057	Unlikely TB	CRP
10.2229	C057	Unlikely TB	SAA1
9.39446	C057	Unlikely TB	SAA2
10.0464	C057	Unlikely TB	SAA2
11.881	C057	Unlikely TB	SAA4
9.77111	C058	Unconfirmed TB	CRP
9.40591	C058	Unconfirmed TB	SAA1
9.68446	C058	Unconfirmed TB	SAA2
9.79125	C058	Unconfirmed TB	SAA2
12.7251	C058	Unconfirmed TB	SAA4
9.42011	C059	Unlikely TB	CRP
10.4532	C059	Unlikely TB	SAA1
10.1111	C059	Unlikely TB	SAA2
12.2395	C059	Unlikely TB	SAA2
10.9754	C059	Unlikely TB	SAA4
9.53634	C060	Unconfirmed TB	CRP
9.74584	C060	Unconfirmed TB	SAA1
9.70346	C060	Unconfirmed TB	SAA2
10.1006	C060	Unconfirmed TB	SAA2
11.7449	C060	Unconfirmed TB	SAA4
10.1169	C061	Unconfirmed TB	CRP
11.1919	C061	Unconfirmed TB	SAA1
10.5562	C061	Unconfirmed TB	SAA2
14.2226	C061	Unconfirmed TB	SAA2
12.9829	C061	Unconfirmed TB	SAA4
9.88258	C062	Unconfirmed TB	CRP
11.2815	C062	Unconfirmed TB	SAA1
10.7396	C062	Unconfirmed TB	SAA2
13.5298	C062	Unconfirmed TB	SAA2
12.5361	C062	Unconfirmed TB	SAA4
9.72721	C063	Unconfirmed TB	CRP
9.76075	C063	Unconfirmed TB	SAA1
10.0771	C063	Unconfirmed TB	SAA2
10.6531	C063	Unconfirmed TB	SAA2
11.8986	C063	Unconfirmed TB	SAA4
9.5096	C064	Confirmed TB	CRP
9.93651	C064	Confirmed TB	SAA1
9.46068	C064	Confirmed TB	SAA2
9.31834	C064	Confirmed TB	SAA2
11.5221	C064	Confirmed TB	SAA4
9.89591	C065	Unlikely TB	CRP
10.904	C065	Unlikely TB	SAA1
10.3138	C065	Unlikely TB	SAA2
12.9455	C065	Unlikely TB	SAA2
11.3984	C065	Unlikely TB	SAA4
9.45525	C066	Unlikely TB	CRP
10.0553	C066	Unlikely TB	SAA1
9.39218	C066	Unlikely TB	SAA2
8.48667	C066	Unlikely TB	SAA2
12.3326	C066	Unlikely TB	SAA4
9.4192	C067	Unlikely TB	CRP
9.58445	C067	Unlikely TB	SAA1
9.3041	C067	Unlikely TB	SAA2
9.85351	C067	Unlikely TB	SAA2
12.6223	C067	Unlikely TB	SAA4
9.28518	C068	Unconfirmed TB	CRP
9.37495	C068	Unconfirmed TB	SAA1
10.7065	C068	Unconfirmed TB	SAA2
11.2946	C068	Unconfirmed TB	SAA2
12.155	C068	Unconfirmed TB	SAA4
10.7241	C069	Unlikely TB	CRP
9.54004	C069	Unlikely TB	SAA1
9.69769	C069	Unlikely TB	SAA2
9.35755	C069	Unlikely TB	SAA2
11.8581	C069	Unlikely TB	SAA4
10.0597	C070	Unlikely TB	CRP
9.62489	C070	Unlikely TB	SAA1
9.42914	C070	Unlikely TB	SAA2
11.5228	C070	Unlikely TB	SAA2
11.9768	C070	Unlikely TB	SAA4
9.88217	C071	Unconfirmed TB	CRP
9.24904	C071	Unconfirmed TB	SAA1
9.59298	C071	Unconfirmed TB	SAA2
11.1513	C071	Unconfirmed TB	SAA2
10.973	C071	Unconfirmed TB	SAA4
10.2832	C073	Confirmed TB	CRP
12.376	C073	Confirmed TB	SAA1
10.6117	C073	Confirmed TB	SAA2
13.8116	C073	Confirmed TB	SAA2
14.3524	C073	Confirmed TB	SAA4
9.36585	C074	Unlikely TB	CRP
9.19024	C074	Unlikely TB	SAA1
9.8676	C074	Unlikely TB	SAA2
9.53144	C074	Unlikely TB	SAA2
13.0247	C074	Unlikely TB	SAA4
9.65234	C075	Confirmed TB	CRP
10.5381	C075	Confirmed TB	SAA1
10.557	C075	Confirmed TB	SAA2
11.1995	C075	Confirmed TB	SAA2
11.1371	C075	Confirmed TB	SAA4
9.39	C076	Unlikely TB	CRP
10.8426	C076	Unlikely TB	SAA1
10.0141	C076	Unlikely TB	SAA2
11.5151	C076	Unlikely TB	SAA2
11.7499	C076	Unlikely TB	SAA4
9.08907	C077	Unlikely TB	CRP
10.2624	C077	Unlikely TB	SAA1
9.31305	C077	Unlikely TB	SAA2
8.09707	C077	Unlikely TB	SAA2
10.6662	C077	Unlikely TB	SAA4
9.61704	C078	Unlikely TB	CRP
9.82786	C078	Unlikely TB	SAA1
9.64766	C078	Unlikely TB	SAA2
10.6378	C078	Unlikely TB	SAA2
12.5956	C078	Unlikely TB	SAA4
9.55741	C079	Unlikely TB	CRP
9.83861	C079	Unlikely TB	SAA1
9.55009	C079	Unlikely TB	SAA2
8.35162	C079	Unlikely TB	SAA2
11.708	C079	Unlikely TB	SAA4
10.4581	C081	Confirmed TB	CRP
9.86266	C081	Confirmed TB	SAA1
9.63267	C081	Confirmed TB	SAA2
8.44528	C081	Confirmed TB	SAA2
11.3336	C081	Confirmed TB	SAA4
12.9333	C082	Confirmed TB	CRP
13.343	C082	Confirmed TB	SAA1
11.6425	C082	Confirmed TB	SAA2
15.7444	C082	Confirmed TB	SAA2
13.2554	C082	Confirmed TB	SAA4
9.82899	C083	Unconfirmed TB	CRP
9.88826	C083	Unconfirmed TB	SAA1
9.96082	C083	Unconfirmed TB	SAA2
9.22093	C083	Unconfirmed TB	SAA2
12.7867	C083	Unconfirmed TB	SAA4
9.89595	C084	Unconfirmed TB	CRP
9.61058	C084	Unconfirmed TB	SAA1
10.0984	C084	Unconfirmed TB	SAA2
9.50618	C084	Unconfirmed TB	SAA2
11.432	C084	Unconfirmed TB	SAA4
10.84	C085	Confirmed TB	CRP
10.3424	C085	Confirmed TB	SAA1
10.2123	C085	Confirmed TB	SAA2
11.5481	C085	Confirmed TB	SAA2
11.6715	C085	Confirmed TB	SAA4
9.89046	C086	Unconfirmed TB	CRP
10.1634	C086	Unconfirmed TB	SAA1
11.1164	C086	Unconfirmed TB	SAA2
14.2603	C086	Unconfirmed TB	SAA2
11.7643	C086	Unconfirmed TB	SAA4
9.42899	C087	Unconfirmed TB	CRP
9.50598	C087	Unconfirmed TB	SAA1
10.4927	C087	Unconfirmed TB	SAA2
9.45018	C087	Unconfirmed TB	SAA2
11.4378	C087	Unconfirmed TB	SAA4
10.1766	C088	Unconfirmed TB	CRP
10.4984	C088	Unconfirmed TB	SAA1
9.6104	C088	Unconfirmed TB	SAA2
12.2297	C088	Unconfirmed TB	SAA2
11.2916	C088	Unconfirmed TB	SAA4
10.2544	C089	Confirmed TB	CRP
9.45389	C089	Confirmed TB	SAA1
9.36366	C089	Confirmed TB	SAA2
9.2814	C089	Confirmed TB	SAA2
11.3184	C089	Confirmed TB	SAA4
10.2065	C090	Unlikely TB	CRP
10.3209	C090	Unlikely TB	SAA1
9.79704	C090	Unlikely TB	SAA2
12.4525	C090	Unlikely TB	SAA2
11.1365	C090	Unlikely TB	SAA4
14.0066	C091	Confirmed TB	CRP
14.4414	C091	Confirmed TB	SAA1
12.439	C091	Confirmed TB	SAA2
18.257	C091	Confirmed TB	SAA2
11.5032	C091	Confirmed TB	SAA4
9.45159	C092	Unlikely TB	CRP
9.68113	C092	Unlikely TB	SAA1
9.86712	C092	Unlikely TB	SAA2
9.30946	C092	Unlikely TB	SAA2
10.9468	C092	Unlikely TB	SAA4
10.9917	C094	Unconfirmed TB	CRP
11.6082	C094	Unconfirmed TB	SAA1
10.7431	C094	Unconfirmed TB	SAA2
15.0815	C094	Unconfirmed TB	SAA2
11.7644	C094	Unconfirmed TB	SAA4
11.8887	C095	Confirmed TB	CRP
15.6258	C095	Confirmed TB	SAA1
14.8593	C095	Confirmed TB	SAA2
19.4207	C095	Confirmed TB	SAA2
12.5939	C095	Confirmed TB	SAA4
11.2193	C096	Confirmed TB	CRP
13.3741	C096	Confirmed TB	SAA1
11.7663	C096	Confirmed TB	SAA2
17.706	C096	Confirmed TB	SAA2
12.1781	C096	Confirmed TB	SAA4
9.43027	C097	Unlikely TB	CRP
10.3494	C097	Unlikely TB	SAA1
10.2842	C097	Unlikely TB	SAA2
12.2049	C097	Unlikely TB	SAA2
12.494	C097	Unlikely TB	SAA4
9.87736	C098	Unconfirmed TB	CRP
10.8772	C098	Unconfirmed TB	SAA1
11.3661	C098	Unconfirmed TB	SAA2
15.1856	C098	Unconfirmed TB	SAA2
12.3303	C098	Unconfirmed TB	SAA4
9.62844	C099	Confirmed TB	CRP
9.52716	C099	Confirmed TB	SAA1
9.13938	C099	Confirmed TB	SAA2
8.98614	C099	Confirmed TB	SAA2
13.6117	C099	Confirmed TB	SAA4
9.32239	C100	Confirmed TB	CRP
9.74497	C100	Confirmed TB	SAA1
9.60766	C100	Confirmed TB	SAA2
8.23516	C100	Confirmed TB	SAA2
13.2312	C100	Confirmed TB	SAA4
9.44678	C138	Healthy Control	CRP
8.9575	C138	Healthy Control	SAA1
10.5481	C138	Healthy Control	SAA2
8.97838	C138	Healthy Control	SAA2
12.0204	C138	Healthy Control	SAA4
10.5909	C139	Healthy Control	CRP
10.5043	C139	Healthy Control	SAA1
10.5962	C139	Healthy Control	SAA2
13.2128	C139	Healthy Control	SAA2
11.9684	C139	Healthy Control	SAA4
12.8063	C140	Healthy Control	CRP
10.5828	C140	Healthy Control	SAA1
10.44	C140	Healthy Control	SAA2
14.3656	C140	Healthy Control	SAA2
11.1931	C140	Healthy Control	SAA4
10.0741	C141	Healthy Control	CRP
9.08433	C141	Healthy Control	SAA1
10.31	C141	Healthy Control	SAA2
11.7583	C141	Healthy Control	SAA2
12.5526	C141	Healthy Control	SAA4
9.36042	C142	Healthy Control	CRP
9.9239	C142	Healthy Control	SAA1
10.1451	C142	Healthy Control	SAA2
8.97206	C142	Healthy Control	SAA2
12.5676	C142	Healthy Control	SAA4
10.1726	C143	Healthy Control	CRP
9.57894	C143	Healthy Control	SAA1
10.0573	C143	Healthy Control	SAA2
12.2041	C143	Healthy Control	SAA2
12.7256	C143	Healthy Control	SAA4
9.24515	C144	Latent TB Control	CRP
9.64276	C144	Latent TB Control	SAA1
9.28236	C144	Latent TB Control	SAA2
11.5772	C144	Latent TB Control	SAA2
11.6819	C144	Latent TB Control	SAA4
9.295	C145	Latent TB Control	CRP
9.71768	C145	Latent TB Control	SAA1
9.79495	C145	Latent TB Control	SAA2
9.15426	C145	Latent TB Control	SAA2
13.1242	C145	Latent TB Control	SAA4
9.45836	C146	Healthy Control	CRP
9.68896	C146	Healthy Control	SAA1
9.01051	C146	Healthy Control	SAA2
8.10921	C146	Healthy Control	SAA2
11.5345	C146	Healthy Control	SAA4
10.9778	C147	Healthy Control	CRP
10.0482	C147	Healthy Control	SAA1
11.349	C147	Healthy Control	SAA2
9.46437	C147	Healthy Control	SAA2
11.9442	C147	Healthy Control	SAA4
10.8693	C148	Latent TB Control	CRP
10.5656	C148	Latent TB Control	SAA1
11.4281	C148	Latent TB Control	SAA2
13.7007	C148	Latent TB Control	SAA2
10.6876	C148	Latent TB Control	SAA4
9.20038	C149	Healthy Control	CRP
9.45265	C149	Healthy Control	SAA1
10.0213	C149	Healthy Control	SAA2
8.80156	C149	Healthy Control	SAA2
11.7126	C149	Healthy Control	SAA4
9.53814	C150	Healthy Control	CRP
9.87067	C150	Healthy Control	SAA1
10.2008	C150	Healthy Control	SAA2
9.61699	C150	Healthy Control	SAA2
12.2842	C150	Healthy Control	SAA4
9.32514	C151	Healthy Control	CRP
8.7018	C151	Healthy Control	SAA1
9.54282	C151	Healthy Control	SAA2
9.13609	C151	Healthy Control	SAA2
11.7729	C151	Healthy Control	SAA4
9.30653	C152	Healthy Control	CRP
8.42048	C152	Healthy Control	SAA1
9.32332	C152	Healthy Control	SAA2
8.48439	C152	Healthy Control	SAA2
10.2724	C152	Healthy Control	SAA4
9.17154	C153	Latent TB Control	CRP
10.379	C153	Latent TB Control	SAA1
10.8356	C153	Latent TB Control	SAA2
12.5474	C153	Latent TB Control	SAA2
11.6013	C153	Latent TB Control	SAA4
8.85707	C154	Healthy Control	CRP
8.75398	C154	Healthy Control	SAA1
9.1114	C154	Healthy Control	SAA2
8.23911	C154	Healthy Control	SAA2
9.74289	C154	Healthy Control	SAA4
9.15551	C155	Latent TB Control	CRP
8.82271	C155	Latent TB Control	SAA1
8.94471	C155	Latent TB Control	SAA2
9.84758	C155	Latent TB Control	SAA2
11.729	C155	Latent TB Control	SAA4
8.70399	C156	Healthy Control	CRP
8.34992	C156	Healthy Control	SAA1
9.17771	C156	Healthy Control	SAA2
10.2076	C156	Healthy Control	SAA2
13.1572	C156	Healthy Control	SAA4
8.96725	C157	Healthy Control	CRP
9.0615	C157	Healthy Control	SAA1
9.34938	C157	Healthy Control	SAA2
9.66445	C157	Healthy Control	SAA2
11.5426	C157	Healthy Control	SAA4
9.41965	C158	Healthy Control	CRP
9.27419	C158	Healthy Control	SAA1
9.78955	C158	Healthy Control	SAA2
9.57381	C158	Healthy Control	SAA2
11.7028	C158	Healthy Control	SAA4
9.05413	C159	Latent TB Control	CRP
10.3377	C159	Latent TB Control	SAA1
9.46417	C159	Latent TB Control	SAA2
9.1819	C159	Latent TB Control	SAA2
12.3672	C159	Latent TB Control	SAA4
9.66287	C160	Healthy Control	CRP
9.27598	C160	Healthy Control	SAA1
9.74785	C160	Healthy Control	SAA2
9.13627	C160	Healthy Control	SAA2
11.737	C160	Healthy Control	SAA4
9.10706	C161	Healthy Control	CRP
8.86624	C161	Healthy Control	SAA1
9.19989	C161	Healthy Control	SAA2
9.36811	C161	Healthy Control	SAA2
12.8672	C161	Healthy Control	SAA4
10.0997	C162	Latent TB Control	CRP
9.3036	C162	Latent TB Control	SAA1
9.50556	C162	Latent TB Control	SAA2
9.57787	C162	Latent TB Control	SAA2
12.7542	C162	Latent TB Control	SAA4
9.02558	C163	Latent TB Control	CRP
8.45836	C163	Latent TB Control	SAA1
9.37508	C163	Latent TB Control	SAA2
9.62738	C163	Latent TB Control	SAA2
13.2768	C163	Latent TB Control	SAA4
9.83707	C164	Healthy Control	CRP
9.11174	C164	Healthy Control	SAA1
9.4739	C164	Healthy Control	SAA2
9.63823	C164	Healthy Control	SAA2
11.411	C164	Healthy Control	SAA4
10.3496	C165	Unconfirmed TB	CRP
9.76391	C165	Unconfirmed TB	SAA1
9.37305	C165	Unconfirmed TB	SAA2
8.7631	C165	Unconfirmed TB	SAA2
11.1496	C165	Unconfirmed TB	SAA4
12.549	C166	Unlikely TB	CRP
9.09159	C166	Unlikely TB	SAA1
11.854	C166	Unlikely TB	SAA2
12.6506	C166	Unlikely TB	SAA2
11.158	C166	Unlikely TB	SAA4
9.81417	C167	Unconfirmed TB	CRP
10.567	C167	Unconfirmed TB	SAA1
9.90683	C167	Unconfirmed TB	SAA2
11.0236	C167	Unconfirmed TB	SAA2
11.8022	C167	Unconfirmed TB	SAA4
9.41822	C168	Unconfirmed TB	CRP
10.4261	C168	Unconfirmed TB	SAA1
10.3352	C168	Unconfirmed TB	SAA2
9.64361	C168	Unconfirmed TB	SAA2
11.9318	C168	Unconfirmed TB	SAA4
10.6267	C169	Unconfirmed TB	CRP
10.9017	C169	Unconfirmed TB	SAA1
10.4818	C169	Unconfirmed TB	SAA2
12.8353	C169	Unconfirmed TB	SAA2
11.5755	C169	Unconfirmed TB	SAA4
12.973	C170	Unlikely TB	CRP
11.221	C170	Unlikely TB	SAA1
12.9405	C170	Unlikely TB	SAA2
14.914	C170	Unlikely TB	SAA2
11.7907	C170	Unlikely TB	SAA4
10.0451	C171	Unconfirmed TB	CRP
9.47616	C171	Unconfirmed TB	SAA1
10.1243	C171	Unconfirmed TB	SAA2
11.5866	C171	Unconfirmed TB	SAA2
11.0652	C171	Unconfirmed TB	SAA4
13.1581	C172	Unconfirmed TB	CRP
14.0967	C172	Unconfirmed TB	SAA1
12.8852	C172	Unconfirmed TB	SAA2
16.683	C172	Unconfirmed TB	SAA2
11.3657	C172	Unconfirmed TB	SAA4
10.7838	C173	Unconfirmed TB	CRP
9.67867	C173	Unconfirmed TB	SAA1
9.79798	C173	Unconfirmed TB	SAA2
8.7269	C173	Unconfirmed TB	SAA2
12.2762	C173	Unconfirmed TB	SAA4
12.6264	C174	Unlikely TB	CRP
13.8931	C174	Unlikely TB	SAA1
13.4153	C174	Unlikely TB	SAA2
16.7531	C174	Unlikely TB	SAA2
12.7011	C174	Unlikely TB	SAA4
11.0214	C175	Unconfirmed TB	CRP
9.15952	C175	Unconfirmed TB	SAA1
9.49849	C175	Unconfirmed TB	SAA2
11.4194	C175	Unconfirmed TB	SAA2
12.5399	C175	Unconfirmed TB	SAA4
14.1059	C176	Confirmed TB	CRP
13.0228	C176	Confirmed TB	SAA1
11.9554	C176	Confirmed TB	SAA2
15.724	C176	Confirmed TB	SAA2
11.7645	C176	Confirmed TB	SAA4
11.2844	C177	Unlikely TB	CRP
8.95908	C177	Unlikely TB	SAA1
9.24919	C177	Unlikely TB	SAA2
9.13934	C177	Unlikely TB	SAA2
12.6965	C177	Unlikely TB	SAA4
11.5664	C178	Unconfirmed TB	CRP
9.9531	C178	Unconfirmed TB	SAA1
9.82989	C178	Unconfirmed TB	SAA2
9.94774	C178	Unconfirmed TB	SAA2
11.449	C178	Unconfirmed TB	SAA4
11.15	C179	Unlikely TB	CRP
9.10401	C179	Unlikely TB	SAA1
10.7514	C179	Unlikely TB	SAA2
14.3831	C179	Unlikely TB	SAA2
12.7611	C179	Unlikely TB	SAA4
9.51196	C180	Unlikely TB	CRP
9.86664	C180	Unlikely TB	SAA1
9.4819	C180	Unlikely TB	SAA2
8.54374	C180	Unlikely TB	SAA2
11.4523	C180	Unlikely TB	SAA4
12.9365	C181	Unconfirmed TB	CRP
11.1784	C181	Unconfirmed TB	SAA1
11.9325	C181	Unconfirmed TB	SAA2
14.7847	C181	Unconfirmed TB	SAA2
11.1368	C181	Unconfirmed TB	SAA4
11.9448	C182	Confirmed TB	CRP
13.7337	C182	Confirmed TB	SAA1
11.7684	C182	Confirmed TB	SAA2
15.6244	C182	Confirmed TB	SAA2
11.7989	C182	Confirmed TB	SAA4
11.9948	C183	Unconfirmed TB	CRP
11.1377	C183	Unconfirmed TB	SAA1
10.5785	C183	Unconfirmed TB	SAA2
13.5754	C183	Unconfirmed TB	SAA2
11.4379	C183	Unconfirmed TB	SAA4
9.67723	C184	Unconfirmed TB	CRP
9.19165	C184	Unconfirmed TB	SAA1
9.62896	C184	Unconfirmed TB	SAA2
11.1822	C184	Unconfirmed TB	SAA2
11.7842	C184	Unconfirmed TB	SAA4
10.2864	C185	Unconfirmed TB	CRP
9.06871	C185	Unconfirmed TB	SAA1
9.72487	C185	Unconfirmed TB	SAA2
9.1717	C185	Unconfirmed TB	SAA2
11.7779	C185	Unconfirmed TB	SAA4
15.4425	C186	Unconfirmed TB	CRP
14.5785	C186	Unconfirmed TB	SAA1
14.6738	C186	Unconfirmed TB	SAA2
17.5759	C186	Unconfirmed TB	SAA2
11.3722	C186	Unconfirmed TB	SAA4
12.4216	C187	Unconfirmed TB	CRP
11.0731	C187	Unconfirmed TB	SAA1
10.3767	C187	Unconfirmed TB	SAA2
11.923	C187	Unconfirmed TB	SAA2
13.1506	C187	Unconfirmed TB	SAA4
9.91109	C188	Unlikely TB	CRP
10.0087	C188	Unlikely TB	SAA1
10.0307	C188	Unlikely TB	SAA2
9.67725	C188	Unlikely TB	SAA2
11.7324	C188	Unlikely TB	SAA4
10.5156	C189	Unconfirmed TB	CRP
10.2904	C189	Unconfirmed TB	SAA1
9.63462	C189	Unconfirmed TB	SAA2
8.72411	C189	Unconfirmed TB	SAA2
11.91	C189	Unconfirmed TB	SAA4
12.6358	C190	Unconfirmed TB	CRP
8.7089	C190	Unconfirmed TB	SAA1
10.6072	C190	Unconfirmed TB	SAA2
13.3039	C190	Unconfirmed TB	SAA2
13.4627	C190	Unconfirmed TB	SAA4
13.2836	C191	Unlikely TB	CRP
12.6173	C191	Unlikely TB	SAA1
11.923	C191	Unlikely TB	SAA2
15.1779	C191	Unlikely TB	SAA2
11.3252	C191	Unlikely TB	SAA4
11.7149	C192	Unconfirmed TB	CRP
10.3218	C192	Unconfirmed TB	SAA1
10.373	C192	Unconfirmed TB	SAA2
12.7284	C192	Unconfirmed TB	SAA2
12.4578	C192	Unconfirmed TB	SAA4
10.2694	C193	Unlikely TB	CRP
9.52685	C193	Unlikely TB	SAA1
10.699	C193	Unlikely TB	SAA2
9.36446	C193	Unlikely TB	SAA2
10.9871	C193	Unlikely TB	SAA4
12.0202	C194	Unlikely TB	CRP
9.79922	C194	Unlikely TB	SAA1
9.40239	C194	Unlikely TB	SAA2
11.8559	C194	Unlikely TB	SAA2
13.0487	C194	Unlikely TB	SAA4
12.6447	C195	Unlikely TB	CRP
10.6297	C195	Unlikely TB	SAA1
11.3291	C195	Unlikely TB	SAA2
13.8602	C195	Unlikely TB	SAA2
11.7265	C195	Unlikely TB	SAA4
15.893	C196	Unconfirmed TB	CRP
13.5888	C196	Unconfirmed TB	SAA1
16.1346	C196	Unconfirmed TB	SAA2
19.4638	C196	Unconfirmed TB	SAA2
11.8382	C196	Unconfirmed TB	SAA4
11.146	C197	Unlikely TB	CRP
11.4501	C197	Unlikely TB	SAA1
11.9082	C197	Unlikely TB	SAA2
13.4638	C197	Unlikely TB	SAA2
11.9839	C197	Unlikely TB	SAA4
12.5868	C198	Unlikely TB	CRP
12.9009	C198	Unlikely TB	SAA1
13.1989	C198	Unlikely TB	SAA2
16.103	C198	Unlikely TB	SAA2
11.7939	C198	Unlikely TB	SAA4
10.0318	C199	Unlikely TB	CRP
9.96623	C199	Unlikely TB	SAA1
10.1677	C199	Unlikely TB	SAA2
12.0125	C199	Unlikely TB	SAA2
12.4562	C199	Unlikely TB	SAA4
12.5933	C200	Unconfirmed TB	CRP
13.1847	C200	Unconfirmed TB	SAA1
12.2525	C200	Unconfirmed TB	SAA2
16.307	C200	Unconfirmed TB	SAA2
11.5122	C200	Unconfirmed TB	SAA4
14.2095	C201	Unlikely TB	CRP
11.0077	C201	Unlikely TB	SAA1
13.976	C201	Unlikely TB	SAA2
17.0359	C201	Unlikely TB	SAA2
13.4048	C201	Unlikely TB	SAA4
14.6724	C202	Unlikely TB	CRP
14.6474	C202	Unlikely TB	SAA1
14.4147	C202	Unlikely TB	SAA2
18.254	C202	Unlikely TB	SAA2
12.0919	C202	Unlikely TB	SAA4
9.78972	C203	Unlikely TB	CRP
9.6616	C203	Unlikely TB	SAA1
9.66059	C203	Unlikely TB	SAA2
10.951	C203	Unlikely TB	SAA2
11.8607	C203	Unlikely TB	SAA4
11.8787	C204	Unlikely TB	CRP
10.45	C204	Unlikely TB	SAA1
10.5403	C204	Unlikely TB	SAA2
12.5157	C204	Unlikely TB	SAA2
11.4141	C204	Unlikely TB	SAA4
12.3414	C205	Unlikely TB	CRP
10.4469	C205	Unlikely TB	SAA1
11.1594	C205	Unlikely TB	SAA2
14.8203	C205	Unlikely TB	SAA2
12.4803	C205	Unlikely TB	SAA4
9.15246	C206	Unlikely TB	CRP
9.90417	C206	Unlikely TB	SAA1
9.78281	C206	Unlikely TB	SAA2
11.4841	C206	Unlikely TB	SAA2
12.2978	C206	Unlikely TB	SAA4
12.998	C207	Unconfirmed TB	CRP
11.2555	C207	Unconfirmed TB	SAA1
12.0685	C207	Unconfirmed TB	SAA2
14.9859	C207	Unconfirmed TB	SAA2
11.6206	C207	Unconfirmed TB	SAA4
9.90015	C208	Unlikely TB	CRP
9.26737	C208	Unlikely TB	SAA1
11.0271	C208	Unlikely TB	SAA2
9.19725	C208	Unlikely TB	SAA2
12.2669	C208	Unlikely TB	SAA4
12.1173	C209	Unconfirmed TB	CRP
10.1958	C209	Unconfirmed TB	SAA1
10.7094	C209	Unconfirmed TB	SAA2
13.7054	C209	Unconfirmed TB	SAA2
12.2638	C209	Unconfirmed TB	SAA4
9.76788	C210	Unlikely TB	CRP
9.18546	C210	Unlikely TB	SAA1
9.75216	C210	Unlikely TB	SAA2
9.26369	C210	Unlikely TB	SAA2
11.7415	C210	Unlikely TB	SAA4
12.384	C211	Unlikely TB	CRP
9.81153	C211	Unlikely TB	SAA1
10.049	C211	Unlikely TB	SAA2
12.564	C211	Unlikely TB	SAA2
12.8308	C211	Unlikely TB	SAA4
12.3938	C212	Unlikely TB	CRP
11.0714	C212	Unlikely TB	SAA1
11.243	C212	Unlikely TB	SAA2
12.8747	C212	Unlikely TB	SAA2
11.5217	C212	Unlikely TB	SAA4
12.5245	C213	Confirmed TB	CRP
10.0719	C213	Confirmed TB	SAA1
11.4885	C213	Confirmed TB	SAA2
12.6552	C213	Confirmed TB	SAA2
12.1175	C213	Confirmed TB	SAA4
13.0437	C214	Unconfirmed TB	CRP
11.4837	C214	Unconfirmed TB	SAA1
13.4978	C214	Unconfirmed TB	SAA2
15.7922	C214	Unconfirmed TB	SAA2
12.3617	C214	Unconfirmed TB	SAA4
10.6663	C215	Unlikely TB	CRP
9.74976	C215	Unlikely TB	SAA1
10.2294	C215	Unlikely TB	SAA2
9.81195	C215	Unlikely TB	SAA2
11.8535	C215	Unlikely TB	SAA4
12.763	C216	Unlikely TB	CRP
10.7695	C216	Unlikely TB	SAA1
13.5863	C216	Unlikely TB	SAA2
17.056	C216	Unlikely TB	SAA2
12.7148	C216	Unlikely TB	SAA4
13.0466	C217	Confirmed TB	CRP
10.9081	C217	Confirmed TB	SAA1
11.6844	C217	Confirmed TB	SAA2
15.6619	C217	Confirmed TB	SAA2
11.6314	C217	Confirmed TB	SAA4
11.0781	C218	Unlikely TB	CRP
10.5275	C218	Unlikely TB	SAA1
10.6778	C218	Unlikely TB	SAA2
13.2786	C218	Unlikely TB	SAA2
12.5024	C218	Unlikely TB	SAA4
10.383	C219	Unconfirmed TB	CRP
9.80748	C219	Unconfirmed TB	SAA1
10.8181	C219	Unconfirmed TB	SAA2
9.74019	C219	Unconfirmed TB	SAA2
11.7538	C219	Unconfirmed TB	SAA4
13.0757	C220	Unlikely TB	CRP
13.7245	C220	Unlikely TB	SAA1
13.5746	C220	Unlikely TB	SAA2
16.5164	C220	Unlikely TB	SAA2
11.3083	C220	Unlikely TB	SAA4
11.2643	C221	Unlikely TB	CRP
9.86796	C221	Unlikely TB	SAA1
10.523	C221	Unlikely TB	SAA2
12.9713	C221	Unlikely TB	SAA2
12.4869	C221	Unlikely TB	SAA4
11.5383	C222	Unlikely TB	CRP
9.05531	C222	Unlikely TB	SAA1
9.8528	C222	Unlikely TB	SAA2
9.10974	C222	Unlikely TB	SAA2
11.7659	C222	Unlikely TB	SAA4
9.74637	C223	Unlikely TB	CRP
9.13507	C223	Unlikely TB	SAA1
10.0285	C223	Unlikely TB	SAA2
8.64645	C223	Unlikely TB	SAA2
12.538	C223	Unlikely TB	SAA4
10.3871	C224	Unlikely TB	CRP
9.63503	C224	Unlikely TB	SAA1
10.0427	C224	Unlikely TB	SAA2
11.8211	C224	Unlikely TB	SAA2
11.6372	C224	Unlikely TB	SAA4
11.4166	C225	Confirmed TB	CRP
9.09572	C225	Confirmed TB	SAA1
9.82234	C225	Confirmed TB	SAA2
9.4241	C225	Confirmed TB	SAA2
13.4745	C225	Confirmed TB	SAA4
10.6289	C226	Unlikely TB	CRP
9.51129	C226	Unlikely TB	SAA1
11.2501	C226	Unlikely TB	SAA2
9.47278	C226	Unlikely TB	SAA2
11.7552	C226	Unlikely TB	SAA4
9.36786	C227	Unlikely TB	CRP
9.09812	C227	Unlikely TB	SAA1
9.63907	C227	Unlikely TB	SAA2
10.0552	C227	Unlikely TB	SAA2
12.1894	C227	Unlikely TB	SAA4
11.0626	C228	Unlikely TB	CRP
10.5467	C228	Unlikely TB	SAA1
10.2214	C228	Unlikely TB	SAA2
12.3456	C228	Unlikely TB	SAA2
12.6768	C228	Unlikely TB	SAA4
9.8885	C229	Unconfirmed TB	CRP
9.49249	C229	Unconfirmed TB	SAA1
10.1814	C229	Unconfirmed TB	SAA2
11.8374	C229	Unconfirmed TB	SAA2
11.293	C229	Unconfirmed TB	SAA4
13.1884	C230	Unlikely TB	CRP
10.7778	C230	Unlikely TB	SAA1
10.8409	C230	Unlikely TB	SAA2
14.9033	C230	Unlikely TB	SAA2
11.6895	C230	Unlikely TB	SAA4
9.81238	C231	Unlikely TB	CRP
11.4152	C231	Unlikely TB	SAA1
12.1225	C231	Unlikely TB	SAA2
14.2953	C231	Unlikely TB	SAA2
12.457	C231	Unlikely TB	SAA4
9.53029	C232	Unlikely TB	CRP
9.70794	C232	Unlikely TB	SAA1
10.1917	C232	Unlikely TB	SAA2
9.35657	C232	Unlikely TB	SAA2
10.3238	C232	Unlikely TB	SAA4
11.4262	C233	Unlikely TB	CRP
10.3764	C233	Unlikely TB	SAA1
10.8692	C233	Unlikely TB	SAA2
13.075	C233	Unlikely TB	SAA2
12.4559	C233	Unlikely TB	SAA4
9.48718	C234	Unlikely TB	CRP
9.97774	C234	Unlikely TB	SAA1
8.98321	C234	Unlikely TB	SAA2
11.7893	C234	Unlikely TB	SAA2
13.1518	C234	Unlikely TB	SAA4
9.72893	C235	Unlikely TB	CRP
8.94787	C235	Unlikely TB	SAA1
10.1125	C235	Unlikely TB	SAA2
10.186	C235	Unlikely TB	SAA2
13.5734	C235	Unlikely TB	SAA4
12.6549	C236	Unlikely TB	CRP
12.5408	C236	Unlikely TB	SAA1
12.8521	C236	Unlikely TB	SAA2
15.3189	C236	Unlikely TB	SAA2
13.6168	C236	Unlikely TB	SAA4
9.50834	C237	Unlikely TB	CRP
9.19674	C237	Unlikely TB	SAA1
9.54952	C237	Unlikely TB	SAA2
9.2921	C237	Unlikely TB	SAA2
13.6343	C237	Unlikely TB	SAA4
11.2681	C238	Unlikely TB	CRP
13.1054	C238	Unlikely TB	SAA1
12.1164	C238	Unlikely TB	SAA2
16.6498	C238	Unlikely TB	SAA2
12.75	C238	Unlikely TB	SAA4
9.3291	C239	Unlikely TB	CRP
10.0759	C239	Unlikely TB	SAA1
10.2504	C239	Unlikely TB	SAA2
9.64973	C239	Unlikely TB	SAA2
12.8976	C239	Unlikely TB	SAA4
14.2447	C240	Unlikely TB	CRP
13.3623	C240	Unlikely TB	SAA1
14.3001	C240	Unlikely TB	SAA2
17.8173	C240	Unlikely TB	SAA2
12.5458	C240	Unlikely TB	SAA4
13.7532	C241	Unlikely TB	CRP
10.0579	C241	Unlikely TB	SAA1
14.5711	C241	Unlikely TB	SAA2
16.3608	C241	Unlikely TB	SAA2
13.2598	C241	Unlikely TB	SAA4
12.8096	C243	Unconfirmed TB	CRP
10.5997	C243	Unconfirmed TB	SAA1
10.379	C243	Unconfirmed TB	SAA2
13.0225	C243	Unconfirmed TB	SAA2
13.2455	C243	Unconfirmed TB	SAA4
12.1498	C244	Unlikely TB	CRP
12.1995	C244	Unlikely TB	SAA1
13.443	C244	Unlikely TB	SAA2
15.7656	C244	Unlikely TB	SAA2
14.2368	C244	Unlikely TB	SAA4
9.35552	C245	Unlikely TB	CRP
8.9514	C245	Unlikely TB	SAA1
9.66052	C245	Unlikely TB	SAA2
9.19036	C245	Unlikely TB	SAA2
13.1638	C245	Unlikely TB	SAA4
11.728	C246	Unlikely TB	CRP
11.2834	C246	Unlikely TB	SAA1
11.3545	C246	Unlikely TB	SAA2
13.9324	C246	Unlikely TB	SAA2
12.4359	C246	Unlikely TB	SAA4
11.0874	C247	Unlikely TB	CRP
10.6769	C247	Unlikely TB	SAA1
10.1058	C247	Unlikely TB	SAA2
12.9171	C247	Unlikely TB	SAA2
12.4254	C247	Unlikely TB	SAA4
9.84733	C248	Unlikely TB	CRP
9.40584	C248	Unlikely TB	SAA1
9.96282	C248	Unlikely TB	SAA2
9.0811	C248	Unlikely TB	SAA2
12.5567	C248	Unlikely TB	SAA4
14.5183	C249	Unconfirmed TB	CRP
11.6557	C249	Unconfirmed TB	SAA1
14.1163	C249	Unconfirmed TB	SAA2
17.1353	C249	Unconfirmed TB	SAA2
13.5363	C249	Unconfirmed TB	SAA4
12.8615	C250	Confirmed TB	CRP
11.216	C250	Confirmed TB	SAA1
12.4471	C250	Confirmed TB	SAA2
14.7329	C250	Confirmed TB	SAA2
12.3458	C250	Confirmed TB	SAA4
10.651	C251	Unconfirmed TB	CRP
9.38481	C251	Unconfirmed TB	SAA1
10.6178	C251	Unconfirmed TB	SAA2
10.0996	C251	Unconfirmed TB	SAA2
12.7659	C251	Unconfirmed TB	SAA4
11.7321	C252	Unlikely TB	CRP
10.0977	C252	Unlikely TB	SAA1
13.1189	C252	Unlikely TB	SAA2
14.8356	C252	Unlikely TB	SAA2
13.6723	C252	Unlikely TB	SAA4
9.92706	C253	Unlikely TB	CRP
8.62403	C253	Unlikely TB	SAA1
10.5795	C253	Unlikely TB	SAA2
9.07253	C253	Unlikely TB	SAA2
12.8177	C253	Unlikely TB	SAA4
9.89232	C254	Unconfirmed TB	CRP
9.33022	C254	Unconfirmed TB	SAA1
9.57959	C254	Unconfirmed TB	SAA2
8.51351	C254	Unconfirmed TB	SAA2
13.2979	C254	Unconfirmed TB	SAA4
9.20783	C255	Unlikely TB	CRP
9.56518	C255	Unlikely TB	SAA1
10.2673	C255	Unlikely TB	SAA2
11.1807	C255	Unlikely TB	SAA2
11.7138	C255	Unlikely TB	SAA4
10.2456	C256	Unlikely TB	CRP
10.4679	C256	Unlikely TB	SAA1
10.7738	C256	Unlikely TB	SAA2
12.4418	C256	Unlikely TB	SAA2
11.3616	C256	Unlikely TB	SAA4
14.571	C257	Unlikely TB	CRP
10.2576	C257	Unlikely TB	SAA1
16.1502	C257	Unlikely TB	SAA2
17.3974	C257	Unlikely TB	SAA2
14.0656	C257	Unlikely TB	SAA4
9.75022	C258	Unlikely TB	CRP
10.247	C258	Unlikely TB	SAA1
9.87215	C258	Unlikely TB	SAA2
11.9848	C258	Unlikely TB	SAA2
11.6698	C258	Unlikely TB	SAA4
9.63136	C259	Unconfirmed TB	CRP
9.19226	C259	Unconfirmed TB	SAA1
9.73173	C259	Unconfirmed TB	SAA2
11.2755	C259	Unconfirmed TB	SAA2
11.9602	C259	Unconfirmed TB	SAA4
10.5877	C260	Unconfirmed TB	CRP
9.63203	C260	Unconfirmed TB	SAA1
10.7116	C260	Unconfirmed TB	SAA2
12.6853	C260	Unconfirmed TB	SAA2
13.0303	C260	Unconfirmed TB	SAA4
13.0745	C261	Confirmed TB	CRP
12.2996	C261	Confirmed TB	SAA1
13.2917	C261	Confirmed TB	SAA2
16.4211	C261	Confirmed TB	SAA2
13.2294	C261	Confirmed TB	SAA4
12.6702	C262	Confirmed TB	CRP
8.88455	C262	Confirmed TB	SAA1
11.6801	C262	Confirmed TB	SAA2
12.5698	C262	Confirmed TB	SAA2
12.6324	C262	Confirmed TB	SAA4
11.9865	C263	Unlikely TB	CRP
9.35496	C263	Unlikely TB	SAA1
10.1097	C263	Unlikely TB	SAA2
11.9945	C263	Unlikely TB	SAA2
11.8039	C263	Unlikely TB	SAA4
9.94954	C264	Unlikely TB	CRP
9.26589	C264	Unlikely TB	SAA1
9.48202	C264	Unlikely TB	SAA2
8.48256	C264	Unlikely TB	SAA2
11.9762	C264	Unlikely TB	SAA4
9.81556	C265	Unlikely TB	CRP
10.712	C265	Unlikely TB	SAA1
10.2704	C265	Unlikely TB	SAA2
9.66448	C265	Unlikely TB	SAA2
12.7018	C265	Unlikely TB	SAA4
14.7334	C266	Confirmed TB	CRP
10.5391	C266	Confirmed TB	SAA1
14.537	C266	Confirmed TB	SAA2
16.2187	C266	Confirmed TB	SAA2
13.1702	C266	Confirmed TB	SAA4
11.748	C267	Unlikely TB	CRP
12.8722	C267	Unlikely TB	SAA1
12.196	C267	Unlikely TB	SAA2
15.1115	C267	Unlikely TB	SAA2
12.3291	C267	Unlikely TB	SAA4
9.63029	C268	Unconfirmed TB	CRP
9.10506	C268	Unconfirmed TB	SAA1
9.69939	C268	Unconfirmed TB	SAA2
9.16694	C268	Unconfirmed TB	SAA2
13.8175	C268	Unconfirmed TB	SAA4
9.48507	C269	Unlikely TB	CRP
8.98786	C269	Unlikely TB	SAA1
10.0434	C269	Unlikely TB	SAA2
12.3925	C269	Unlikely TB	SAA2
12.5626	C269	Unlikely TB	SAA4
10.6948	C270	Confirmed TB	CRP
9.81815	C270	Confirmed TB	SAA1
10.8071	C270	Confirmed TB	SAA2
12.3064	C270	Confirmed TB	SAA2
12.9844	C270	Confirmed TB	SAA4
10.2745	C271	Unlikely TB	CRP
10.1632	C271	Unlikely TB	SAA1
10.5774	C271	Unlikely TB	SAA2
12.2424	C271	Unlikely TB	SAA2
11.5993	C271	Unlikely TB	SAA4
15.0024	C272	Unconfirmed TB	CRP
14.2018	C272	Unconfirmed TB	SAA1
15.6574	C272	Unconfirmed TB	SAA2
17.6987	C272	Unconfirmed TB	SAA2
14.336	C272	Unconfirmed TB	SAA4
14.5484	C273	Confirmed TB	CRP
12.1974	C273	Confirmed TB	SAA1
13.7442	C273	Confirmed TB	SAA2
18.0482	C273	Confirmed TB	SAA2
13.2415	C273	Confirmed TB	SAA4
9.85293	C274	Unconfirmed TB	CRP
8.93085	C274	Unconfirmed TB	SAA1
11.3338	C274	Unconfirmed TB	SAA2
11.483	C274	Unconfirmed TB	SAA2
12.111	C274	Unconfirmed TB	SAA4
8.78268	C275	Confirmed TB	CRP
8.49846	C275	Confirmed TB	SAA1
9.66887	C275	Confirmed TB	SAA2
8.4707	C275	Confirmed TB	SAA2
11.6173	C275	Confirmed TB	SAA4
10.0614	C276	Unconfirmed TB	CRP
9.67947	C276	Unconfirmed TB	SAA1
10.1716	C276	Unconfirmed TB	SAA2
12.0594	C276	Unconfirmed TB	SAA2
11.7012	C276	Unconfirmed TB	SAA4
9.99944	C277	Unlikely TB	CRP
10.2928	C277	Unlikely TB	SAA1
10.6065	C277	Unlikely TB	SAA2
12.6967	C277	Unlikely TB	SAA2
11.7594	C277	Unlikely TB	SAA4
10.1769	C278	Unlikely TB	CRP
10.3171	C278	Unlikely TB	SAA1
9.91528	C278	Unlikely TB	SAA2
9.6544	C278	Unlikely TB	SAA2
12.1575	C278	Unlikely TB	SAA4
9.72751	C279	Unlikely TB	CRP
10.0087	C279	Unlikely TB	SAA1
10.3147	C279	Unlikely TB	SAA2
12.0334	C279	Unlikely TB	SAA2
12.4294	C279	Unlikely TB	SAA4
13.2883	C280	Confirmed TB	CRP
10.7738	C280	Confirmed TB	SAA1
14.9281	C280	Confirmed TB	SAA2
17.6553	C280	Confirmed TB	SAA2
13.6369	C280	Confirmed TB	SAA4
9.55262	C281	Unlikely TB	CRP
9.24189	C281	Unlikely TB	SAA1
10.0206	C281	Unlikely TB	SAA2
8.80292	C281	Unlikely TB	SAA2
13.1132	C281	Unlikely TB	SAA4
9.23353	C282	Unconfirmed TB	CRP
9.07263	C282	Unconfirmed TB	SAA1
10.1494	C282	Unconfirmed TB	SAA2
9.58052	C282	Unconfirmed TB	SAA2
12.8131	C282	Unconfirmed TB	SAA4
11.7812	C283	Confirmed TB	CRP
12.7177	C283	Confirmed TB	SAA1
11.6964	C283	Confirmed TB	SAA2
15.0155	C283	Confirmed TB	SAA2
13.2625	C283	Confirmed TB	SAA4
10.5346	C284	Unconfirmed TB	CRP
10.0039	C284	Unconfirmed TB	SAA1
11.3404	C284	Unconfirmed TB	SAA2
13.7306	C284	Unconfirmed TB	SAA2
13.6009	C284	Unconfirmed TB	SAA4
10.7788	C285	Unconfirmed TB	CRP
10.4026	C285	Unconfirmed TB	SAA1
10.2267	C285	Unconfirmed TB	SAA2
12.6756	C285	Unconfirmed TB	SAA2
13.0762	C285	Unconfirmed TB	SAA4
9.15516	C286	Unlikely TB	CRP
9.96197	C286	Unlikely TB	SAA1
9.37856	C286	Unlikely TB	SAA2
8.96171	C286	Unlikely TB	SAA2
12.3563	C286	Unlikely TB	SAA4
9.44306	C287	Confirmed TB	CRP
9.74903	C287	Confirmed TB	SAA1
10.11	C287	Confirmed TB	SAA2
9.96577	C287	Confirmed TB	SAA2
13.2104	C287	Confirmed TB	SAA4
9.6664	C288	Unlikely TB	CRP
10.797	C288	Unlikely TB	SAA1
10.1754	C288	Unlikely TB	SAA2
12.3565	C288	Unlikely TB	SAA2
12.9868	C288	Unlikely TB	SAA4
13.0059	C289	Confirmed TB	CRP
10.9186	C289	Confirmed TB	SAA1
12.7369	C289	Confirmed TB	SAA2
16.3284	C289	Confirmed TB	SAA2
13.1199	C289	Confirmed TB	SAA4
12.8904	C290	Unconfirmed TB	CRP
12.9741	C290	Unconfirmed TB	SAA1
13.9833	C290	Unconfirmed TB	SAA2
17.3643	C290	Unconfirmed TB	SAA2
12.9486	C290	Unconfirmed TB	SAA4
10.0636	C291	Unlikely TB	CRP
9.38044	C291	Unlikely TB	SAA1
11.2688	C291	Unlikely TB	SAA2
12.993	C291	Unlikely TB	SAA2
13.0062	C291	Unlikely TB	SAA4
9.75062	C292	Unlikely TB	CRP
9.04713	C292	Unlikely TB	SAA1
10.1761	C292	Unlikely TB	SAA2
10.0152	C292	Unlikely TB	SAA2
11.3306	C292	Unlikely TB	SAA4
10.3562	C293	Confirmed TB	CRP
11.7076	C293	Confirmed TB	SAA1
14.1051	C293	Confirmed TB	SAA2
14.9673	C293	Confirmed TB	SAA2
13.4701	C293	Confirmed TB	SAA4
9.79558	C294	Unlikely TB	CRP
8.89774	C294	Unlikely TB	SAA1
9.82814	C294	Unlikely TB	SAA2
9.91355	C294	Unlikely TB	SAA2
11.7548	C294	Unlikely TB	SAA4
10.2044	C295	Unlikely TB	CRP
9.26161	C295	Unlikely TB	SAA1
9.68899	C295	Unlikely TB	SAA2
9.24522	C295	Unlikely TB	SAA2
13.8787	C295	Unlikely TB	SAA4
14.2693	C296	Unlikely TB	CRP
14.8472	C296	Unlikely TB	SAA1
13.3548	C296	Unlikely TB	SAA2
17.8846	C296	Unlikely TB	SAA2
11.6168	C296	Unlikely TB	SAA4
10.1967	C297	Unlikely TB	CRP
10.1942	C297	Unlikely TB	SAA1
10.4121	C297	Unlikely TB	SAA2
12.7573	C297	Unlikely TB	SAA2
11.5525	C297	Unlikely TB	SAA4
9.30247	C298	Unlikely TB	CRP
9.45472	C298	Unlikely TB	SAA1
9.72172	C298	Unlikely TB	SAA2
8.67369	C298	Unlikely TB	SAA2
12.0696	C298	Unlikely TB	SAA4
9.76444	C299	Confirmed TB	CRP
10.2914	C299	Confirmed TB	SAA1
10.3899	C299	Confirmed TB	SAA2
9.10628	C299	Confirmed TB	SAA2
13.3739	C299	Confirmed TB	SAA4
10.4161	C300	Unconfirmed TB	CRP
9.89625	C300	Unconfirmed TB	SAA1
10.8404	C300	Unconfirmed TB	SAA2
12.812	C300	Unconfirmed TB	SAA2
12.7676	C300	Unconfirmed TB	SAA4
10.3063	C301	Confirmed TB	CRP
10.2302	C301	Confirmed TB	SAA1
10.6252	C301	Confirmed TB	SAA2
13.6341	C301	Confirmed TB	SAA2
13.3689	C301	Confirmed TB	SAA4
10.2367	C302	Confirmed TB	CRP
10.6639	C302	Confirmed TB	SAA1
11.1451	C302	Confirmed TB	SAA2
13.2346	C302	Confirmed TB	SAA2
13.5727	C302	Confirmed TB	SAA4
10.8939	C303	Unconfirmed TB	CRP
10.4056	C303	Unconfirmed TB	SAA1
10.7525	C303	Unconfirmed TB	SAA2
12.698	C303	Unconfirmed TB	SAA2
13.6427	C303	Unconfirmed TB	SAA4
9.30782	C304	Unlikely TB	CRP
9.51358	C304	Unlikely TB	SAA1
10.0275	C304	Unlikely TB	SAA2
12.2224	C304	Unlikely TB	SAA2
11.3835	C304	Unlikely TB	SAA4
10.0599	C305	Unconfirmed TB	CRP
10.3331	C305	Unconfirmed TB	SAA1
9.86589	C305	Unconfirmed TB	SAA2
8.6704	C305	Unconfirmed TB	SAA2
11.2699	C305	Unconfirmed TB	SAA4
12.6275	C306	Unlikely TB	CRP
10.5753	C306	Unlikely TB	SAA1
14.3611	C306	Unlikely TB	SAA2
17.5154	C306	Unlikely TB	SAA2
12.0079	C306	Unlikely TB	SAA4
10.0656	C307	Unconfirmed TB	CRP
10.8815	C307	Unconfirmed TB	SAA1
10.9353	C307	Unconfirmed TB	SAA2
14.4502	C307	Unconfirmed TB	SAA2
12.302	C307	Unconfirmed TB	SAA4
9.46083	C308	Unconfirmed TB	CRP
10.4059	C308	Unconfirmed TB	SAA1
10.0731	C308	Unconfirmed TB	SAA2
12.0272	C308	Unconfirmed TB	SAA2
11.7319	C308	Unconfirmed TB	SAA4
9.19911	C309	Unconfirmed TB	CRP
9.36868	C309	Unconfirmed TB	SAA1
9.73856	C309	Unconfirmed TB	SAA2
9.10799	C309	Unconfirmed TB	SAA2
12.8392	C309	Unconfirmed TB	SAA4
9.14648	C310	Unconfirmed TB	CRP
9.23312	C310	Unconfirmed TB	SAA1
9.71349	C310	Unconfirmed TB	SAA2
9.09384	C310	Unconfirmed TB	SAA2
12.528	C310	Unconfirmed TB	SAA4
14.1485	C311	Unlikely TB	CRP
13.3823	C311	Unlikely TB	SAA1
13.4216	C311	Unlikely TB	SAA2
17.7964	C311	Unlikely TB	SAA2
13.3849	C311	Unlikely TB	SAA4
9.29164	C312	Unconfirmed TB	CRP
9.78494	C312	Unconfirmed TB	SAA1
10.005	C312	Unconfirmed TB	SAA2
11.8259	C312	Unconfirmed TB	SAA2
11.7533	C312	Unconfirmed TB	SAA4
9.9943	C313	Unlikely TB	CRP
10.2908	C313	Unlikely TB	SAA1
10.2496	C313	Unlikely TB	SAA2
12.3458	C313	Unlikely TB	SAA2
12.6137	C313	Unlikely TB	SAA4
10.2523	C314	Unconfirmed TB	CRP
10.1338	C314	Unconfirmed TB	SAA1
11.5098	C314	Unconfirmed TB	SAA2
10.4834	C314	Unconfirmed TB	SAA2
12.4004	C314	Unconfirmed TB	SAA4
9.70062	C315	Unconfirmed TB	CRP
9.81765	C315	Unconfirmed TB	SAA1
10.1676	C315	Unconfirmed TB	SAA2
12.0804	C315	Unconfirmed TB	SAA2
12.0145	C315	Unconfirmed TB	SAA4
12.3093	C316	Confirmed TB	CRP
9.62999	C316	Confirmed TB	SAA1
13.4135	C316	Confirmed TB	SAA2
16.3483	C316	Confirmed TB	SAA2
12.8404	C316	Confirmed TB	SAA4
10.8812	C317	Confirmed TB	CRP
11.1591	C317	Confirmed TB	SAA1
11.4974	C317	Confirmed TB	SAA2
15.553	C317	Confirmed TB	SAA2
12.8462	C317	Confirmed TB	SAA4
9.53385	C318	Unconfirmed TB	CRP
9.59111	C318	Unconfirmed TB	SAA1
9.91448	C318	Unconfirmed TB	SAA2
11.9918	C318	Unconfirmed TB	SAA2
11.5176	C318	Unconfirmed TB	SAA4
10.0018	C319	Unconfirmed TB	CRP
11.5653	C319	Unconfirmed TB	SAA1
10.7878	C319	Unconfirmed TB	SAA2
14.4987	C319	Unconfirmed TB	SAA2
12.1283	C319	Unconfirmed TB	SAA4
9.95722	C320	Unconfirmed TB	CRP
9.79154	C320	Unconfirmed TB	SAA1
10.0079	C320	Unconfirmed TB	SAA2
12.065	C320	Unconfirmed TB	SAA2
12.2798	C320	Unconfirmed TB	SAA4
9.16058	C321	Unconfirmed TB	CRP
9.56299	C321	Unconfirmed TB	SAA1
9.47003	C321	Unconfirmed TB	SAA2
9.78361	C321	Unconfirmed TB	SAA2
12.2823	C321	Unconfirmed TB	SAA4
10.2632	C322	Unconfirmed TB	CRP
11.9033	C322	Unconfirmed TB	SAA1
11.3911	C322	Unconfirmed TB	SAA2
15.1702	C322	Unconfirmed TB	SAA2
12.0348	C322	Unconfirmed TB	SAA4
9.41955	C323	Unconfirmed TB	CRP
9.25613	C323	Unconfirmed TB	SAA1
9.42132	C323	Unconfirmed TB	SAA2
10.0718	C323	Unconfirmed TB	SAA2
12.5194	C323	Unconfirmed TB	SAA4
9.64156	C324	Unconfirmed TB	CRP
9.48622	C324	Unconfirmed TB	SAA1
9.65313	C324	Unconfirmed TB	SAA2
9.67829	C324	Unconfirmed TB	SAA2
12.4071	C324	Unconfirmed TB	SAA4
11.1441	C325	Unconfirmed TB	CRP
11.5504	C325	Unconfirmed TB	SAA1
12.0701	C325	Unconfirmed TB	SAA2
15.515	C325	Unconfirmed TB	SAA2
12.3984	C325	Unconfirmed TB	SAA4
9.10191	C326	Unconfirmed TB	CRP
9.23451	C326	Unconfirmed TB	SAA1
9.50561	C326	Unconfirmed TB	SAA2
7.82523	C326	Unconfirmed TB	SAA2
12.5359	C326	Unconfirmed TB	SAA4
9.21852	C327	Unconfirmed TB	CRP
10.4391	C327	Unconfirmed TB	SAA1
9.62343	C327	Unconfirmed TB	SAA2
11.7911	C327	Unconfirmed TB	SAA2
12.2009	C327	Unconfirmed TB	SAA4
8.98192	C328	Unconfirmed TB	CRP
9.86324	C328	Unconfirmed TB	SAA1
9.69204	C328	Unconfirmed TB	SAA2
9.17233	C328	Unconfirmed TB	SAA2
13.0182	C328	Unconfirmed TB	SAA4
9.43327	C329	Unconfirmed TB	CRP
9.7556	C329	Unconfirmed TB	SAA1
9.91235	C329	Unconfirmed TB	SAA2
9.52932	C329	Unconfirmed TB	SAA2
13.0871	C329	Unconfirmed TB	SAA4
10.9922	C330	Unconfirmed TB	CRP
12.5118	C330	Unconfirmed TB	SAA1
12.1938	C330	Unconfirmed TB	SAA2
16.4948	C330	Unconfirmed TB	SAA2
12.3597	C330	Unconfirmed TB	SAA4
11.5419	C331	Unconfirmed TB	CRP
12.9934	C331	Unconfirmed TB	SAA1
13.2804	C331	Unconfirmed TB	SAA2
16.1183	C331	Unconfirmed TB	SAA2
12.9424	C331	Unconfirmed TB	SAA4
9.44609	C333	Unconfirmed TB	CRP
9.39389	C333	Unconfirmed TB	SAA1
9.31883	C333	Unconfirmed TB	SAA2
8.25379	C333	Unconfirmed TB	SAA2
13.5081	C333	Unconfirmed TB	SAA4
12.5819	C334	Unconfirmed TB	CRP
12.9529	C334	Unconfirmed TB	SAA1
14.0673	C334	Unconfirmed TB	SAA2
16.3956	C334	Unconfirmed TB	SAA2
14.0331	C334	Unconfirmed TB	SAA4
10.6261	C335	Unconfirmed TB	CRP
13.0622	C335	Unconfirmed TB	SAA1
12.5261	C335	Unconfirmed TB	SAA2
15.8128	C335	Unconfirmed TB	SAA2
14.5039	C335	Unconfirmed TB	SAA4
10.0264	C336	Unconfirmed TB	CRP
11.7071	C336	Unconfirmed TB	SAA1
11.044	C336	Unconfirmed TB	SAA2
13.5183	C336	Unconfirmed TB	SAA2
12.5295	C336	Unconfirmed TB	SAA4
14.3631	C337	Unconfirmed TB	CRP
13.1787	C337	Unconfirmed TB	SAA1
12.8409	C337	Unconfirmed TB	SAA2
17.3731	C337	Unconfirmed TB	SAA2
11.8744	C337	Unconfirmed TB	SAA4
9.72832	C338	Unconfirmed TB	CRP
9.51052	C338	Unconfirmed TB	SAA1
9.42527	C338	Unconfirmed TB	SAA2
10.5407	C338	Unconfirmed TB	SAA2
12.1583	C338	Unconfirmed TB	SAA4
9.66702	C339	Unconfirmed TB	CRP
8.93757	C339	Unconfirmed TB	SAA1
9.74024	C339	Unconfirmed TB	SAA2
9.9774	C339	Unconfirmed TB	SAA2
11.6298	C339	Unconfirmed TB	SAA4
10.637	C340	Unconfirmed TB	CRP
11.1428	C340	Unconfirmed TB	SAA1
11.5815	C340	Unconfirmed TB	SAA2
15.8189	C340	Unconfirmed TB	SAA2
12.489	C340	Unconfirmed TB	SAA4
9.55455	C341	Unconfirmed TB	CRP
9.49707	C341	Unconfirmed TB	SAA1
9.92331	C341	Unconfirmed TB	SAA2
9.27512	C341	Unconfirmed TB	SAA2
11.6287	C341	Unconfirmed TB	SAA4
10.5378	C342	Unconfirmed TB	CRP
11.2935	C342	Unconfirmed TB	SAA1
10.6395	C342	Unconfirmed TB	SAA2
14.2515	C342	Unconfirmed TB	SAA2
12.1397	C342	Unconfirmed TB	SAA4
11.3437	C344	Unconfirmed TB	CRP
11.832	C344	Unconfirmed TB	SAA1
12.2981	C344	Unconfirmed TB	SAA2
16.2191	C344	Unconfirmed TB	SAA2
12.4602	C344	Unconfirmed TB	SAA4
9.34619	C345	Unconfirmed TB	CRP
9.20749	C345	Unconfirmed TB	SAA1
9.76718	C345	Unconfirmed TB	SAA2
9.65458	C345	Unconfirmed TB	SAA2
12.0496	C345	Unconfirmed TB	SAA4
9.2489	C346	Unconfirmed TB	CRP
10.0686	C346	Unconfirmed TB	SAA1
9.39543	C346	Unconfirmed TB	SAA2
8.88346	C346	Unconfirmed TB	SAA2
12.3576	C346	Unconfirmed TB	SAA4
9.86825	C347	Unconfirmed TB	CRP
9.23517	C347	Unconfirmed TB	SAA1
9.60407	C347	Unconfirmed TB	SAA2
9.60037	C347	Unconfirmed TB	SAA2
12.0998	C347	Unconfirmed TB	SAA4
9.79553	C348	Unconfirmed TB	CRP
9.54342	C348	Unconfirmed TB	SAA1
9.54057	C348	Unconfirmed TB	SAA2
8.7845	C348	Unconfirmed TB	SAA2
12.3548	C348	Unconfirmed TB	SAA4
9.38181	C349	Unconfirmed TB	CRP
9.40637	C349	Unconfirmed TB	SAA1
9.05565	C349	Unconfirmed TB	SAA2
9.20985	C349	Unconfirmed TB	SAA2
12.5344	C349	Unconfirmed TB	SAA4
11.8902	C350	Unconfirmed TB	CRP
13.8497	C350	Unconfirmed TB	SAA1
13.7901	C350	Unconfirmed TB	SAA2
17.0871	C350	Unconfirmed TB	SAA2
13.4247	C350	Unconfirmed TB	SAA4
10.4834	C351	Unconfirmed TB	CRP
10.548	C351	Unconfirmed TB	SAA1
10.139	C351	Unconfirmed TB	SAA2
12.8137	C351	Unconfirmed TB	SAA2
12.4612	C351	Unconfirmed TB	SAA4
9.5347	C352	Unconfirmed TB	CRP
9.56791	C352	Unconfirmed TB	SAA1
11.5764	C352	Unconfirmed TB	SAA2
13.9516	C352	Unconfirmed TB	SAA2
12.8614	C352	Unconfirmed TB	SAA4
10.1874	C353	Confirmed TB	CRP
11.1898	C353	Confirmed TB	SAA1
11.5236	C353	Confirmed TB	SAA2
15.3417	C353	Confirmed TB	SAA2
11.5446	C353	Confirmed TB	SAA4
12.9264	C354	Confirmed TB	CRP
14.0454	C354	Confirmed TB	SAA1
13.0575	C354	Confirmed TB	SAA2
17.6872	C354	Confirmed TB	SAA2
12.9155	C354	Confirmed TB	SAA4
10.4043	C355	Confirmed TB	CRP
12.2001	C355	Confirmed TB	SAA1
10.6372	C355	Confirmed TB	SAA2
14.4301	C355	Confirmed TB	SAA2
12.3135	C355	Confirmed TB	SAA4
11.7749	C356	Confirmed TB	CRP
14.8683	C356	Confirmed TB	SAA1
13.1231	C356	Confirmed TB	SAA2
17.9021	C356	Confirmed TB	SAA2
11.9207	C356	Confirmed TB	SAA4
10.8909	C357	Confirmed TB	CRP
13.0954	C357	Confirmed TB	SAA1
12.2182	C357	Confirmed TB	SAA2
16.9828	C357	Confirmed TB	SAA2
12.1652	C357	Confirmed TB	SAA4
9.22961	C358	Confirmed TB	CRP
9.06058	C358	Confirmed TB	SAA1
9.27121	C358	Confirmed TB	SAA2
9.12368	C358	Confirmed TB	SAA2
12.1699	C358	Confirmed TB	SAA4
9.81502	C359	Confirmed TB	CRP
9.56208	C359	Confirmed TB	SAA1
9.79988	C359	Confirmed TB	SAA2
9.22453	C359	Confirmed TB	SAA2
12.2368	C359	Confirmed TB	SAA4
9.32884	C360	Confirmed TB	CRP
9.17255	C360	Confirmed TB	SAA1
9.38292	C360	Confirmed TB	SAA2
8.88032	C360	Confirmed TB	SAA2
12.2312	C360	Confirmed TB	SAA4
9.1945	C361	Confirmed TB	CRP
10.2578	C361	Confirmed TB	SAA1
10.5148	C361	Confirmed TB	SAA2
13.4344	C361	Confirmed TB	SAA2
11.3068	C361	Confirmed TB	SAA4
9.50257	C362	Confirmed TB	CRP
9.04072	C362	Confirmed TB	SAA1
10.1274	C362	Confirmed TB	SAA2
7.94053	C362	Confirmed TB	SAA2
11.848	C362	Confirmed TB	SAA4
9.6479	C363	Confirmed TB	CRP
9.15832	C363	Confirmed TB	SAA1
9.90088	C363	Confirmed TB	SAA2
9.95674	C363	Confirmed TB	SAA2
11.8386	C363	Confirmed TB	SAA4
8.77836	C364	Confirmed TB	CRP
9.80251	C364	Confirmed TB	SAA1
9.12693	C364	Confirmed TB	SAA2
9.69478	C364	Confirmed TB	SAA2
12.5133	C364	Confirmed TB	SAA4
9.07254	C365	Confirmed TB	CRP
9.4316	C365	Confirmed TB	SAA1
9.26478	C365	Confirmed TB	SAA2
11.88	C365	Confirmed TB	SAA2
12.4667	C365	Confirmed TB	SAA4
9.16752	C367	Confirmed TB	CRP
10.4572	C367	Confirmed TB	SAA1
9.62841	C367	Confirmed TB	SAA2
12.2307	C367	Confirmed TB	SAA2
11.1439	C367	Confirmed TB	SAA4
10.0417	C368	Confirmed TB	CRP
11.5528	C368	Confirmed TB	SAA1
11.3281	C368	Confirmed TB	SAA2
14.8447	C368	Confirmed TB	SAA2
11.8351	C368	Confirmed TB	SAA4
9.50231	C369	Confirmed TB	CRP
9.30413	C369	Confirmed TB	SAA1
9.36618	C369	Confirmed TB	SAA2
9.50764	C369	Confirmed TB	SAA2
12.0213	C369	Confirmed TB	SAA4
11.2629	C370	Confirmed TB	CRP
13.4857	C370	Confirmed TB	SAA1
13.3693	C370	Confirmed TB	SAA2
16.0278	C370	Confirmed TB	SAA2
13.0594	C370	Confirmed TB	SAA4
9.87653	C371	Confirmed TB	CRP
9.65222	C371	Confirmed TB	SAA1
10.0248	C371	Confirmed TB	SAA2
9.80344	C371	Confirmed TB	SAA2
11.964	C371	Confirmed TB	SAA4
9.08609	C372	Confirmed TB	CRP
10.0193	C372	Confirmed TB	SAA1
9.88089	C372	Confirmed TB	SAA2
11.4651	C372	Confirmed TB	SAA2
12.4815	C372	Confirmed TB	SAA4
11.1966	C373	Confirmed TB	CRP
10.2282	C373	Confirmed TB	SAA1
11.4572	C373	Confirmed TB	SAA2
14.1603	C373	Confirmed TB	SAA2
11.9081	C373	Confirmed TB	SAA4
9.21962	C374	Confirmed TB	CRP
10.2792	C374	Confirmed TB	SAA1
9.07686	C374	Confirmed TB	SAA2
11.6688	C374	Confirmed TB	SAA2
13.5687	C374	Confirmed TB	SAA4
8.74014	C375	Confirmed TB	CRP
9.20197	C375	Confirmed TB	SAA1
10.5369	C375	Confirmed TB	SAA2
10.6573	C375	Confirmed TB	SAA2
12.2971	C375	Confirmed TB	SAA4
9.15144	C376	Confirmed TB	CRP
8.98532	C376	Confirmed TB	SAA1
9.90334	C376	Confirmed TB	SAA2
8.76363	C376	Confirmed TB	SAA2
12.4266	C376	Confirmed TB	SAA4
9.64838	C377	Confirmed TB	CRP
9.50152	C377	Confirmed TB	SAA1
10.0406	C377	Confirmed TB	SAA2
8.40033	C377	Confirmed TB	SAA2
11.195	C377	Confirmed TB	SAA4
11.2844	C378	Confirmed TB	CRP
10.1658	C378	Confirmed TB	SAA1
10.5476	C378	Confirmed TB	SAA2
12.7024	C378	Confirmed TB	SAA2
12.2249	C378	Confirmed TB	SAA4
9.3931	C379	Unlikely TB	CRP
10.4581	C379	Unlikely TB	SAA1
10.8864	C379	Unlikely TB	SAA2
12.6875	C379	Unlikely TB	SAA2
11.6376	C379	Unlikely TB	SAA4
10.1295	C380	Unlikely TB	CRP
10.8654	C380	Unlikely TB	SAA1
10.7184	C380	Unlikely TB	SAA2
13.7024	C380	Unlikely TB	SAA2
12.2719	C380	Unlikely TB	SAA4
9.06846	C381	Unlikely TB	CRP
10.4454	C381	Unlikely TB	SAA1
9.7944	C381	Unlikely TB	SAA2
11.6845	C381	Unlikely TB	SAA2
11.9924	C381	Unlikely TB	SAA4
10.3288	C382	Unlikely TB	CRP
11.1246	C382	Unlikely TB	SAA1
13.9373	C382	Unlikely TB	SAA2
16.8224	C382	Unlikely TB	SAA2
12.5137	C382	Unlikely TB	SAA4
9.50765	C383	Unlikely TB	CRP
9.67861	C383	Unlikely TB	SAA1
11.1543	C383	Unlikely TB	SAA2
12.2033	C383	Unlikely TB	SAA2
12.5234	C383	Unlikely TB	SAA4
9.53086	C384	Unlikely TB	CRP
10.3877	C384	Unlikely TB	SAA1
10.7869	C384	Unlikely TB	SAA2
13.0456	C384	Unlikely TB	SAA2
12.2318	C384	Unlikely TB	SAA4
9.85027	C385	Unlikely TB	CRP
10.2899	C385	Unlikely TB	SAA1
10.4845	C385	Unlikely TB	SAA2
12.6362	C385	Unlikely TB	SAA2
12.3435	C385	Unlikely TB	SAA4
9.26191	C386	Unlikely TB	CRP
9.6941	C386	Unlikely TB	SAA1
9.72781	C386	Unlikely TB	SAA2
9.63592	C386	Unlikely TB	SAA2
12.2388	C386	Unlikely TB	SAA4
8.9083	C387	Unlikely TB	CRP
10.6372	C387	Unlikely TB	SAA1
10.4044	C387	Unlikely TB	SAA2
14.3434	C387	Unlikely TB	SAA2
12.4638	C387	Unlikely TB	SAA4
10.6499	C388	Unlikely TB	CRP
10.815	C388	Unlikely TB	SAA1
12.5705	C388	Unlikely TB	SAA2
15.644	C388	Unlikely TB	SAA2
12.8217	C388	Unlikely TB	SAA4
9.43957	C389	Unlikely TB	CRP
9.65936	C389	Unlikely TB	SAA1
10.3131	C389	Unlikely TB	SAA2
11.9912	C389	Unlikely TB	SAA2
11.9438	C389	Unlikely TB	SAA4
9.94692	C390	Unlikely TB	CRP
10.1035	C390	Unlikely TB	SAA1
10.0231	C390	Unlikely TB	SAA2
11.695	C390	Unlikely TB	SAA2
11.3443	C390	Unlikely TB	SAA4
9.33112	C391	Unlikely TB	CRP
10.4159	C391	Unlikely TB	SAA1
10.1812	C391	Unlikely TB	SAA2
8.30461	C391	Unlikely TB	SAA2
11.3404	C391	Unlikely TB	SAA4
9.61753	C392	Unlikely TB	CRP
10.5096	C392	Unlikely TB	SAA1
10.1517	C392	Unlikely TB	SAA2
9.8171	C392	Unlikely TB	SAA2
11.5971	C392	Unlikely TB	SAA4
9.56029	C393	Unlikely TB	CRP
10.3588	C393	Unlikely TB	SAA1
10.1374	C393	Unlikely TB	SAA2
12.4128	C393	Unlikely TB	SAA2
12.3296	C393	Unlikely TB	SAA4
9.2731	C394	Unlikely TB	CRP
9.88083	C394	Unlikely TB	SAA1
9.5435	C394	Unlikely TB	SAA2
9.33302	C394	Unlikely TB	SAA2
12.1124	C394	Unlikely TB	SAA4
9.50226	C395	Unlikely TB	CRP
10.1247	C395	Unlikely TB	SAA1
9.45113	C395	Unlikely TB	SAA2
10.1618	C395	Unlikely TB	SAA2
13.3799	C395	Unlikely TB	SAA4
9.31136	C396	Unlikely TB	CRP
9.05234	C396	Unlikely TB	SAA1
10.064	C396	Unlikely TB	SAA2
8.83049	C396	Unlikely TB	SAA2
13.6897	C396	Unlikely TB	SAA4
11.7253	C397	Unlikely TB	CRP
12.78	C397	Unlikely TB	SAA1
12.2864	C397	Unlikely TB	SAA2
16.9341	C397	Unlikely TB	SAA2
13.4086	C397	Unlikely TB	SAA4
9.33538	C398	Unlikely TB	CRP
10.2769	C398	Unlikely TB	SAA1
10.0295	C398	Unlikely TB	SAA2
9.25392	C398	Unlikely TB	SAA2
13.1403	C398	Unlikely TB	SAA4
9.27613	C399	Unlikely TB	CRP
9.11465	C399	Unlikely TB	SAA1
9.95825	C399	Unlikely TB	SAA2
9.58189	C399	Unlikely TB	SAA2
12.3915	C399	Unlikely TB	SAA4
9.74504	C400	Unlikely TB	CRP
11.1565	C400	Unlikely TB	SAA1
10.9235	C400	Unlikely TB	SAA2
12.9413	C400	Unlikely TB	SAA2
13.271	C400	Unlikely TB	SAA4
9.18104	C401	Unlikely TB	CRP
9.37326	C401	Unlikely TB	SAA1
9.75986	C401	Unlikely TB	SAA2
9.19735	C401	Unlikely TB	SAA2
12.7449	C401	Unlikely TB	SAA4
9.8035	C402	Unlikely TB	CRP
10.3906	C402	Unlikely TB	SAA1
9.91881	C402	Unlikely TB	SAA2
12.1698	C402	Unlikely TB	SAA2
12.2989	C402	Unlikely TB	SAA4
9.1322	C403	Unlikely TB	CRP
9.45866	C403	Unlikely TB	SAA1
9.97207	C403	Unlikely TB	SAA2
11.577	C403	Unlikely TB	SAA2
12.3937	C403	Unlikely TB	SAA4
9.86916	C404	Unlikely TB	CRP
10.4955	C404	Unlikely TB	SAA1
10.1025	C404	Unlikely TB	SAA2
12.3822	C404	Unlikely TB	SAA2
13.7786	C404	Unlikely TB	SAA4
9.61759	C405	Unlikely TB	CRP
10.3318	C405	Unlikely TB	SAA1
10.1183	C405	Unlikely TB	SAA2
9.77764	C405	Unlikely TB	SAA2
12.6486	C405	Unlikely TB	SAA4
9.479	C406	Unlikely TB	CRP
9.99337	C406	Unlikely TB	SAA1
8.94842	C406	Unlikely TB	SAA2
9.1782	C406	Unlikely TB	SAA2
12.8651	C406	Unlikely TB	SAA4
9.04335	C407	Unlikely TB	CRP
10.6613	C407	Unlikely TB	SAA1
10.3837	C407	Unlikely TB	SAA2
13.1312	C407	Unlikely TB	SAA2
12.2311	C407	Unlikely TB	SAA4
11.7573	C408	Unlikely TB	CRP
10.835	C408	Unlikely TB	SAA1
12.4289	C408	Unlikely TB	SAA2
16.183	C408	Unlikely TB	SAA2
13.1976	C408	Unlikely TB	SAA4
9.28787	C409	Unlikely TB	CRP
10.5813	C409	Unlikely TB	SAA1
9.84513	C409	Unlikely TB	SAA2
12.1272	C409	Unlikely TB	SAA2
13.0866	C409	Unlikely TB	SAA4
9.1888	C410	Unlikely TB	CRP
9.33195	C410	Unlikely TB	SAA1
10.0344	C410	Unlikely TB	SAA2
9.32301	C410	Unlikely TB	SAA2
11.4384	C410	Unlikely TB	SAA4
11.2482	C411	Unlikely TB	CRP
12.0228	C411	Unlikely TB	SAA1
12.0028	C411	Unlikely TB	SAA2
16.1543	C411	Unlikely TB	SAA2
12.7642	C411	Unlikely TB	SAA4
9.56324	C412	Unlikely TB	CRP
9.9365	C412	Unlikely TB	SAA1
9.47316	C412	Unlikely TB	SAA2
11.5371	C412	Unlikely TB	SAA2
12.9769	C412	Unlikely TB	SAA4
9.33798	C413	Unlikely TB	CRP
9.56258	C413	Unlikely TB	SAA1
10.368	C413	Unlikely TB	SAA2
8.86517	C413	Unlikely TB	SAA2
12.5699	C413	Unlikely TB	SAA4
8.98089	C414	Unlikely TB	CRP
10.8869	C414	Unlikely TB	SAA1
10.3297	C414	Unlikely TB	SAA2
12.6116	C414	Unlikely TB	SAA2
11.4212	C414	Unlikely TB	SAA4
9.394	C415	Unlikely TB	CRP
10.1295	C415	Unlikely TB	SAA1
10.7909	C415	Unlikely TB	SAA2
11.407	C415	Unlikely TB	SAA2
13.4965	C415	Unlikely TB	SAA4
9.56707	C416	Unlikely TB	CRP
10.3213	C416	Unlikely TB	SAA1
11.0272	C416	Unlikely TB	SAA2
13.1301	C416	Unlikely TB	SAA2
14.1306	C416	Unlikely TB	SAA4
9.29969	C417	Unlikely TB	CRP
10.0681	C417	Unlikely TB	SAA1
9.88956	C417	Unlikely TB	SAA2
9.60458	C417	Unlikely TB	SAA2
10.7795	C417	Unlikely TB	SAA4
9.75303	C418	Unlikely TB	CRP
10.4235	C418	Unlikely TB	SAA1
10.349	C418	Unlikely TB	SAA2
9.7359	C418	Unlikely TB	SAA2
12.4819	C418	Unlikely TB	SAA4
9.43489	C419	Unlikely TB	CRP
10.1371	C419	Unlikely TB	SAA1
11.0506	C419	Unlikely TB	SAA2
13.2716	C419	Unlikely TB	SAA2
12.1105	C419	Unlikely TB	SAA4
10.0082	C420	Unlikely TB	CRP
10.6339	C420	Unlikely TB	SAA1
10.5264	C420	Unlikely TB	SAA2
12.3645	C420	Unlikely TB	SAA2
11.892	C420	Unlikely TB	SAA4
9.36277	C421	Unlikely TB	CRP
9.52087	C421	Unlikely TB	SAA1
9.96651	C421	Unlikely TB	SAA2
9.69907	C421	Unlikely TB	SAA2
11.4038	C421	Unlikely TB	SAA4
9.19019	C422	Unlikely TB	CRP
8.92818	C422	Unlikely TB	SAA1
10.2022	C422	Unlikely TB	SAA2
10.803	C422	Unlikely TB	SAA2
11.9844	C422	Unlikely TB	SAA4
9.53474	C423	Unlikely TB	CRP
9.22471	C423	Unlikely TB	SAA1
9.77052	C423	Unlikely TB	SAA2
9.53359	C423	Unlikely TB	SAA2
12.3007	C423	Unlikely TB	SAA4
10.9634	C424	Unlikely TB	CRP
13.4811	C424	Unlikely TB	SAA1
12.9486	C424	Unlikely TB	SAA2
16.9838	C424	Unlikely TB	SAA2
13.3964	C424	Unlikely TB	SAA4
8.88126	C425	Unlikely TB	CRP
9.0191	C425	Unlikely TB	SAA1
10.9624	C425	Unlikely TB	SAA2
11.4232	C425	Unlikely TB	SAA2
11.6437	C425	Unlikely TB	SAA4
9.32835	C427	Unlikely TB	CRP
10.005	C427	Unlikely TB	SAA1
9.82695	C427	Unlikely TB	SAA2
9.16267	C427	Unlikely TB	SAA2
11.0766	C427	Unlikely TB	SAA4
9.57916	C428	Unlikely TB	CRP
9.66258	C428	Unlikely TB	SAA1
9.76001	C428	Unlikely TB	SAA2
9.44879	C428	Unlikely TB	SAA2
11.5281	C428	Unlikely TB	SAA4
9.81933	C429	Unlikely TB	CRP
9.87314	C429	Unlikely TB	SAA1
10.0116	C429	Unlikely TB	SAA2
10.5882	C429	Unlikely TB	SAA2
11.9095	C429	Unlikely TB	SAA4
9.25954	C430	Unlikely TB	CRP
11.0847	C430	Unlikely TB	SAA1
9.90905	C430	Unlikely TB	SAA2
9.52936	C430	Unlikely TB	SAA2
12.1279	C430	Unlikely TB	SAA4
9.63889	C431	Unlikely TB	CRP
10.392	C431	Unlikely TB	SAA1
9.74712	C431	Unlikely TB	SAA2
12.1869	C431	Unlikely TB	SAA2
12.5262	C431	Unlikely TB	SAA4
9.49154	C432	Unlikely TB	CRP
10.1865	C432	Unlikely TB	SAA1
10.3119	C432	Unlikely TB	SAA2
8.929	C432	Unlikely TB	SAA2
12.5982	C432	Unlikely TB	SAA4
9.09827	C433	Unlikely TB	CRP
9.61344	C433	Unlikely TB	SAA1
9.26196	C433	Unlikely TB	SAA2
9.70775	C433	Unlikely TB	SAA2
12.8925	C433	Unlikely TB	SAA4
9.52211	C434	Unlikely TB	CRP
10.4052	C434	Unlikely TB	SAA1
10.1316	C434	Unlikely TB	SAA2
11.8097	C434	Unlikely TB	SAA2
12.0329	C434	Unlikely TB	SAA4
9.60806	C435	Unlikely TB	CRP
10.6975	C435	Unlikely TB	SAA1
10.3805	C435	Unlikely TB	SAA2
9.642	C435	Unlikely TB	SAA2
12.3674	C435	Unlikely TB	SAA4
9.29055	C436	Unlikely TB	CRP
10.6052	C436	Unlikely TB	SAA1
9.77076	C436	Unlikely TB	SAA2
9.07861	C436	Unlikely TB	SAA2
12.4924	C436	Unlikely TB	SAA4
9.92023	C437	Unlikely TB	CRP
9.04791	C437	Unlikely TB	SAA1
9.75763	C437	Unlikely TB	SAA2
10.7116	C437	Unlikely TB	SAA2
11.8441	C437	Unlikely TB	SAA4
11.1306	C566	Unlikely TB	CRP
10.3722	C566	Unlikely TB	SAA1
11.5464	C566	Unlikely TB	SAA2
13.3182	C566	Unlikely TB	SAA2
11.5638	C566	Unlikely TB	SAA4
8.91209	C567	Unlikely TB	CRP
10.1042	C567	Unlikely TB	SAA1
10.1973	C567	Unlikely TB	SAA2
12.2204	C567	Unlikely TB	SAA2
10.7986	C567	Unlikely TB	SAA4
10.5263	C568	Unlikely TB	CRP
10.7835	C568	Unlikely TB	SAA1
11.3512	C568	Unlikely TB	SAA2
13.2719	C568	Unlikely TB	SAA2
11.9235	C568	Unlikely TB	SAA4
11.0503	C569	Confirmed TB	CRP
9.36268	C569	Confirmed TB	SAA1
11.0409	C569	Confirmed TB	SAA2
13.3237	C569	Confirmed TB	SAA2
11.3919	C569	Confirmed TB	SAA4
12.8909	C571	Unlikely TB	CRP
13.7084	C571	Unlikely TB	SAA1
13.2898	C571	Unlikely TB	SAA2
17.035	C571	Unlikely TB	SAA2
11.6023	C571	Unlikely TB	SAA4
12.9492	C572	Unlikely TB	CRP
14.1057	C572	Unlikely TB	SAA1
13.4397	C572	Unlikely TB	SAA2
17.426	C572	Unlikely TB	SAA2
11.4091	C572	Unlikely TB	SAA4
9.81978	C574	Unlikely TB	CRP
11.0484	C574	Unlikely TB	SAA1
11.3385	C574	Unlikely TB	SAA2
11.594	C574	Unlikely TB	SAA2
11.377	C574	Unlikely TB	SAA4
10.6258	C575	Unconfirmed TB	CRP
11.1939	C575	Unconfirmed TB	SAA1
12.9623	C575	Unconfirmed TB	SAA2
16.5525	C575	Unconfirmed TB	SAA2
11.9751	C575	Unconfirmed TB	SAA4
11.6234	C576	Unlikely TB	CRP
13.3027	C576	Unlikely TB	SAA1
12.1291	C576	Unlikely TB	SAA2
14.5875	C576	Unlikely TB	SAA2
13.5503	C576	Unlikely TB	SAA4
12.9131	C577	Confirmed TB	CRP
15.4447	C577	Confirmed TB	SAA1
13.6033	C577	Confirmed TB	SAA2
18.3474	C577	Confirmed TB	SAA2
12.3362	C577	Confirmed TB	SAA4
12.2975	C578	Confirmed TB	CRP
11.072	C578	Confirmed TB	SAA1
12.0183	C578	Confirmed TB	SAA2
14.551	C578	Confirmed TB	SAA2
[truncated: 421 more rows]

## Sheet: Fig3B
GeneName	Log2FC	pvalue	qvalue
IGHV3-30	1.32012	9.22e-09	7.92e-06
IGHV3-33	0.954362	0.00783137	0.101926
IGKV1-16	0.846413	3.39e-07	5.83e-05
SAA2	0.777101	0.0198564	0.161508
IGHV3-11	0.675855	0.00949646	0.118224
IGKV2D-24	0.556747	0.0270297	0.200546
PUS7	0.551594	0.183442	0.525989
IGHV1-69	0.547297	0.0433268	0.256674
IGHV1-18	0.518873	0.00257727	0.0461224
FCGR3A	0.502623	0.00545595	0.079435
IGHV1-3	0.499786	0.0020264	0.0417492
IGKV3-20	0.473647	0.00112776	0.0302734
IGKV4-1	0.468438	0.0157136	0.143595
IGHV2-26	0.465859	0.000293608	0.0138295
HBG2	0.450254	0.00712543	0.0975507
ACTG1	0.440583	0.0099823	0.11865
IGLV3-10	0.437565	0.0215948	0.170326
IGKV3-11	0.420531	0.0268543	0.200546
IGHV3-23	0.40745	0.00187263	0.0406826
IGKV1D-33	0.40423	0.000514484	0.0173309
WARS1	0.388507	8.23e-08	3.32e-05
CRP	0.381865	0.0216129	0.170326
IGHV3-74	0.375227	0.0313222	0.221273
IGHV3-73	0.364307	0.032608	0.225889
IGKV1D-17	0.361783	0.199548	0.556111
SAA2	0.360705	0.045367	0.265104
SFTPB	0.354132	4.06e-05	0.00290563
PZP	0.343019	0.00111867	0.0302734
S100A12	0.338104	0.0192192	0.160256
TUBA1A	0.336091	0.000440116	0.0164374
SDC1	0.330746	0.000751685	0.0235414
IGKV3D-20	0.327261	0.0136876	0.133847
SAA1	0.324653	0.0675473	0.333887
APOC3	0.321979	0.0390057	0.243647
PRTN3	0.319674	0.0578181	0.301004
IGKV1D-33	0.316827	0.13376	0.450586
IGKV6-21	0.310343	0.0618937	0.312745
IGHV1-46	0.29679	0.088091	0.371623
IGLV3-19	0.296038	0.0106994	0.120075
CSF1R	0.292215	0.00183323	0.0406826
RPS6	0.28534	0.268317	0.626017
CFHR1	0.284994	0.0171926	0.151061
TNC	0.280314	0.000260305	0.013153
IGHV3-66	0.279707	0.097337	0.381319
PCBP1	0.277856	0.0107634	0.120075
FCGR3B	0.274053	0.228825	0.586749
IGLV5-37	0.270138	0.0135498	0.133847
IGLV1-47	0.270014	0.212918	0.568003
HSP90AB1	0.269462	0.0336581	0.229398
LTA4H	0.265396	0.000794763	0.0235414
HPRT1	0.257543	0.0137889	0.133847
IGLV9-49	0.253378	0.0964121	0.381319
IGFBP1	0.252022	0.109329	0.409338
AOC3	0.251145	0.0968837	0.381319
IGLV3-10	0.247048	0.0152612	0.141129
IGKV1-9	0.24573	0.251383	0.613461
PF4	0.242941	0.01108	0.122022
IGHV1-2	0.242649	0.0573836	0.300564
IGHV3-53	0.242285	0.403611	0.729898
IGKV1-5	0.242245	0.209117	0.561348
PRSS3	0.242123	0.0257222	0.19728
IGKV1-5	0.240646	0.0695753	0.336359
FUCA2	0.232778	0.0102055	0.11865
IGHV3-43	0.229133	0.0731462	0.35102
TALDO1	0.228235	0.00661437	0.0946957
FCGR3A	0.227498	0.0121225	0.128558
SRGN	0.225752	0.249598	0.613461
TMSB4X	0.223784	0.0633639	0.316451
IGKV1-39	0.22343	0.162267	0.497811
PTGDS	0.22083	0.0137372	0.133847
GSTP1	0.214993	0.0901066	0.373921
FCGR3B	0.214887	0.042023	0.251507
HP	0.211873	0.303895	0.645032
IGLV3-19	0.211282	0.0168812	0.151052
MYL3	0.210429	0.0563669	0.29705
BLVRB	0.209041	0.0756111	0.352989
IGKV1-12	0.207991	0.033057	0.227168
ENO1	0.207681	0.0134112	0.133847
RAB10	0.206456	0.156662	0.487583
THBS4	0.206004	0.00223036	0.0435427
ICAM1	0.205557	0.000523706	0.0173309
FGB	0.205247	0.30562	0.645032
ACTB	0.203917	0.0175899	0.152623
PSMA5	0.201874	0.0221207	0.172743
IGLV1-40	0.201257	0.336062	0.682453
RAB1B	0.201217	0.0322392	0.22515
FGL2	0.200598	0.101633	0.388013
IGHV3-64	0.199941	0.124858	0.434576
GAPDH	0.199193	0.0285701	0.209759
UBE2N	0.196679	0.137638	0.458261
IGKV2-40	0.196641	0.159789	0.493856
IGKV1-17	0.195893	0.0163295	0.147653
HBB	0.194324	0.165284	0.499607
IGHA2	0.193708	0.21543	0.571328
FERMT3	0.192581	0.0314264	0.221273
C1RL	0.192513	0.124048	0.434576
AFM	0.190337	0.0959605	0.381319
NUCB1	0.190137	0.110775	0.41107
IGHV3-15	0.188176	0.0486792	0.277994
MPO	0.184587	0.162892	0.49795
PIGR	0.182039	0.0991778	0.382035
HSP90AB1	0.179997	0.0549027	0.292928
GSTO1	0.178302	0.0985801	0.3819
LCP1	0.177199	0.0106831	0.120075
HP	0.175517	0.111758	0.41107
IGHV3-15	0.175298	0.208452	0.561318
DSG2	0.174712	0.0365872	0.238922
B2M	0.174282	0.202634	0.556111
PGAM1	0.173449	0.0804779	0.36577
HEG1	0.173388	0.0816694	0.367299
IGKV1-27	0.170418	0.195325	0.548315
IGKV4-1	0.170297	0.103855	0.394743
MYL12B	0.169908	0.220837	0.57657
IGHV1-24	0.167528	0.183539	0.525989
IGHV3-49	0.166794	0.0869871	0.371623
YWHAG	0.16539	0.11866	0.426481
TGM2	0.163778	0.0481253	0.277447
IGHA1	0.163136	0.0686137	0.334882
HBA1	0.161823	0.215495	0.571328
IGHV2-70D	0.161686	0.091377	0.376517
PRDX6	0.161454	0.0366702	0.238922
STIP1	0.161371	0.0916088	0.376517
EEF1A1	0.159236	0.0745432	0.352989
ERAP1	0.159163	0.0202869	0.162864
IGLV2-18	0.158312	0.396991	0.72496
CAVIN2	0.157385	0.171863	0.505583
IGHV3-73	0.154522	0.149308	0.473267
ALDOA	0.154398	0.123343	0.434576
ANGPTL3	0.154287	0.0948834	0.381319
APEH	0.151735	0.175983	0.514182
DDI2	0.151551	0.0496058	0.278506
GLO1	0.15076	0.135671	0.453468
PNP	0.15066	0.0589836	0.303395
APMAP	0.150266	0.0179033	0.153789
ATG3	0.15024	0.0392085	0.243647
MDH1	0.148842	0.0680211	0.333887
PSMB3	0.148393	0.0597768	0.305644
IGKV3D-15	0.147332	0.295973	0.642022
TIMP1	0.145405	0.21036	0.562927
CD163	0.144985	0.0516424	0.284364
TCP1	0.143586	0.0399511	0.245129
JCHAIN	0.143423	0.309008	0.647409
IGLC3	0.141693	0.177946	0.516404
SERPINB1	0.141572	0.125587	0.434997
PSMB2	0.14155	0.0838064	0.369178
IGHD	0.141164	0.376345	0.707666
IGLC2	0.14088	0.189081	0.536041
PDLIM7	0.139126	0.246664	0.610617
CCT4	0.137704	0.118289	0.426481
MRC1	0.135525	0.00333286	0.0554037
VCAM1	0.135058	0.0360362	0.238922
FCGBP	0.133909	0.203444	0.556208
PSME1	0.133657	0.0790514	0.365082
IGHV5-51	0.131984	0.271833	0.626017
IGHG1	0.131909	0.0372707	0.238922
TGFBI	0.131394	0.111806	0.41107
IGLV6-57	0.130871	0.349162	0.693738
EEF1G	0.13059	0.266741	0.626017
BSG	0.12975	0.221499	0.57657
IGKV6D-21	0.129543	0.0533461	0.290027
GOLM1	0.126389	0.0607269	0.308665
PEBP1	0.126358	0.146132	0.468475
CTSA	0.12602	0.0894763	0.373107
G6PD	0.125442	0.0547374	0.292928
YWHAZ	0.124421	0.167505	0.499607
IGHV5-51	0.120899	0.371483	0.707666
YWHAE	0.120726	0.0892857	0.373107
NRP1	0.120484	0.109602	0.409338
ITIH3	0.117772	0.39618	0.72496
COPB2	0.117342	0.165868	0.499607
HSPA4	0.116873	0.077349	0.35915
APP	0.116619	0.0677591	0.333887
ILK	0.116336	0.283589	0.629119
FCGBP	0.114668	0.0339156	0.229398
ALAD	0.114562	0.174667	0.512077
CYB5R3	0.114308	0.171153	0.505583
GP1BB	0.112888	0.384182	0.714312
RAB8A	0.111392	0.367354	0.707666
PLTP	0.111273	0.107901	0.406521
IGHV1-69D	0.110875	0.603527	0.831147
COL6A3	0.110128	0.0267909	0.200546
ARF3	0.109351	0.26739	0.626017
SEPTIN6	0.109168	0.124748	0.434576
FGL1	0.10857	0.304305	0.645032
YWHAB	0.108558	0.490159	0.775408
ACLY	0.108224	0.0558131	0.295947
SPARC	0.107009	0.127035	0.436493
atpA	0.106564	0.260936	0.625526
SLC4A1	0.105844	0.270092	0.626017
PSMA7	0.105321	0.10138	0.388013
HSP90B1	0.105278	0.0505966	0.280403
AK1	0.104942	0.106236	0.402011
HSPA1A	0.104909	0.201629	0.556111
WDR1	0.104851	0.0585377	0.302915
HSPA1A	0.10325	0.299602	0.643085
RARRES2	0.102191	0.429634	0.741879
HSP90AA1	0.101696	0.0865313	0.371623
IGHV3-9	0.101558	0.456354	0.754815
IGKV1D-13	0.101169	0.48699	0.774653
YWHAQ	0.100362	0.203965	0.556208
IGHV4-28	0.0997498	0.5088	0.776303
VCL	0.0987627	0.225891	0.582705
RAN	0.0983458	0.283951	0.629119
ORM1	0.0982906	0.166499	0.499607
GANAB	0.0974687	0.120307	0.4306
PRAP1	0.0970284	0.382733	0.714312
VWF	0.0969488	0.251119	0.613461
PSMA1	0.0969356	0.121416	0.432763
TUBB4B	0.0963702	0.285805	0.631121
CDC42	0.0959212	0.310754	0.649483
PFN1	0.0959022	0.375799	0.707666
SH3BGRL3	0.0952345	0.435316	0.745313
HP	0.094501	0.3924	0.72178
MMRN1	0.0942822	0.079986	0.36577
CNN2	0.0940731	0.269927	0.626017
EFEMP1	0.0930092	0.45781	0.754815
F7	0.0928427	0.201824	0.556111
RAC2	0.0912093	0.444443	0.745657
NAPA	0.0903695	0.294994	0.642022
CP	0.0900959	0.325223	0.666336
VCP	0.0893995	0.145571	0.468475
PDCD6IP	0.0892951	0.142967	0.468475
PRDX2	0.0888859	0.463159	0.759017
EIF5A	0.0884047	0.588185	0.825573
ARHGDIA	0.0882724	0.185658	0.529835
FGG	0.0882645	0.34338	0.689097
IGKV2-28	0.0879484	0.500341	0.775498
CD36	0.087263	0.514808	0.776419
CFHR4	0.0871912	0.267666	0.626017
DPEP2	0.0864867	0.284166	0.629119
PSME2	0.0860761	0.524602	0.78371
IGKV3-20	0.0849014	0.230527	0.589086
IGLV1-36	0.0840999	0.655768	0.853981
FLOT2	0.084038	0.291708	0.637997
COMP	0.0836944	0.130126	0.441812
RAB7A	0.0823059	0.267859	0.626017
OLA1	0.0810883	0.352454	0.695995
IGHG1	0.0800559	0.42636	0.741879
PSMA3	0.0797506	0.233527	0.591738
OIT3	0.0797387	0.344047	0.689097
PARVB	0.0794304	0.316809	0.65734
SKAP2	0.0793364	0.271116	0.626017
IGHV3-72	0.0793189	0.506698	0.775853
MSN	0.0792596	0.283146	0.629119
CCT3	0.0789108	0.0859413	0.371623
MYL6	0.0784545	0.374187	0.707666
SRC	0.0781762	0.231108	0.589086
LYZ	0.0770954	0.399905	0.726255
RAP1B	0.0770446	0.49745	0.775498
SNCA	0.0765703	0.41485	0.737978
PPP2R1A	0.0760776	0.279916	0.629119
ACTC1	0.075644	0.513342	0.776419
PSMC3	0.0753944	0.218656	0.574939
PSMB1	0.0748146	0.300206	0.643085
TUBB	0.0739769	0.347657	0.692894
C3	0.0737736	0.424576	0.741879
OLFM1	0.0733533	0.0976603	0.381319
GLUD1	0.0732663	0.375622	0.707666
RHOC	0.0731897	0.154851	0.483792
CFHR2	0.0730024	0.359552	0.706763
TUBA4A	0.0724805	0.488027	0.774653
PRDX3	0.0721447	0.298187	0.643085
CLIC1	0.0717851	0.274285	0.629119
TMED10	0.0717173	0.12496	0.434576
SAA4	0.0714429	0.415418	0.737978
IGLV3-25	0.0709251	0.46666	0.759017
HNRNPC	0.070612	0.301999	0.645032
GLB1	0.070373	0.341029	0.687661
ARPC3	0.0701941	0.367079	0.707666
LTBP1	0.06995	0.220053	0.576296
PARK7	0.0683077	0.338777	0.686342
IDH1	0.0678866	0.428915	0.741879
PLIN3	0.0678286	0.424855	0.741879
GP5	0.0675465	0.276203	0.629119
APOA4	0.0674719	0.275973	0.629119
TUBB1	0.0667757	0.419772	0.740419
TLN1	0.0648914	0.389332	0.720232
MTHFD1	0.064506	0.390719	0.720232
ANK1	0.0644034	0.26261	0.625526
ALDH1A1	0.0641259	0.399405	0.726255
HSPG2	0.0636825	0.202621	0.556111
IGKV3-11	0.0635596	0.497159	0.775498
CFP	0.0632222	0.512795	0.776419
LRG1	0.0629164	0.575636	0.818048
IGHV4-39	0.0628838	0.250247	0.613461
LIMS1	0.0626716	0.374757	0.707666
GPD2	0.0619481	0.278241	0.629119
RSU1	0.061911	0.508652	0.776303
EPB42	0.0618811	0.250847	0.613461
PCOLCE	0.0614176	0.438204	0.745313
LRG1	0.0613303	0.47373	0.763478
IGHV3-7	0.0612244	0.361801	0.707641
HSPA8	0.061084	0.266829	0.626017
PGK1	0.0598935	0.45253	0.753248
RPS13	0.0585647	0.390286	0.720232
PSMD12	0.057909	0.4301	0.741879
C5	0.0576011	0.115593	0.420739
ARCN1	0.0572673	0.459895	0.7568
MPP1	0.0569575	0.491995	0.775498
ZMPSTE24	0.0566173	0.51149	0.776419
OAF	0.0560978	0.397504	0.72496
LTF	0.0560216	0.500905	0.775498
HNRNPK	0.0559885	0.569325	0.818048
IGHM	0.0558706	0.571824	0.818048
PPIB	0.0549297	0.375965	0.707666
PDIA6	0.0545059	0.503835	0.775498
MASP2	0.0534994	0.3205	0.660214
MTPN	0.053293	0.334232	0.680344
C7	0.052941	0.241931	0.604402
APCS	0.0521708	0.448845	0.750113
IPO5	0.0520141	0.353795	0.697042
FMOD	0.0517294	0.523389	0.78326
CCT5	0.0505999	0.620976	0.841894
DCTN2	0.0504493	0.512759	0.776419
CD5L	0.0503033	0.515202	0.776419
SLC2A1	0.0499788	0.504053	0.775498
PLXDC2	0.0498061	0.56239	0.81466
ACTR2	0.0496962	0.574152	0.818048
B2M	0.0495214	0.623708	0.842399
PDCD10	0.049154	0.596538	0.830318
CAPZB	0.0490825	0.46279	0.759017
TAGLN2	0.0481224	0.622354	0.841894
PSMA2	0.0478341	0.600852	0.831147
CD44	0.0478113	0.649197	0.852691
ACTR1A	0.0477597	0.562152	0.81466
COL1A1	0.0477242	0.630162	0.844476
RUVBL2	0.0471056	0.440773	0.745313
NAP1L1	0.0467404	0.47739	0.766502
CA1	0.0465824	0.530199	0.786599
LDHB	0.0464429	0.457636	0.754815
TREML1	0.0461664	0.629481	0.844476
SPARCL1	0.0457507	0.442828	0.745657
AGT	0.0453445	0.505564	0.775498
ALOX12	0.0447458	0.573263	0.818048
PDIA3	0.0446497	0.407648	0.731043
PDLIM1	0.043736	0.637878	0.8482
S100A4	0.043724	0.766817	0.914855
ORM2	0.0431929	0.562365	0.81466
FLNA	0.0426535	0.55804	0.812469
IGHV1-8	0.0420407	0.739937	0.898372
C1RL	0.0415937	0.594929	0.830318
FBLN1	0.0412369	0.467944	0.759017
CD5L	0.0408997	0.779107	0.918515
CAT	0.0403731	0.438185	0.745313
SEPTIN7	0.0403036	0.577504	0.818048
UNC13D	0.0400056	0.577318	0.818048
TPM3	0.0399888	0.468311	0.759017
ACTR1B	0.039347	0.616304	0.840911
GNAI2	0.03804	0.654505	0.853981
APOC2	0.0376639	0.866976	0.958873
FBLN1	0.0371508	0.73064	0.89532
CTTN	0.0367944	0.76193	0.910981
IGLV3-12	0.0367595	0.712906	0.883674
ANG	0.0361412	0.658985	0.853981
INF2	0.0360001	0.426186	0.741879
JCHAIN	0.0357472	0.699557	0.875904
ITIH4	0.0354504	0.571979	0.818048
ESYT1	0.034793	0.455237	0.754815
APOD	0.0346888	0.657951	0.853981
ATP5F1C	0.034413	0.884057	0.964134
IGKC	0.0342862	0.641787	0.84931
HK1	0.0342605	0.648992	0.852691
VPS35	0.0342026	0.481589	0.770363
F2	0.033478	0.801043	0.931072
IGLV3-21	0.0333922	0.687849	0.875904
CLTC	0.0332926	0.476797	0.766502
LBP	0.0331714	0.694118	0.875904
ATIC	0.0330758	0.629619	0.844476
CAND1	0.0330107	0.519613	0.780327
IGHV3-13	0.0325428	0.742825	0.898714
PHB2	0.0325016	0.657989	0.853981
MYH9	0.0323534	0.591358	0.828674
LDHA	0.0320979	0.629307	0.844476
H4C1	0.0319003	0.715758	0.884656
CA2	0.0318989	0.572117	0.818048
HPCAL1	0.0318401	0.57653	0.818048
COMT	0.0315298	0.636987	0.8482
PLEK	0.0315102	0.607334	0.833386
KRT2	0.0311485	0.601941	0.831147
ITGA2B	0.0311093	0.701539	0.875904
GDI2	0.0307811	0.59616	0.830318
RPLP0	0.0304201	0.632102	0.845757
Rv3404c	0.030218	0.917466	0.973664
SPTB	0.0301596	0.587779	0.825573
C3	0.0298804	0.548515	0.804051
BPGM	0.0287736	0.660012	0.853981
EEF2	0.0283304	0.68046	0.872411
C2	0.027907	0.495129	0.775498
TF	0.027892	0.644128	0.84931
CCT6A	0.0277531	0.605933	0.832794
CCT8	0.0273697	0.656601	0.853981
LRP1	0.0268722	0.597364	0.830318
H2BC12	0.0266133	0.828513	0.936438
A1BG	0.0261553	0.690091	0.875904
MUC16	0.0260446	0.827074	0.936043
PKM	0.024574	0.670518	0.864827
SEC22B	0.0243984	0.780578	0.918515
IGLL1	0.0243725	0.875545	0.962988
MASP1	0.023599	0.644645	0.84931
GSPT1	0.0232592	0.677652	0.870109
IGLV1-51	0.0228827	0.884198	0.964134
BIN2	0.0225458	0.698196	0.875904
MMP9	0.0221972	0.852886	0.950232
TUBA1B	0.0219967	0.818291	0.93472
F9	0.0217413	0.697577	0.875904
APOC2	0.0216815	0.834107	0.940286
NME2	0.0205472	0.779578	0.918515
SSR4	0.0197359	0.791501	0.926294
TPM4	0.0196071	0.735067	0.895807
EFEMP1	0.0194991	0.699029	0.875904
THBS1	0.0192122	0.851303	0.949804
DSTN	0.018997	0.712504	0.883674
NID1	0.0189576	0.816272	0.93472
ITIH3	0.0184789	0.695546	0.875904
CCT2	0.0181661	0.705796	0.87994
PYGL	0.0181354	0.811118	0.93472
C1QC	0.0178643	0.776576	0.918515
RAB5C	0.0178512	0.800702	0.931072
CORO1C	0.0175644	0.695666	0.875904
PIGR	0.0171321	0.783439	0.919828
MASP2	0.0167424	0.930642	0.980242
SUPT16H	0.0166206	0.856799	0.953355
CS	0.0161783	0.762509	0.910981
ACTN4	0.0157866	0.720389	0.886554
AP2B1	0.0157573	0.817323	0.93472
MYL9	0.0151942	0.806673	0.934441
RTN4	0.01503	0.807166	0.934441
IGHV2-5	0.0146615	0.903355	0.973664
CD9	0.0145284	0.91161	0.973664
CPN2	0.0143531	0.808326	0.934525
SPTA1	0.0133889	0.779792	0.918515
ITGB3	0.0131355	0.878544	0.964134
PCSK9	0.0124594	0.890397	0.965721
EIF5	0.0106782	0.945121	0.981692
ACTN1	0.0102515	0.820462	0.93472
NME1	0.0102143	0.910846	0.973664
UBA1	0.00961726	0.884704	0.964134
XPNPEP1	0.00947905	0.861494	0.956102
DNM1L	0.00906118	0.889717	0.965721
CFH	0.00866372	0.786356	0.921528
MEGF8	0.00836698	0.912441	0.973664
ANXA6	0.00825098	0.967958	0.994588
SERPINB1	0.00797865	0.936553	0.980242
TXNDC5	0.00739826	0.934903	0.980242
IGHG3	0.00728238	0.918124	0.973664
KPNB1	0.00713962	0.882067	0.964134
CAP1	0.00676667	0.911473	0.973664
CDH5	0.0061718	0.912911	0.973664
DDOST	0.00580915	0.915656	0.973664
IGLV1-51	0.0053932	0.974893	0.998838
VTA1	0.00519649	0.951296	0.983085
RAB14	0.00495562	0.930699	0.980242
KRT9	0.00493563	0.94934	0.982964
HSPA9	0.00479152	0.926168	0.979776
COPG1	0.00465942	0.929626	0.980242
PSMD11	0.00443095	0.942585	0.980242
POSTN	0.00392236	0.952185	0.983085
TCEA1	0.00201004	0.985443	0.998952
CD226	0.00156419	0.984185	0.998952
KRT1	0.0011888	0.987116	0.998952
COPA	0.00111988	0.984891	0.998952
A1BG	0.000860087	0.986134	0.998952
MAPRE1	0.000816248	0.992078	0.999098
SERPINF2	0.000702023	0.994221	0.999174
XPO1	0.000581815	0.991245	0.999098
SELENBP1	0.000351154	0.995291	0.999174
F13B	2.16e-05	0.999726	0.999824
HLA-A	-2.46e-05	0.999824	0.999824
NPM1	-0.000549091	0.996847	0.999174
IGHV3-38	-0.000642567	0.996027	0.999174
ARPC5	-0.000789271	0.99212	0.999098
STOM	-0.00124616	0.989155	0.999098
LAMTOR1	-0.0016703	0.982912	0.998952
TXN	-0.00183608	0.98291	0.998952
LGALS1	-0.00205313	0.982013	0.998952
PPBP	-0.00229696	0.987323	0.998952
HABP2	-0.00243655	0.955194	0.985008
EHD1	-0.00268691	0.960304	0.988085
PTPRG	-0.00305837	0.975582	0.998838
A2M	-0.00335377	0.969321	0.994799
DCTN1	-0.00351841	0.949779	0.982964
TPM1	-0.00367358	0.948581	0.982964
SERPINA10	-0.00421993	0.925064	0.979776
ACTR3	-0.00444782	0.941739	0.980242
CAPZA1	-0.00494443	0.938253	0.980242
AHCY	-0.0049454	0.937881	0.980242
TGFB1	-0.00557401	0.940199	0.980242
CD14	-0.00557879	0.941404	0.980242
FAH	-0.0055944	0.938486	0.980242
CCT7	-0.00624949	0.906885	0.973664
MGP	-0.0078302	0.960479	0.988085
PTPN6	-0.00793715	0.90484	0.973664
ABRACL	-0.00843954	0.938501	0.980242
DOK3	-0.00846457	0.911587	0.973664
TUBA8	-0.00864351	0.880141	0.964134
PHB	-0.00879807	0.867339	0.958873
VASN	-0.00996408	0.918021	0.973664
MINPP1	-0.0104956	0.841841	0.944049
IGLV2-14	-0.0106338	0.916601	0.973664
CANX	-0.0106774	0.830282	0.937204
YWHAH	-0.0111557	0.840689	0.94399
TXN	-0.0113932	0.935123	0.980242
RPN2	-0.0117525	0.859908	0.955577
LGALS3BP	-0.0121006	0.870042	0.959392
RNPEP	-0.0121147	0.977085	0.998952
ATP2A3	-0.0122308	0.901511	0.973664
PPIA	-0.0122734	0.879899	0.964134
H6PD	-0.0126318	0.823979	0.935086
TFRC	-0.0129813	0.83887	0.94318
PAICS	-0.0133082	0.783834	0.919828
EEF1B2	-0.0134528	0.868763	0.959213
LUM	-0.0138597	0.864118	0.957777
HSPB1	-0.0139284	0.899154	0.973664
SERPINF1	-0.0141675	0.824051	0.935086
MST1	-0.0146505	0.821552	0.93472
IMMT	-0.0146798	0.837191	0.942526
PSMA6	-0.0147387	0.912607	0.973664
P4HB	-0.0150543	0.769487	0.916767
RGCC	-0.0158029	0.843359	0.944519
PDLIM5	-0.0164977	0.819147	0.93472
S100A9	-0.016553	0.818539	0.93472
SEPTIN2	-0.0172966	0.777191	0.918515
ETFA	-0.0174271	0.756003	0.908261
PCBP2	-0.0174271	0.825743	0.935769
C9	-0.0180718	0.736251	0.895807
SERPINA1	-0.0187986	0.600917	0.831147
FHL1	-0.0191322	0.798391	0.931072
KRT10	-0.019425	0.802088	0.931072
IDH2	-0.0195407	0.641636	0.84931
PFKP	-0.0199649	0.817753	0.93472
RTN4R	-0.0212171	0.851396	0.949804
BRK1	-0.0213169	0.770562	0.916777
RPL10A	-0.0220716	0.889871	0.965721
CFHR5	-0.0221412	0.687928	0.875904
LCAT	-0.0224582	0.740451	0.898372
NCAM1	-0.022535	0.747699	0.90083
APOA4	-0.0225519	0.758115	0.909052
MAN2A1	-0.0226012	0.730607	0.89532
ICAM2	-0.0228413	0.694237	0.875904
RAD23B	-0.0233812	0.820532	0.93472
C1QA	-0.0238249	0.682464	0.873676
ZYX	-0.0239368	0.618691	0.840911
ITGA2	-0.0242729	0.599216	0.831147
EPB41	-0.0248019	0.735346	0.895807
USP5	-0.0251425	0.659481	0.853981
CST3	-0.0253655	0.727798	0.89439
ME1	-0.025515	0.734755	0.895807
FCN3	-0.0258066	0.74763	0.90083
RAB1A	-0.0261473	0.814457	0.93472
IQGAP2	-0.0262066	0.900146	0.973664
APOA2	-0.0266863	0.553005	0.807876
MCAM	-0.0266909	0.718178	0.885101
CAMP	-0.0271058	0.871624	0.959904
FGA	-0.027124	0.52308	0.78326
KLC1	-0.0277563	0.708481	0.880731
VASN	-0.0277832	0.742497	0.898714
MYO5A	-0.0279413	0.542	0.799962
LTF	-0.0284772	0.758778	0.909052
ITGA6	-0.0285519	0.544055	0.800742
IGLV9-49	-0.0295347	0.796059	0.930361
SLC3A2	-0.029539	0.610576	0.836499
PRCP	-0.0299701	0.612576	0.837902
PRKCD	-0.0303751	0.715303	0.884656
STK25	-0.0308366	0.582269	0.820013
RAB5B	-0.0309619	0.676484	0.869909
PLTP	-0.0311365	0.885566	0.964134
HSPA5	-0.031626	0.441635	0.745313
GC	-0.0319141	0.466131	0.759017
GUCY1B1	-0.0329197	0.66012	0.853981
CAPZA2	-0.0329358	0.74772	0.90083
CFI	-0.033153	0.468067	0.759017
C4B	-0.0333332	0.426797	0.741879
TPM2	-0.0336867	0.627615	0.844476
DBNL	-0.0353116	0.700643	0.875904
ATP5F1B	-0.0355121	0.444089	0.745657
CYCS	-0.0360223	0.848018	0.948499
PSMC6	-0.0362196	0.514884	0.776419
ECM1	-0.036301	0.505427	0.775498
PCYOX1L	-0.0370972	0.62159	0.841894
ARPC1B	-0.0384298	0.441546	0.745313
ITGB1	-0.0398387	0.418166	0.739104
PPIA	-0.0403574	0.519543	0.780327
HSPE1	-0.0405697	0.582314	0.820013
COL1A1	-0.040794	0.801131	0.931072
APOF	-0.0409072	0.695055	0.875904
APOA1	-0.0417052	0.581801	0.820013
PRDX5	-0.0418834	0.61727	0.840911
MARS1	-0.0427604	0.544393	0.800742
IGLV3-27	-0.0435653	0.670012	0.864827
S100A8	-0.0441278	0.734934	0.895807
KRT14	-0.0446252	0.435027	0.745313
HPX	-0.044707	0.690763	0.875904
IGLV1-47	-0.0448959	0.777588	0.918515
SERPINA3	-0.0460762	0.504059	0.775498
C4BPA	-0.0461245	0.278749	0.629119
GOT1	-0.0467233	0.470402	0.76097
PRDX1	-0.0467543	0.535073	0.792461
ATP5F1A	-0.0468801	0.374473	0.707666
SLC25A4	-0.0471486	0.553959	0.807896
ATRN	-0.048322	0.245572	0.609673
NPEPPS	-0.0488056	0.675689	0.869909
DYNC1H1	-0.0491817	0.503028	0.775498
TKT	-0.0492195	0.467628	0.759017
CPN1	-0.0495611	0.373213	0.707666
KRT6A	-0.0496822	0.40201	0.728537
VIM	-0.0498599	0.495926	0.775498
ARL6IP5	-0.0501105	0.708129	0.880731
RAP2B	-0.0503207	0.572625	0.818048
PRG4	-0.0506071	0.38876	0.720232
EIF4A1	-0.0512339	0.597365	0.830318
AP2A1	-0.0521714	0.349695	0.693738
EEF1D	-0.0524555	0.383659	0.714312
SAR1A	-0.0526428	0.487901	0.774653
TUFM	-0.0527356	0.485413	0.774653
IGHV3-7	-0.052886	0.777774	0.918515
FGB	-0.0528867	0.227822	0.585925
GNAZ	-0.0532616	0.547543	0.803999
CFHR3	-0.053848	0.695279	0.875904
STIM1	-0.0541572	0.40653	0.730563
EIF4G3	-0.0546779	0.306992	0.646338
C1R	-0.05488	0.160403	0.493856
HSPD1	-0.0554676	0.296946	0.64251
RUVBL1	-0.055648	0.473439	0.763478
LAIR1	-0.0562838	0.428781	0.741879
AZGP1	-0.0567929	0.242746	0.604402
SERPING1	-0.0574897	0.422356	0.741879
RPN1	-0.0576574	0.304332	0.645032
IGFBP6	-0.0579108	0.501849	0.775498
GPLD1	-0.0581911	0.481157	0.770363
ABI3BP	-0.0592067	0.634289	0.846047
C8B	-0.0593128	0.177241	0.516102
PLG	-0.0597326	0.618272	0.840911
PRKAR1A	-0.0606618	0.439739	0.745313
HGFAC	-0.0612071	0.416792	0.738194
KRT5	-0.0612619	0.376488	0.707666
CFB	-0.061498	0.25634	0.623786
AK2	-0.0617731	0.437735	0.745313
APOC4	-0.0620625	0.56692	0.818048
CLU	-0.0626536	0.0742097	0.352989
C4B	-0.0627513	0.687585	0.875904
TOLLIP	-0.063105	0.374353	0.707666
IGHD	-0.0631058	0.633881	0.846047
CFL1	-0.0634164	0.415811	0.737978
IGHM	-0.0636732	0.451356	0.752844
CORO1B	-0.0638769	0.366999	0.707666
ORM2	-0.0639656	0.6397	0.849308
MAN1A1	-0.0645305	0.260106	0.625526
ITIH4	-0.0645858	0.35177	0.695995
SERPINA4	-0.0646509	0.603767	0.831147
MBL2	-0.066114	0.497821	0.775498
FUCA1	-0.0664448	0.52585	0.784211
APOL1	-0.0669271	0.28951	0.637665
DBN1	-0.067335	0.304968	0.645032
KRTDAP	-0.0680561	0.271254	0.626017
IGHA2	-0.0683472	0.811043	0.93472
F13A1	-0.0689861	0.204832	0.556807
HYOU1	-0.0692577	0.315208	0.657194
CFB	-0.069279	0.48878	0.774653
FBLN5	-0.069533	0.55029	0.80528
APOE	-0.069602	0.264509	0.626017
KRT16	-0.0697448	0.151889	0.477922
HRG	-0.0701654	0.527447	0.785229
CAPN1	-0.0708937	0.124114	0.434576
SLC2A3	-0.0722254	0.364286	0.707666
IGF2	-0.0725485	0.530135	0.786599
IGHG2	-0.072924	0.36247	0.707641
IGHV7-4-1	-0.0730891	0.717649	0.885101
ITIH1	-0.073151	0.0947306	0.381319
GP1BA	-0.0737143	0.295661	0.642022
SELENOP	-0.0745479	0.44575	0.746392
SERPINA7	-0.0746912	0.290771	0.637997
ATP2A2	-0.075191	0.145256	0.468475
RAB27B	-0.0771606	0.170034	0.505394
STXBP2	-0.0779955	0.242371	0.604402
PECAM1	-0.0789602	0.206548	0.559639
ANXA1	-0.0792876	0.183698	0.525989
TNXB	-0.0794688	0.280149	0.629119
CETP	-0.0808801	0.281454	0.629119
COPB1	-0.0810876	0.111979	0.41107
HNRNPA2B1	-0.0822676	0.13878	0.460279
SERPIND1	-0.0834244	0.142237	0.468475
IGHV3-23	-0.0840216	0.564864	0.816866
FCN2	-0.0850816	0.257992	0.624528
PROS1	-0.0862666	0.0753598	0.352989
CRNKL1	-0.0870517	0.653169	0.853981
VASP	-0.087166	0.0696996	0.336359
PTMA	-0.0878426	0.405749	0.730563
LPA	-0.0880996	0.378968	0.710772
SERPINA11	-0.0882962	0.198577	0.555628
VNN1	-0.0886734	0.222844	0.576575
SERPINC1	-0.0887604	0.258711	0.624528
IGFBP3	-0.0892011	0.406327	0.730563
CAPNS1	-0.0899719	0.423721	0.741879
CALM1	-0.0904604	0.21885	0.574939
PLGLB1	-0.0920273	0.316076	0.65734
nrp	-0.0923034	0.396227	0.72496
IGLC2	-0.0935386	0.262331	0.625526
GNB1	-0.0937293	0.344147	0.689097
SERPINA1	-0.0937936	0.453352	0.753248
PLEKHA4	-0.0957904	0.331829	0.677058
FETUB	-0.0977945	0.381146	0.713299
CHL1	-0.0981684	0.0975157	0.381319
MDH2	-0.0989238	0.0986983	0.3819
IGLV8-61	-0.0989542	0.64299	0.84931
CPS1	-0.0992082	0.159984	0.493856
CFD	-0.0994094	0.258827	0.624528
SELL	-0.0995591	0.237155	0.599166
PLG	-0.100306	0.0291727	0.210583
IGKV1-37	-0.100483	0.750282	0.902651
CALR	-0.10064	0.409978	0.732165
F11	-0.102801	0.0854956	0.371623
KLKB1	-0.103636	0.0199299	0.161508
APOC3	-0.103687	0.207177	0.559639
FAHD1	-0.103703	0.29958	0.643085
EIF2S3	-0.104237	0.143523	0.468475
EPRS1	-0.104493	0.36136	0.707641
F2	-0.106571	0.0115555	0.125585
QSOX1	-0.106671	0.0876799	0.371623
C8G	-0.106982	0.0537576	0.290426
APOH	-0.107464	0.0880744	0.371623
ITIH4	-0.107534	0.0810433	0.366401
SERPING1	-0.107903	0.345203	0.689603
C4BPB	-0.108838	0.18774	0.534002
COLEC11	-0.109148	0.0502857	0.280403
IGHG4	-0.109803	0.493346	0.775498
TBXAS1	-0.11101	0.128174	0.438324
APOC1	-0.111766	0.408546	0.731127
SLC25A6	-0.112663	0.0940681	0.381319
PI16	-0.113013	0.325799	0.666336
GP9	-0.114349	0.166149	0.499607
PCYOX1	-0.114421	0.0415904	0.251507
C8A	-0.115113	0.0369724	0.238922
HPR	-0.115505	0.231868	0.589275
ARL8B	-0.118212	0.133011	0.44983
A2M	-0.118279	0.000226184	0.0121433
COLEC10	-0.119462	0.146705	0.468475
CSRP1	-0.120545	0.181922	0.525989
RAB6A	-0.120822	0.0831072	0.367985
PRAP1	-0.122213	0.374597	0.707666
AHSG	-0.122876	0.0488674	0.277994
APOB	-0.12377	0.171315	0.505583
IGHV3-64D	-0.123851	0.440629	0.745313
KLKB1	-0.123893	0.318133	0.65756
PROC	-0.124165	0.0270819	0.200546
LILRA3	-0.125033	0.218865	0.574939
CALD1	-0.12724	0.291889	0.637997
VTN	-0.127785	0.0378204	0.24065
HPX	-0.133192	0.0138677	0.133847
CD14	-0.133921	0.146255	0.468475
ANTXR2	-0.134405	0.238885	0.601767
ALDOB	-0.134663	0.323732	0.665277
C1QB	-0.134942	0.0387504	0.243647
AFM	-0.135429	0.00285855	0.0501122
C1S	-0.135614	0.000373447	0.0159015
IGKV1-6	-0.1357	0.0629962	0.316451
APOA1	-0.135724	0.00715448	0.0975507
IGHV3-35	-0.135744	0.493094	0.775498
IGFBP5	-0.135804	0.364374	0.707666
SPP2	-0.136656	0.0421618	0.251507
APOB	-0.13812	0.0372265	0.238922
CP	-0.13999	0.00256851	0.0461224
SERPINA5	-0.140796	0.145685	0.468475
CD109	-0.142911	0.0101524	0.11865
ITIH2	-0.144919	0.000421806	0.0164374
PGLYRP2	-0.148005	0.00999255	0.11865
IGHA1	-0.148367	0.191898	0.54046
IGHV4-38-2	-0.148422	0.578062	0.818048
IGHE	-0.148866	0.202128	0.556111
KIT	-0.149624	0.017234	0.151061
F5	-0.150214	2.55e-05	0.00199071
TF	-0.15135	4.46e-05	0.00294633
SERPINA6	-0.151873	0.0253105	0.195872
SERPINA1	-0.151937	0.0825331	0.367871
PPBP	-0.154598	0.53929	0.797332
CETP	-0.154683	0.151217	0.477556
AMBP	-0.155542	0.0447827	0.263482
ADA2	-0.156971	0.166998	0.499607
APOC2	-0.157429	0.284052	0.629119
KIF5B	-0.158914	0.283314	0.629119
TTR	-0.159314	0.0372182	0.238922
SERPINA3	-0.160119	0.0125567	0.131539
C4A	-0.161306	0.0802125	0.36577
PROZ	-0.161463	0.126928	0.436493
ALB	-0.161538	0.00236196	0.0441071
SERPINC1	-0.162311	0.00171056	0.0406826
HBE1	-0.169366	0.030807	0.220527
C6	-0.171759	0.00147836	0.0384822
CLEC3B	-0.173585	0.0102213	0.11865
SERPINF2	-0.178028	1.04e-05	0.00146196
ENPP2	-0.181139	0.00174546	0.0406826
CHL1	-0.183397	0.154881	0.483792
RBP4	-0.185728	0.0291329	0.210583
TTN	-0.187629	0.134673	0.451892
GPX3	-0.19126	0.00677441	0.095397
BCHE	-0.194384	0.0017709	0.0406826
IGHV4-39	-0.195098	0.318446	0.65756
MMP9	-0.195604	0.147876	0.470466
TWF2	-0.199289	0.340072	0.687346
CPB2	-0.200948	0.00380603	0.0605441
F10	-0.203768	0.000524569	0.0173309
ADAMTS13	-0.208467	0.0870742	0.371623
LUM	-0.209578	0.00189441	0.0406826
ANGPTL6	-0.211319	0.0826531	0.367871
KNG1	-0.21142	1.51e-05	0.00146196
F12	-0.211564	0.00293203	0.0503723
COL6A3	-0.213601	0.0494443	0.278506
PON3	-0.21453	0.0116959	0.125585
ALB	-0.215375	0.00204129	0.0417492
ALDH3A2	-0.216972	0.239981	0.602758
IGHV4-34	-0.217991	0.189812	0.536344
GSN	-0.221221	0.000774648	0.0235414
FGG	-0.222964	0.00166573	0.0406826
RPS27A	-0.225191	0.128589	0.438324
FGA	-0.225728	0.435077	0.745313
MMP2	-0.232534	0.112824	0.412409
CNTN1	-0.235369	0.116138	0.420938
F2	-0.235689	0.222795	0.576575
CRTAC1	-0.239208	0.000305892	0.0138295
ICOSLG	-0.244922	0.0949522	0.381319
BTD	-0.246141	0.00398487	0.061125
COL5A1	-0.248542	0.280518	0.629119
CPB2	-0.251494	1.16e-07	3.32e-05
HRG	-0.262533	1.53e-05	0.00146196
FN1	-0.26456	0.0183828	0.156345
DDX20	-0.266743	0.307784	0.646423
CDH13	-0.271817	0.00233875	0.0441071
IL1RAP	-0.272953	0.0394259	0.243647
IGHV3-38-3	-0.283173	0.146661	0.468475
SEMA3F	-0.28389	0.088255	0.371623
IGHV3-49	-0.284459	0.0747892	0.352989
IGF2	-0.291052	0.00407718	0.0614439
CDH1	-0.292518	0.00887725	0.113814
PON1	-0.293431	2.4e-05	0.00199071
SOD3	-0.294743	0.00397452	0.061125
GSN	-0.295671	0.0152794	0.141129
SHBG	-0.299963	0.00335389	0.0554037
DBH	-0.300512	1.51e-05	0.00146196
THBS1	-0.301909	0.0968369	0.381319
CLU	-0.303897	0.0526454	0.288041
IGFALS	-0.319127	0.000388744	0.0159015
APOD	-0.324175	0.00214822	0.0429145
APOC1	-0.337109	8.98e-05	0.0055097
IGHV3-20	-0.337799	0.00489723	0.0725297
HLA-B	-0.362625	0.0127707	0.132169
PARN	-0.366217	0.165757	0.499607
SCGB3A1	-0.370121	0.00378463	0.0605441
IGKV3D-15	-0.385277	0.00750302	0.0998722
CNDP1	-0.387439	0.000149738	0.00857501
IGLV3-9	-0.400793	0.014341	0.136184
AMBP	-0.411044	0.262881	0.625526
CLEC3B	-0.412171	0.0473832	0.275014
IGLL5	-0.424281	0.00109689	0.0302734
APOM	-0.459489	2.24e-07	4.81e-05
IGKV3D-7	-0.514328	0.0403363	0.245737
TRPC5	-0.547292	0.01881	0.158409
RNPEP	-0.550426	0.00922114	0.116485
ZFYVE26	-0.641607	0.0194024	0.160256
ARPC2	-0.77019	0.00755727	0.0998722
CBLN4	-0.890163	0.014427	0.136184

## Sheet: Fig3C
COMBO Number	TB Classification	Genes	Zscore
Peru	Unlikely TB	IGHV3-30	0.0666273
Peru	Unlikely TB	IGHV3-30	-0.599336
Peru	Confirmed TB	IGHV3-30	-0.513006
Peru	Unlikely TB	IGHV3-30	-0.261303
Peru	Unconfirmed TB	IGHV3-30	0.717965
Peru	Unconfirmed TB	IGHV3-30	-0.677908
Peru	Unlikely TB	IGHV3-30	0.616378
Peru	Unlikely TB	IGHV3-30	-0.793584
Peru	Confirmed TB	IGHV3-30	-0.615467
Peru	Unlikely TB	IGHV3-30	-0.350158
Peru	Confirmed TB	IGHV3-30	0.167464
Peru	Unlikely TB	IGHV3-30	0.276458
Peru	Unlikely TB	IGHV3-30	-1.06482
Peru	Unlikely TB	IGHV3-30	-1.18933
Peru	Unlikely TB	IGHV3-30	-0.248019
Peru	Unlikely TB	IGHV3-30	0.463297
Peru	Unlikely TB	IGHV3-30	1.06349
Peru	Unlikely TB	IGHV3-30	1.10897
Peru	Unlikely TB	IGHV3-30	0.933483
Peru	Unlikely TB	IGHV3-30	1.65339
Peru	Unlikely TB	IGHV3-30	0.672173
Peru	Unlikely TB	IGHV3-30	1.1011
Peru	Confirmed TB	IGHV3-30	-1.06492
Peru	Unlikely TB	IGHV3-30	1.28507
Peru	Unlikely TB	IGHV3-30	0.630804
Peru	Unconfirmed TB	IGHV3-30	1.25854
Peru	Unlikely TB	IGHV3-30	1.34782
Peru	Unlikely TB	IGHV3-30	1.16702
Peru	Confirmed TB	IGHV3-30	0.932675
Peru	Unlikely TB	IGHV3-30	1.20806
Peru	Unlikely TB	IGHV3-30	1.01467
Peru	Confirmed TB	IGHV3-30	1.81081
Peru	Unconfirmed TB	IGHV3-30	1.34457
Peru	Unconfirmed TB	IGHV3-30	0.978271
Peru	Unlikely TB	IGHV3-30	-0.81984
Peru	Confirmed TB	IGHV3-30	1.16283
Peru	Unlikely TB	IGHV3-30	1.20672
Peru	Unlikely TB	IGHV3-30	1.13235
Peru	Unlikely TB	IGHV3-30	1.21662
Peru	Unconfirmed TB	IGHV3-30	1.14325
Peru	Unlikely TB	IGHV3-30	0.890346
Peru	Unconfirmed TB	IGHV3-30	1.1763
Peru	Confirmed TB	IGHV3-30	1.22584
Peru	Confirmed TB	IGHV3-30	0.497595
Peru	Confirmed TB	IGHV3-30	1.1204
Peru	Confirmed TB	IGHV3-30	1.07644
Peru	Unlikely TB	IGHV3-30	1.28559
Peru	Unlikely TB	IGHV3-30	0.453295
Peru	Confirmed TB	IGHV3-30	1.37943
Peru	Unconfirmed TB	IGHV3-30	1.08314
Peru	Confirmed TB	IGHV3-30	-0.334223
Peru	Unconfirmed TB	IGHV3-30	-0.122334
Peru	Unlikely TB	IGHV3-30	-0.613074
Peru	Unconfirmed TB	IGHV3-30	-0.570241
Peru	Unlikely TB	IGHV3-30	-0.141652
Peru	Unconfirmed TB	IGHV3-30	-1.04402
Peru	Unconfirmed TB	IGHV3-30	-1.42916
Peru	Unconfirmed TB	IGHV3-30	-1.27136
Peru	Unconfirmed TB	IGHV3-30	-0.413733
Peru	Confirmed TB	IGHV3-30	-0.909738
Peru	Unlikely TB	IGHV3-30	-0.927631
Peru	Unlikely TB	IGHV3-30	-0.575886
Peru	Unlikely TB	IGHV3-30	-0.958822
Peru	Unconfirmed TB	IGHV3-30	-0.834986
Peru	Unlikely TB	IGHV3-30	0.14457
Peru	Unlikely TB	IGHV3-30	1.17775
Peru	Unconfirmed TB	IGHV3-30	0.94835
Peru	Confirmed TB	IGHV3-30	0.252786
Peru	Unlikely TB	IGHV3-30	0.420701
Peru	Confirmed TB	IGHV3-30	1.69202
Peru	Unlikely TB	IGHV3-30	0.992224
Peru	Unlikely TB	IGHV3-30	1.38538
Peru	Unlikely TB	IGHV3-30	1.15508
Peru	Unlikely TB	IGHV3-30	0.715122
Peru	Confirmed TB	IGHV3-30	1.65297
Peru	Confirmed TB	IGHV3-30	1.06723
Peru	Unconfirmed TB	IGHV3-30	0.896601
Peru	Unconfirmed TB	IGHV3-30	1.0579
Peru	Confirmed TB	IGHV3-30	1.31513
Peru	Unconfirmed TB	IGHV3-30	0.967949
Peru	Unconfirmed TB	IGHV3-30	0.334228
Peru	Unconfirmed TB	IGHV3-30	1.14373
Peru	Confirmed TB	IGHV3-30	0.746578
Peru	Unlikely TB	IGHV3-30	0.878952
Peru	Confirmed TB	IGHV3-30	1.38847
Peru	Unlikely TB	IGHV3-30	1.81876
Peru	Unconfirmed TB	IGHV3-30	1.26899
Peru	Confirmed TB	IGHV3-30	1.0071
Peru	Confirmed TB	IGHV3-30	0.902445
Peru	Unlikely TB	IGHV3-30	-0.829697
Peru	Unconfirmed TB	IGHV3-30	-1.05233
Peru	Confirmed TB	IGHV3-30	-0.640568
Peru	Confirmed TB	IGHV3-30	-0.422181
Uganda	Unconfirmed TB	IGHV3-30	-0.458202
Uganda	Unlikely TB	IGHV3-30	-0.680765
Uganda	Unconfirmed TB	IGHV3-30	-0.924699
Uganda	Unconfirmed TB	IGHV3-30	-1.37941
Uganda	Unconfirmed TB	IGHV3-30	-1.96431
Uganda	Unlikely TB	IGHV3-30	-1.07867
Uganda	Unconfirmed TB	IGHV3-30	-0.477922
Uganda	Unconfirmed TB	IGHV3-30	-0.540389
Uganda	Unconfirmed TB	IGHV3-30	-1.22911
Uganda	Unlikely TB	IGHV3-30	-1.39393
Uganda	Unconfirmed TB	IGHV3-30	-2.05118
Uganda	Confirmed TB	IGHV3-30	-1.36981
Uganda	Unlikely TB	IGHV3-30	-1.54229
Uganda	Unconfirmed TB	IGHV3-30	-1.77834
Uganda	Unlikely TB	IGHV3-30	-2.14016
Uganda	Unlikely TB	IGHV3-30	-0.981031
Uganda	Confirmed TB	IGHV3-30	-1.61675
Uganda	Unconfirmed TB	IGHV3-30	-0.646789
Uganda	Unconfirmed TB	IGHV3-30	-1.68047
Uganda	Unconfirmed TB	IGHV3-30	-1.98558
Uganda	Unconfirmed TB	IGHV3-30	-1.04182
Uganda	Unlikely TB	IGHV3-30	-1.41887
Uganda	Unconfirmed TB	IGHV3-30	-1.40052
Uganda	Unlikely TB	IGHV3-30	-1.32951
Uganda	Unconfirmed TB	IGHV3-30	-1.41502
Uganda	Unlikely TB	IGHV3-30	-1.8064
Uganda	Unlikely TB	IGHV3-30	0.733183
Uganda	Unlikely TB	IGHV3-30	-1.81413
Uganda	Unconfirmed TB	IGHV3-30	-0.568732
Uganda	Unlikely TB	IGHV3-30	-1.43799
Uganda	Unconfirmed TB	IGHV3-30	-1.5034
Uganda	Unlikely TB	IGHV3-30	1.04171
Uganda	Unlikely TB	IGHV3-30	-1.61614
Uganda	Unlikely TB	IGHV3-30	-1.86699
Uganda	Unlikely TB	IGHV3-30	-0.839317
Uganda	Unlikely TB	IGHV3-30	-1.8557
Uganda	Unlikely TB	IGHV3-30	-1.68362
Uganda	Unconfirmed TB	IGHV3-30	-1.32087
Uganda	Unlikely TB	IGHV3-30	-1.40828
Uganda	Unconfirmed TB	IGHV3-30	-1.52548
Uganda	Unlikely TB	IGHV3-30	-0.839937
Uganda	Unlikely TB	IGHV3-30	-0.432922
Uganda	Unlikely TB	IGHV3-30	-2.03658
Uganda	Confirmed TB	IGHV3-30	-0.98336
Uganda	Unconfirmed TB	IGHV3-30	-1.34901
Uganda	Unlikely TB	IGHV3-30	-1.41936
Uganda	Unlikely TB	IGHV3-30	-1.69343
Uganda	Confirmed TB	IGHV3-30	-0.477058
Uganda	Unlikely TB	IGHV3-30	-1.72254
Uganda	Unconfirmed TB	IGHV3-30	-0.90133
Uganda	Unlikely TB	IGHV3-30	-0.942912
Uganda	Unlikely TB	IGHV3-30	-1.42776
Uganda	Unlikely TB	IGHV3-30	-1.42768
Uganda	Unlikely TB	IGHV3-30	-2.13764
Uganda	Unlikely TB	IGHV3-30	-1.86174
Uganda	Confirmed TB	IGHV3-30	-1.95693
Uganda	Unlikely TB	IGHV3-30	-1.08669
Uganda	Unlikely TB	IGHV3-30	-1.77794
Uganda	Unlikely TB	IGHV3-30	0.131164
Uganda	Unconfirmed TB	IGHV3-30	-1.71333
Uganda	Unlikely TB	IGHV3-30	-1.83999
Uganda	Unlikely TB	IGHV3-30	-1.61158
Uganda	Unlikely TB	IGHV3-30	-2.12024
Uganda	Unlikely TB	IGHV3-30	0.640748
Uganda	Unlikely TB	IGHV3-30	0.254002
Uganda	Unlikely TB	IGHV3-30	0.155483
Uganda	Unlikely TB	IGHV3-30	0.974783
Uganda	Unlikely TB	IGHV3-30	0.68373
Uganda	Unlikely TB	IGHV3-30	0.692532
Uganda	Unlikely TB	IGHV3-30	0.61645
Uganda	Unlikely TB	IGHV3-30	-1.20355
Uganda	Unconfirmed TB	IGHV3-30	1.19019
Uganda	Unlikely TB	IGHV3-30	-0.284313
Uganda	Unlikely TB	IGHV3-30	0.0789642
Uganda	Unlikely TB	IGHV3-30	0.596839
Uganda	Unlikely TB	IGHV3-30	1.02172
Uganda	Confirmed TB	IGHV3-30	1.054
Uganda	Unconfirmed TB	IGHV3-30	0.92937
Uganda	Unlikely TB	IGHV3-30	-0.167339
Uganda	Unconfirmed TB	IGHV3-30	0.460505
Uganda	Unlikely TB	IGHV3-30	0.442488
Uganda	Unlikely TB	IGHV3-30	0.377888
Uganda	Unlikely TB	IGHV3-30	-0.0830897
Uganda	Unlikely TB	IGHV3-30	0.591379
Uganda	Unconfirmed TB	IGHV3-30	0.663436
Uganda	Confirmed TB	IGHV3-30	-0.433275
Uganda	Unlikely TB	IGHV3-30	-0.357092
Uganda	Unlikely TB	IGHV3-30	1.10228
Uganda	Unlikely TB	IGHV3-30	-0.195473
Uganda	Confirmed TB	IGHV3-30	-1.04265
Uganda	Unlikely TB	IGHV3-30	-0.36789
Uganda	Unconfirmed TB	IGHV3-30	0.121024
Uganda	Unlikely TB	IGHV3-30	0.422511
Uganda	Confirmed TB	IGHV3-30	0.657981
Uganda	Unlikely TB	IGHV3-30	0.455204
Uganda	Unconfirmed TB	IGHV3-30	0.408274
Uganda	Confirmed TB	IGHV3-30	0.322353
Uganda	Unconfirmed TB	IGHV3-30	-0.697591
Uganda	Unlikely TB	IGHV3-30	-0.305693
Uganda	Unlikely TB	IGHV3-30	-0.109583
Uganda	Unlikely TB	IGHV3-30	-0.315143
Uganda	Confirmed TB	IGHV3-30	-0.968685
Uganda	Unlikely TB	IGHV3-30	-0.213626
Uganda	Unconfirmed TB	IGHV3-30	-0.760671
Uganda	Confirmed TB	IGHV3-30	0.17529
Uganda	Unconfirmed TB	IGHV3-30	-0.0262267
Uganda	Unlikely TB	IGHV3-30	0.520594
Uganda	Confirmed TB	IGHV3-30	0.43917
Uganda	Unlikely TB	IGHV3-30	0.917474
Uganda	Confirmed TB	IGHV3-30	0.726115
Uganda	Unconfirmed TB	IGHV3-30	0.952684
Uganda	Unlikely TB	IGHV3-30	0.710203
Uganda	Unlikely TB	IGHV3-30	0.388539
Uganda	Confirmed TB	IGHV3-30	0.168863
Uganda	Unlikely TB	IGHV3-30	0.195291
Uganda	Unlikely TB	IGHV3-30	0.864195
Uganda	Unlikely TB	IGHV3-30	0.274751
Uganda	Unlikely TB	IGHV3-30	-0.584127
Uganda	Unlikely TB	IGHV3-30	1.12106
Uganda	Confirmed TB	IGHV3-30	-0.0634162
Uganda	Unconfirmed TB	IGHV3-30	0.848426
Uganda	Confirmed TB	IGHV3-30	0.602443
Uganda	Unconfirmed TB	IGHV3-30	0.725064
Uganda	Unlikely TB	IGHV3-30	-0.297421
Uganda	Unconfirmed TB	IGHV3-30	0.353681
Uganda	Unlikely TB	IGHV3-30	0.436307
Uganda	Unconfirmed TB	IGHV3-30	0.579387
Uganda	Unconfirmed TB	IGHV3-30	0.423196
Uganda	Unconfirmed TB	IGHV3-30	0.563582
Uganda	Unconfirmed TB	IGHV3-30	0.686512
Uganda	Unlikely TB	IGHV3-30	0.209465
Uganda	Unconfirmed TB	IGHV3-30	0.0681096
Uganda	Unlikely TB	IGHV3-30	0.461075
Uganda	Unconfirmed TB	IGHV3-30	1.04901
Uganda	Unconfirmed TB	IGHV3-30	-0.044331
Uganda	Confirmed TB	IGHV3-30	0.856682
Uganda	Confirmed TB	IGHV3-30	0.821787
Gambia	Unconfirmed TB	IGHV3-30	1.24696
Gambia	Unconfirmed TB	IGHV3-30	1.25996
Gambia	Unconfirmed TB	IGHV3-30	0.490358
Gambia	Unconfirmed TB	IGHV3-30	1.1798
Gambia	Unconfirmed TB	IGHV3-30	1.52448
Gambia	Unconfirmed TB	IGHV3-30	1.08803
Gambia	Unconfirmed TB	IGHV3-30	0.527627
Gambia	Unconfirmed TB	IGHV3-30	0.248691
Gambia	Unconfirmed TB	IGHV3-30	-0.50601
Gambia	Unconfirmed TB	IGHV3-30	0.118789
Gambia	Unconfirmed TB	IGHV3-30	-0.216227
Gambia	Unconfirmed TB	IGHV3-30	0.25075
Gambia	Unconfirmed TB	IGHV3-30	1.22341
Gambia	Unconfirmed TB	IGHV3-30	-0.591465
Gambia	Unconfirmed TB	IGHV3-30	-0.492409
Gambia	Unconfirmed TB	IGHV3-30	-0.647425
Gambia	Unconfirmed TB	IGHV3-30	1.08206
Gambia	Unconfirmed TB	IGHV3-30	0.89336
Gambia	Unconfirmed TB	IGHV3-30	-0.10854
Gambia	Unconfirmed TB	IGHV3-30	0.745452
Gambia	Unconfirmed TB	IGHV3-30	0.296104
Gambia	Unconfirmed TB	IGHV3-30	1.51081
Gambia	Unconfirmed TB	IGHV3-30	0.253404
Gambia	Unconfirmed TB	IGHV3-30	1.00902
Gambia	Unconfirmed TB	IGHV3-30	0.762003
Gambia	Unconfirmed TB	IGHV3-30	0.994638
Gambia	Unconfirmed TB	IGHV3-30	1.10266
Gambia	Unconfirmed TB	IGHV3-30	0.702347
Gambia	Unconfirmed TB	IGHV3-30	-0.340292
Gambia	Unconfirmed TB	IGHV3-30	1.11056
Gambia	Unconfirmed TB	IGHV3-30	-1.89194
Gambia	Unconfirmed TB	IGHV3-30	1.59904
Gambia	Unconfirmed TB	IGHV3-30	1.22822
Gambia	Confirmed TB	IGHV3-30	1.78994
Gambia	Confirmed TB	IGHV3-30	1.25381
Gambia	Confirmed TB	IGHV3-30	1.04098
Gambia	Confirmed TB	IGHV3-30	1.38768
Gambia	Confirmed TB	IGHV3-30	1.13763
Gambia	Confirmed TB	IGHV3-30	1.10515
Gambia	Confirmed TB	IGHV3-30	1.0971
Gambia	Confirmed TB	IGHV3-30	1.20528
Gambia	Confirmed TB	IGHV3-30	1.03624
Gambia	Confirmed TB	IGHV3-30	1.87972
Gambia	Confirmed TB	IGHV3-30	1.64233
Gambia	Confirmed TB	IGHV3-30	1.14741
Gambia	Confirmed TB	IGHV3-30	1.97173
Gambia	Confirmed TB	IGHV3-30	1.29108
Gambia	Confirmed TB	IGHV3-30	0.99907
Gambia	Confirmed TB	IGHV3-30	1.97642
Gambia	Confirmed TB	IGHV3-30	1.66195
Gambia	Confirmed TB	IGHV3-30	1.37411
Gambia	Confirmed TB	IGHV3-30	1.24541
Gambia	Confirmed TB	IGHV3-30	1.10283
Gambia	Confirmed TB	IGHV3-30	1.13912
Gambia	Confirmed TB	IGHV3-30	0.0952226
Gambia	Confirmed TB	IGHV3-30	0.695076
Gambia	Confirmed TB	IGHV3-30	-1.23984
Gambia	Confirmed TB	IGHV3-30	1.14553
Gambia	Unlikely TB	IGHV3-30	0.646207
Gambia	Unlikely TB	IGHV3-30	1.09358
Gambia	Unlikely TB	IGHV3-30	1.25599
Gambia	Unlikely TB	IGHV3-30	1.28183
Gambia	Unlikely TB	IGHV3-30	1.48877
Gambia	Unlikely TB	IGHV3-30	0.496667
Gambia	Unlikely TB	IGHV3-30	-0.489607
Gambia	Unlikely TB	IGHV3-30	1.29632
Gambia	Unlikely TB	IGHV3-30	0.569026
Gambia	Unlikely TB	IGHV3-30	1.27559
Gambia	Unlikely TB	IGHV3-30	1.61018
Gambia	Unlikely TB	IGHV3-30	0.102225
Gambia	Unlikely TB	IGHV3-30	-0.192248
Gambia	Unlikely TB	IGHV3-30	-0.709784
Gambia	Unlikely TB	IGHV3-30	-0.649689
Gambia	Unlikely TB	IGHV3-30	-1.16169
Gambia	Unlikely TB	IGHV3-30	-0.347625
Gambia	Unlikely TB	IGHV3-30	-1.40863
Gambia	Unlikely TB	IGHV3-30	-1.7909
Gambia	Unlikely TB	IGHV3-30	-1.10591
Gambia	Unlikely TB	IGHV3-30	-0.268791
Gambia	Unlikely TB	IGHV3-30	-1.1293
Gambia	Unlikely TB	IGHV3-30	-1.14806
Gambia	Unlikely TB	IGHV3-30	-0.426724
Gambia	Unlikely TB	IGHV3-30	-1.35628
Gambia	Unlikely TB	IGHV3-30	-1.75491
Gambia	Unlikely TB	IGHV3-30	-1.17634
Gambia	Unlikely TB	IGHV3-30	-0.856525
Gambia	Unlikely TB	IGHV3-30	-1.3473
Gambia	Unlikely TB	IGHV3-30	-1.56381
Gambia	Unlikely TB	IGHV3-30	-1.0916
Gambia	Unlikely TB	IGHV3-30	-1.13996
Gambia	Unlikely TB	IGHV3-30	-1.08476
Gambia	Unlikely TB	IGHV3-30	-1.06029
Gambia	Unlikely TB	IGHV3-30	-1.13328
Gambia	Unlikely TB	IGHV3-30	-0.590596
Gambia	Unlikely TB	IGHV3-30	-0.200601
Gambia	Unlikely TB	IGHV3-30	-0.239859
Gambia	Unlikely TB	IGHV3-30	-0.932933
Gambia	Unlikely TB	IGHV3-30	-0.807121
Gambia	Unlikely TB	IGHV3-30	0.102509
Gambia	Unlikely TB	IGHV3-30	-0.782961
Gambia	Unlikely TB	IGHV3-30	-0.455664
Gambia	Unlikely TB	IGHV3-30	-0.326864
Gambia	Unlikely TB	IGHV3-30	-0.740912
Gambia	Unlikely TB	IGHV3-30	-0.383646
Gambia	Unlikely TB	IGHV3-30	-0.254277
Gambia	Unlikely TB	IGHV3-30	-0.280885
Gambia	Unlikely TB	IGHV3-30	-0.241835
Gambia	Unlikely TB	IGHV3-30	-1.05483
Gambia	Unlikely TB	IGHV3-30	-0.619347
Gambia	Unlikely TB	IGHV3-30	-1.04801
Gambia	Unlikely TB	IGHV3-30	-1.23505
Gambia	Unlikely TB	IGHV3-30	-1.38408
Gambia	Unlikely TB	IGHV3-30	-0.8632
Gambia	Unlikely TB	IGHV3-30	-0.811143
Gambia	Unlikely TB	IGHV3-30	-0.715266
Gambia	Unlikely TB	IGHV3-30	-0.187103
South Africa	Unlikely TB	IGHV3-30	0.997926
South Africa	Unlikely TB	IGHV3-30	0.910761
South Africa	Unlikely TB	IGHV3-30	0.275864
South Africa	Unlikely TB	IGHV3-30	1.44422
South Africa	Confirmed TB	IGHV3-30	0.573785
South Africa	Confirmed TB	IGHV3-30	0.530324
South Africa	Unlikely TB	IGHV3-30	-0.704896
South Africa	Unlikely TB	IGHV3-30	0.267145
South Africa	Unlikely TB	IGHV3-30	-0.0825856
South Africa	Confirmed TB	IGHV3-30	-0.964065
South Africa	Unconfirmed TB	IGHV3-30	-0.0945688
South Africa	Confirmed TB	IGHV3-30	0.11419
South Africa	Confirmed TB	IGHV3-30	-0.290299
South Africa	Confirmed TB	IGHV3-30	0.264964
South Africa	Unconfirmed TB	IGHV3-30	-0.49842
South Africa	Confirmed TB	IGHV3-30	-0.303267
South Africa	Confirmed TB	IGHV3-30	-1.21117
South Africa	Confirmed TB	IGHV3-30	0.029768
South Africa	Confirmed TB	IGHV3-30	-0.369908
South Africa	Unlikely TB	IGHV3-30	-1.00161
South Africa	Confirmed TB	IGHV3-30	-0.328901
South Africa	Unlikely TB	IGHV3-30	-0.617392
South Africa	Unconfirmed TB	IGHV3-30	-0.328282
South Africa	Confirmed TB	IGHV3-30	-0.103935
South Africa	Confirmed TB	IGHV3-30	0.111138
South Africa	Unlikely TB	IGHV3-30	-0.626427
South Africa	Unconfirmed TB	IGHV3-30	-0.138885
South Africa	Unlikely TB	IGHV3-30	-0.663839
South Africa	Unlikely TB	IGHV3-30	-1.13746
South Africa	Unlikely TB	IGHV3-30	-0.753736
South Africa	Unlikely TB	IGHV3-30	-1.10937
South Africa	Unlikely TB	IGHV3-30	-0.488031
South Africa	Unconfirmed TB	IGHV3-30	-0.516114
South Africa	Unlikely TB	IGHV3-30	-0.27722
South Africa	Unconfirmed TB	IGHV3-30	-0.785974
South Africa	Unlikely TB	IGHV3-30	-0.74858
South Africa	Unconfirmed TB	IGHV3-30	-0.390456
South Africa	Unconfirmed TB	IGHV3-30	0.495071
South Africa	Unlikely TB	IGHV3-30	0.19913
South Africa	Unlikely TB	IGHV3-30	-0.195944
South Africa	Unlikely TB	IGHV3-30	-0.863853
South Africa	Confirmed TB	IGHV3-30	-0.0259529
South Africa	Unlikely TB	IGHV3-30	0.00184125
South Africa	Unlikely TB	IGHV3-30	0.804619
South Africa	Unconfirmed TB	IGHV3-30	0.487821
South Africa	Unlikely TB	IGHV3-30	0.348154
South Africa	Confirmed TB	IGHV3-30	-0.493988
South Africa	Confirmed TB	IGHV3-30	1.372
South Africa	Confirmed TB	IGHV3-30	1.01785
South Africa	Confirmed TB	IGHV3-30	0.739756
South Africa	Unlikely TB	IGHV3-30	-0.458082
South Africa	Unconfirmed TB	IGHV3-30	0.774838
South Africa	Confirmed TB	IGHV3-30	0.845331
South Africa	Unlikely TB	IGHV3-30	-0.379236
South Africa	Confirmed TB	IGHV3-30	0.674242
South Africa	Confirmed TB	IGHV3-30	-0.170675
South Africa	Confirmed TB	IGHV3-30	0.359251
South Africa	Confirmed TB	IGHV3-30	0.975309
South Africa	Unlikely TB	IGHV3-30	0.972081
South Africa	Confirmed TB	IGHV3-30	0.171643
South Africa	Confirmed TB	IGHV3-30	-0.956143

## Sheet: Fig4A
GeneName	Absolute feature importance	Rank
WARS1	0.136803	1
TNC	0.101469	2
HEG1	0.0859962	3
CD44	0.0790189	4
RAB10	0.0700598	5
ZFYVE26	0.0670961	6
IGHV3-30	0.0627286	7
IGHV3-43	0.0626236	8
APOM	0.0584052	9
APOC2	0.0574319	10
IGHV3-20	0.0553503	11
PZP	0.0520409	12
IGKV3D-15	0.0496847	13
KLKB1	0.0478584	14
RPS6	0.0433956	15
ANGPTL6	0.0416403	16
COL6A3	0.0384648	17
IGHV3-33	0.0306692	18
IGHV4-39	0.0299473	19
F2	0.0284208	20
IGKV1D-33	0.0271256	21
MMP2	0.0244396	22
AMBP	0.0237168	23
IGKV1-16	0.0229291	24
LRG1	0.0225295	25
PLG	0.0221523	26
PI16	0.0215336	27
DDX20	0.0214693	28
CRP	0.0199389	29
FGA	0.0180004	30
IGHV3-38-3	0.0171329	31
IGHV1-18	0.0163145	32
YWHAZ	0.015912	33
PLTP	0.0153449	34
IGKV1-5	0.0151734	35
FGB	0.013065	36
FCGR3A	0.0112097	37
IGLV2-18	0.0110247	38
COL1A1	0.0103689	39
SOD3	0.00890069	40
IGHV3-35	0.00887583	41
IGKV1D-17	0.00719049	42
IGHV1-69	0.00700294	43
MMP9	0.00517298	44
IGHV3-11	0.00334676	45
DPEP2	0.00283023	46
IGKV2D-24	0.00253487	47
CD5L	0.00135683	48
IGKV3D-7	0.00113408	49
IGKV1-37	0.000346522	50

[truncated: 6 more sheets: Fig4B, Fig4C, Fig4E, Fig5A, Fig5B, Fig5C]
